# Supplementary material for: Patterns and drivers of macro- and micro-diversity of mudflat intertidal archaeomes along the Chinese coasts
Source: mSystems. 2026 Mar 27;11(4):e01434-25. doi: 10.1128/msystems.01434-25 (PMC13098193; doi:10.1128/msystems.01434-25)
Supplement: Data S1 — Geographic information and sequencing statistics for the collected mudflat intertidal samples. [file msystems.01434-25-s0001.xlsx]

## Sheet: Supplementary Data 1
Supplementary Data 1. Geographic information and sequencing statistics for the collected mudflat intertidal samples
Sample location	Geographic coordinates information	Amplicon sequencing information		Shotgun metagenomic sequencing information
		16S_File name	# raw reads	NCBI sample accession	File name	Raw data size (bp)	# raw reads	Average length of trimmed reads (bp)
Beihai, Guangxi, China	21.5529° N, 109.1591° E	FDMP22H003646_1a_L1_BH1	223110	SAMN34258989	BH2_FDSW220017122-1r	22911653100	152744354	146.55
		FDMP22H003646_1a_L1_BH10	224096	SAMN34258990	BH4_FDSW220017124-1r	21080575800	140537172	146
		FDMP22H003646_1a_L1_BH11	223306	SAMN34258991	BH6_FDSW220017126-1r	33084039300	220560262	146.95
		FDMP22H003646_1a_L1_BH12	202934	SAMN34258992	BH8_FDSW220017128-1r	20959901400	139732676	146.6
		FDMP22H003646_1a_L1_BH13	202854	SAMN34258993	BH10_FDSW220017130-1r	21007685700	140051238	146.8
		FDMP22H003646_1a_L1_BH14	209160	SAMN34258994	BH12_FDSW220017132-1r	21593450100	143956334	146.8
		FDMP22H003646_1a_L1_BH15	215206	SAMN34258995	BH14_FDSW220017134-1r	23543382600	156955884	146.95
		FDMP22H003646_1a_L1_BH2	229722	SAMN34258996	BH15_FDSW220017135-1r	23479157100	156527714	146.9
		FDMP22H003646_1a_L1_BH3	229100
		FDMP22H003646_1a_L1_BH4	201066
		FDMP22H003646_1a_L1_BH6	208814
		FDMP22H003646_1a_L1_BH8	239550
Dandong, Liaoning, China	39.812° N, 123.6936° E	FDMP22H003645_1a_L1_DD1	204808	SAMN34258997	DD1_FDSW220008388-1r	20672781300	137818542	146.45
		FDMP22H003645_1a_L1_DD10	234462	SAMN34258998	DD3_FDSW220008390-2r	19593202800	130621352	146.45
		FDMP22H003645_1a_L1_DD11	217020	SAMN34258999	DD5_FDSW220008392-2r	21283884000	141892560	146.9
		FDMP22H003645_1a_L1_DD13	206380	SAMN34259000	DD7_FDSW220008394-1r	21529204500	143528030	146.9
		FDMP22H003645_1a_L1_DD14	239428	SAMN34259001	DD9_FDSW220008396-1r	21059415000	140396100	146.9
		FDMP22H003645_1a_L1_DD15	217404	SAMN34259002	DD11_FDSW220008398-1r	21048444900	140322966	146.7
		FDMP22H003645_1a_L1_DD2	233728	SAMN34259003	DD13_FDSW220008400-2r	20507828400	136718856	146.5
		FDMP22H003645_1a_L1_DD3	233934	SAMN34259004	DD15_FDSW220008402-2r	20400785400	136005236	146.35
		FDMP22H003645_1a_L1_DD4	233456
		FDMP22H003645_1a_L1_DD6	224346
		FDMP22H003645_1a_L1_DD7	232288
		FDMP22H003645_1a_L1_DD9	228534
Dongying, Shandong, China	37.7943° N, 119.1642° E	FDMP22H003645_1a_L1_DY1	233502	SAMN34259005	DY2_FDME210438600-1b	23658363600	157722424	147.05
		FDMP22H003645_1a_L1_DY10	206062	SAMN34259006	DY3_FDME210438601-1r	21615864000	144105760	146.65
		FDMP22H003645_1a_L1_DY11	236524	SAMN34259007	DY6_FDME210438604-1r	21314211300	142094742	146.5
		FDMP22H003645_1a_L1_DY13	213128	SAMN34259008	DY7_FDME210438605-1r	20351704500	135678030	146.2
		FDMP22H003645_1a_L1_DY14	203786	SAMN34259009	DY10_FDME210438608-1r	22459166100	149727774	146.2
		FDMP22H003645_1a_L1_DY15	232782	SAMN34259010	DY11_FDME210438609-1r	24533765100	163558434	146.35
		FDMP22H003645_1a_L1_DY2	226794	SAMN34259011	DY13_FDME210438611-1b	22176058800	147840392	147
		FDMP22H003645_1a_L1_DY3	221978	SAMN34259012	DY15_FDME210438613-1r	21489199200	143261328	146.2
		FDMP22H003645_1a_L1_DY4	206942
		FDMP22H003645_1a_L1_DY6	217374
		FDMP22H003645_1a_L1_DY7	205276
		FDMP22H003645_1a_L1_DY9	227688
Lianyungang, Jiangsu, China	34.8941° N, 119.2052° E	FDMP22H003646_1a_L1_LYG1	231400	SAMN34259013	LYG1_FDME210455382-1r	22830218400	152201456	146.75
		FDMP22H003646_1a_L1_LYG11	214806	SAMN34259014	LYG3_FDME210455384-1r	23628345000	157522300	146.9
		FDMP22H003646_1a_L1_LYG12	209558	SAMN34259015	LYG5_FDME210455386-1r	20367127500	135780850	146.95
		FDMP22H003646_1a_L1_LYG13	200674	SAMN34259016	LYG6_FDME210455387-1r	24312732000	162084880	146.65
		FDMP22H003646_1a_L1_LYG14	216754	SAMN34259017	LYG7_FDME210455388-1r	22523642400	150157616	146.8
		FDMP22H003646_1a_L1_LYG15	203684	SAMN34259018	LYG11_FDME210455392-2r	22176442800	147842952	146.7
		FDMP22H003646_1a_L1_LYG2	235818	SAMN34259019	LYG13_FDME210455394-1a	22061759400	147078396	146.75
		FDMP22H003646_1a_L1_LYG3	213050	SAMN34259020	LYG15_FDME210455396-1a	19803218700	132021458	146.55
		FDMP22H003646_1a_L1_LYG4	217146
		FDMP22H003646_1a_L1_LYG5	203024
		FDMP22H003646_1a_L1_LYG6	207760
		FDMP22H003646_1a_L1_LYG7	206766
Ningbo, Zhejiang, China	29.8206° N, 122.0301° E	FDMP22H003646_1a_L1_NB1	204080	SAMN34259021	NB1_FDME210455352-1r	23775549300	158503662	146.7
		FDMP22H003646_1a_L1_NB11	211610	SAMN34259022	NB2_FDME210455353-1r	23302845900	155352306	145.1
		FDMP22H003646_1a_L1_NB12	219278	SAMN34259023	NB4_FDME210455355-1r	24869438400	165796256	146.7
		FDMP22H003646_1a_L1_NB14	200166	SAMN34259024	NB6_FDME210455357-1r	21192479400	141283196	146.75
		FDMP22H003646_1a_L1_NB15	227986	SAMN34259025	NB7_FDME210455358-1r	20415368400	136102456	146.55
		FDMP22H003646_1a_L1_NB2	207432	SAMN34259026	NB11_FDME210455362-1b	23518881000	156792540	146.75
		FDMP22H003646_1a_L1_NB3	210546	SAMN34259027	NB12_FDME210455363-1r	21249804600	141665364	146.5
		FDMP22H003646_1a_L1_NB4	200180	SAMN34259028	NB15_FDME210455366-1r	21061753800	140411692	146.35
		FDMP22H003646_1a_L1_NB5	205760
		FDMP22H003646_1a_L1_NB6	206378
		FDMP22H003646_1a_L1_NB7	239074
		FDMP22H003646_1a_L1_NB9	238544
Sanya, Hainan, China	18.2704° N, 109.6808° E	FDMP22H003646_1a_L1_SY1	230284	SAMN34259029	SY1_FDME210455397-2a	20879882400	139199216	146.8
		FDMP22H003646_1a_L1_SY11	203590	SAMN34259030	SY3_FDME210455399-2a	20322896100	135485974	146.7
		FDMP22H003646_1a_L1_SY12	237784	SAMN34259031	SY7_FDME210455403-2a	20778717600	138524784	146.95
		FDMP22H003646_1a_L1_SY13	225022	SAMN34259032	SY9_FDME210455405-2a	22995860400	153305736	146.45
		FDMP22H003646_1a_L1_SY14	233792	SAMN34259033	SY11_FDME210455407-1r	22385795700	149238638	146.4
		FDMP22H003646_1a_L1_SY15	213278	SAMN34259034	SY12_FDME210455408-1r	23639320500	157595470	146.05
		FDMP22H003646_1a_L1_SY2	207016	SAMN34259035	SY13_FDME210455409-2a	21990372600	146602484	146.9
		FDMP22H003646_1a_L1_SY3	217164	SAMN34259036	SY15_FDME210455411-2a	22482575100	149883834	146.6
		FDMP22H003646_1a_L1_SY5	227604
		FDMP22H003646_1a_L1_SY6	229744
		FDMP22H003646_1a_L1_SY7	219062
		FDMP22H003646_1a_L1_SY9	215910
Shantou, Guangdong, China	23.3279° N, 116.7256° E	FDMP22H003647_1a_L1_ST1	237798	SAMN34259037	ST1_FDME220007465-1r	21907721400	146051476	146.1
		FDMP22H003647_1a_L1_ST10	215946	SAMN34259038	ST3_L1	20819308200	138795388	147.3
		FDMP22H003647_1a_L1_ST11	208764	SAMN34259039	ST7_FDME220007471-1r	21900779700	146005198	146.95
		FDMP22H003647_1a_L1_ST12	230036	SAMN34259040	ST9_L1	20862072000	139080480	147.5
		FDMP22H003647_1a_L1_ST13	213298	SAMN34259041	ST10_L1	19651533000	131010220	147.45
		FDMP22H003647_1a_L1_ST14	204806	SAMN34259042	ST12_L1	22083586800	147223912	147.1
		FDMP22H003647_1a_L1_ST15	224440	SAMN34259043	ST13_L1	21262241700	141748278	147.2
		FDMP22H003647_1a_L1_ST2	221256	SAMN34259044	ST15_L1	21754824600	145032164	147.2
		FDMP22H003647_1a_L1_ST3	201426
		FDMP22H003647_1a_L1_ST5	223822
		FDMP22H003647_1a_L1_ST7	209050
		FDMP22H003647_1a_L1_ST9	237052
Wenzhou, Zhejiang, China	27.8549° N, 121.0197° E	FDMP22H003647_1a_L1_WZ1	212148	SAMN34259045	WZ1_L1	21660179100	144401194	147.3
		FDMP22H003647_1a_L1_WZ10	208702	SAMN34259046	WZ3_L1	20167771800	134451812	147.15
		FDMP22H003647_1a_L1_WZ11	226776	SAMN34259047	WZ5_L1	21402382800	142682552	147.1
		FDMP22H003647_1a_L1_WZ13	207498	SAMN34259048	WZ7_FDME210455463-1r	21561456000	143743040	147
		FDMP22H003647_1a_L1_WZ14	206424	SAMN34259049	WZ10_L1	31300250100	208668334	147.65
		FDMP22H003647_1a_L1_WZ15	222900	SAMN34259050	WZ11_L1	32729946600	218199644	147.3
		FDMP22H003647_1a_L1_WZ2	204988	SAMN34259051	WZ14_L1	26207338200	174715588	147.3
		FDMP22H003647_1a_L1_WZ3	221874	SAMN34259052	WZ15_FDME210455471-1r	25104699900	167364666	146.3
		FDMP22H003647_1a_L1_WZ4	231800
		FDMP22H003647_1a_L1_WZ5	218430
		FDMP22H003647_1a_L1_WZ7	207994
		FDMP22H003647_1a_L1_WZ9	223598
Xiamen, Fujian, China	24.5582° N, 118.067° E	FDMP22H003647_1a_L1_XM1	233730	SAMN34259053	XM2_FDME220007436-1r	19638363900	130922426	146.5
		FDMP22H003647_1a_L1_XM10	228158	SAMN34259054	XM4_FDME220007438-1r	20179256100	134528374	146.65
		FDMP22H003647_1a_L1_XM11	232648	SAMN34259055	XM6_FDME220007440-1r	20602511100	137350074	146.7
		FDMP22H003647_1a_L1_XM12	228570	SAMN34259056	XM8_FDME220007442-1r	26903137200	179354248	146.8
		FDMP22H003647_1a_L1_XM13	220534	SAMN34259057	XM10_FDME220007444-1r	27131977200	180879848	146.55
		FDMP22H003647_1a_L1_XM14	206172	SAMN34259058	XM12_FDME220007446-1r	21935106300	146234042	146.6
		FDMP22H003647_1a_L1_XM15	203334	SAMN34259059	XM14_FDME220007448-1r	21204858300	141365722	146.75
		FDMP22H003647_1a_L1_XM2	209500	SAMN34259060	XM15_FDME220007449-1r	21162654000	141084360	146.75
		FDMP22H003647_1a_L1_XM3	225242
		FDMP22H003647_1a_L1_XM4	204812
		FDMP22H003647_1a_L1_XM6	224192
		FDMP22H003647_1a_L1_XM8	239850
Yancheng, Jiangsu, China	32.8236° N, 120.9748° E	FDMP22H003647_1a_L1_YC1	238150	SAMN34259061	YC1_FDME220007405-1r	21758292000	145055280	145.95
		FDMP22H003647_1a_L1_YC12	228160	SAMN34259062	YC3_FDME220007407-1r	20361725100	135744834	146.45
		FDMP22H003647_1a_L1_YC13	237104	SAMN34259063	YC5_FDME220007409-1r	20051617200	133677448	146.6
		FDMP22H003647_1a_L1_YC14	238552	SAMN34259064	YC7_FDME220007411-1a	24372603600	162484024	147.65
		FDMP22H003647_1a_L1_YC15	201986	SAMN34259065	YC9_FDME220007413-1r	23082596100	153883974	146.3
		FDMP22H003647_1a_L1_YC2	237692	SAMN34259066	YC11_FDME220007415-1r	21889239900	145928266	146.6
		FDMP22H003647_1a_L1_YC3	212386	SAMN34259067	YC13_FDME220007417-1r	21905832000	146038880	146.4
		FDMP22H003647_1a_L1_YC4	214992	SAMN34259068	YC15_FDME220007419-1r	23218420800	154789472	145.95
		FDMP22H003647_1a_L1_YC5	232192
		FDMP22H003647_1a_L1_YC7	232922
		FDMP22H003647_1a_L1_YC8	230740
		FDMP22H003647_1a_L1_YC9	223604
Zhuhai, Guangdong, China	22.4385° N, 113.6442° E	FDMP22H003645_1a_L1_ZH1	229340	SAMN34259069	ZH1_FDSW220008784-1r	20501140500	136674270	146.95
		FDMP22H003645_1a_L1_ZH11	211332	SAMN34259070	ZH3_FDSW220008786-1r	24087148200	160580988	146.6
		FDMP22H003645_1a_L1_ZH12	225138	SAMN34259071	ZH5_FDSW220008788-1r	26166574200	174443828	146.8
		FDMP22H003645_1a_L1_ZH13	215140	SAMN34259072	ZH7_FDSW220008790-1r	20557870800	137052472	146.95
		FDMP22H003645_1a_L1_ZH14	203092	SAMN34259073	ZH9_FDSW220008792-2r	21986892600	146579284	146.8
		FDMP22H003645_1a_L1_ZH15	215270	SAMN34259074	ZH11_FDSW220008794-2r	22522328400	150148856	146.7
		FDMP22H003645_1a_L1_ZH2	223626	SAMN34259075	ZH13_FDSW220008796-2r	20696457600	137976384	146.9
		FDMP22H003645_1a_L1_ZH3	202996	SAMN34259076	ZH15_FDSW220008798-2r	20397667800	135984452	146.9
		FDMP22H003645_1a_L1_ZH4	223904
		FDMP22H003645_1a_L1_ZH5	203578
		FDMP22H003645_1a_L1_ZH7	239398
		FDMP22H003645_1a_L1_ZH9	201980
Qingdao, Shandong, China	36.4581° N, 120.7538° E	FDMP22H003451_1a_L1_CXD_1412	159280	SAMN34259077	CXD_1412_FDSW210423229-1r	22212320400	148082136	147.35
		FDMP22H003451_1a_L1_CXD_1413	132358	SAMN34259078	CXD_1414_FDSW210423231-1r	23598490200	157323268	147.3
		FDMP22H003451_1a_L1_CXD_1414	134632	SAMN34259079	CXD_1604_FDSW210423236-1r	23525386200	156835908	147.35
		FDMP22H003451_1a_L1_CXD_1415	139410	SAMN34259080	CXD_1609_FDSW210423241-1r	24377380500	162515870	147.3
		FDMP22H003451_1a_L1_CXD_1604	154276	SAMN34259081	CXD_1610_FDSW210423242-1r	22376045100	149173634	147.25
		FDMP22H003451_1a_L1_CXD_1608	139800	SAMN34259082	CXD_1611_FDSW210423243-1r	23504510700	156696738	147.25
		FDMP22H003451_1a_L1_CXD_1609	153994	SAMN34259083	CXD_1612_FDSW210423244-1r	23173586400	154490576	147.35
		FDMP22H003451_1a_L1_CXD_1610	137634	SAMN34259084	CXD_1613_FDSW210423245-1r	21454174800	143027832	147.4
		FDMP22H003451_1a_L1_CXD_1611	137736
		FDMP22H003451_1a_L1_CXD_1612	141944
		FDMP22H003451_1a_L1_CXD_1613	149352
		FDMP22H003451_1a_L1_CXD_1614	130678
