# Supplementary material for: Patterns and drivers of macro- and micro-diversity of mudflat intertidal archaeomes along the Chinese coasts
Source: mSystems. 2026 Mar 27;11(4):e01434-25. doi: 10.1128/msystems.01434-25 (PMC13098193; doi:10.1128/msystems.01434-25)
Supplement: Data S3 to S6 — Additional information. [file msystems.01434-25-s0005.xlsx]

## Sheet: Supplementary Data 3
Supplementary Data 3. Sequence information for the 164 refrence genomes and 31 recovered archaeal MAGs used for phylogenetic tree construction
user_genome	classification	Genomes	Markers	Marker Sets	Completeness	Contamination	GC	GC std	Genome Size	Ambiguous Bases	Scaffolds	Contigs	Translation Table	Predicted Genes
GCA_000007185	d__Archaea;p__Methanobacteriota_A;c__Methanopyri;o__Methanopyrales;f__Methanopyraceae;g__Methanopyrus;s__Methanopyrus kandleri	148	188	125	96.7385	1.6	0.611592	0	1694969	0	1	1	11	1814
GCA_000008085	d__Archaea;p__Nanoarchaeota;c__Nanoarchaeia;o__Nanoarchaeales;f__Nanoarchaeaceae;g__Nanoarchaeum;s__Nanoarchaeum equitans	207	149	107	73.1308	0	0.315595	0	490885	0	1	1	11	583
GCA_000220355	d__Archaea;p__Nanohaloarchaeota;c__Nanosalinia;o__Nanosalinales;f__Nanosalinaceae;g__Nanosalinarum;s__Nanosalinarum sp000220355	207	149	107	78.5826	7.47664	0.562039	0.00293551	1215802	121708	3	259	11	1505
GCA_000220375	d__Archaea;p__Nanohaloarchaeota;c__Nanosalinia;o__Nanosalinales;f__Nanosalinaceae;g__Nanosalina;s__Nanosalina sp000220375	207	149	107	75.3894	3.73832	0.435812	0.00481795	1227157	26201	7	210	11	1581
GCA_000402355	d__Archaea;p__Iainarchaeota;c__Iainarchaeia;o__Iainarchaeales;f__Iainarchaeaceae;g__Iainarchaeum;s__Iainarchaeum andersonii	207	149	107	90.1869	0	0.473875	0.023231	1098042	32	43	43	11	1206
GCA_000405245	d__Archaea;p__Aenigmatarchaeota;c__Aenigmatarchaeia;o__Aenigmatarchaeales;f__Aenigmatarchaeaceae;g__Aenigmatarchaeum;s__Aenigmatarchaeum subterraneum	207	149	107	47.352	0.46729	0.385766	0.00819589	428886	2	15	15	11	525
GCA_000830275	d__Archaea;p__Iainarchaeota;c__Iainarchaeia;o__Iainarchaeales;f__GW2011-AR10;g__GW2011-AR10;s__GW2011-AR10 sp000830275	207	149	107	90.6542	1.86916	0.430647	0	1241428	0	1	1	11	1341
GCA_001273335	d__Archaea;p__Thermoproteota;c__Bathyarchaeia;o__B26-1;f__UBA233;g__SG8-32-3;s__SG8-32-3 sp001273335	207	149	107	50.5392	0	0.440096	0.0167903	668322	0	47	47	11	733
GCA_001515185	d__Archaea;p__Hadarchaeota;c__Hadarchaeia;o__Hadarchaeales;f__Hadarchaeaceae;g__DG-33;s__DG-33 sp001515185	148	188	125	63.8667	0.8	0.504769	0.0276378	786381	271	77	78	11	984
GCA_001515205	d__Archaea;p__Hadarchaeota;c__Hadarchaeia;o__Hadarchaeales;f__Hadarchaeaceae;g__Hadarchaeum;s__Hadarchaeum yellowstonense	207	149	107	89.7196	1.86916	0.548402	0.0359728	1231125	0	64	64	11	1350
GCA_001552015	d__Archaea;p__Nanoarchaeota;c__Nanoarchaeia;o__Nanoarchaeales;f__Nanopusillaceae;g__Nanopusillus;s__Nanopusillus acidilobi	207	149	107	74.0654	0	0.242421	0	605887	0	1	1	11	665
GCA_001563325	d__Archaea;p__Asgardarchaeota;c__Thorarchaeia;o__Thorarchaeales;f__Thorarchaeaceae;g__SMTZ1-83;s__SMTZ1-83 sp001563325	207	149	107	90.1869	6.54206	0.492815	0.0167674	3263991	0	266	266	11	3403
GCA_001563875	d__Archaea;p__Nanohaloarchaeota;c__Nanosalinia;o__Nanosalinales;f__Nanosalinaceae;g__B1-Br10-U2g19;s__B1-Br10-U2g19 sp001563875	207	149	107	82.1651	0	0.425696	0.00970983	709831	0	26	26	11	860
GCA_001563915	d__Archaea;p__Nanohaloarchaeota;c__Nanosalinia;o__Nanosalinales;f__Nanosalinaceae;g__B1-Br10-U2g21;s__B1-Br10-U2g21 sp001563915	207	149	107	77.7259	2.80374	0.393724	0.00661449	815638	0	24	24	11	920
GCA_001563995	d__Archaea;p__Nanohaloarchaeota;c__Nanosalinia;o__Nanosalinales;f__Nanosalinaceae;g__PL-Br10-U2g16;s__PL-Br10-U2g16 sp001563995	207	149	107	73.9875	2.33645	0.421665	0.0136086	652532	0	54	54	11	807
GCA_001564145	d__Archaea;p__Nanohaloarchaeota;c__Nanosalinia;o__Nanosalinales;f__Nanosalinaceae;g__B1-Br10-U2g21;s__B1-Br10-U2g21 sp001564145	207	149	107	67.2118	1.00647	0.40103	0.0108972	526182	0	35	35	11	645
GCA_001595885	d__Archaea;p__Thermoplasmatota;c__Thermoplasmata;o__SG8-5;f__SG8-5;g__SG8-5;s__SG8-5 sp001595885	148	188	125	72.24	0.8	0.555105	0.0229876	1247229	61	111	114	11	1197
GCA_001723855	d__Archaea;p__Altiarchaeota;c__Altiarchaeia;o__IMC4;f__MCBC01;g__MCBC01;s__MCBC01 sp001723855	207	149	107	76.8751	3.11526	0.408321	0.0293173	2087968	0	170	170	11	2404
GCA_001742785	d__Archaea;p__Altiarchaeota;c__Altiarchaeia;o__IMC4;f__IMC4;g__IMC4;s__IMC4 sp001742785	45	299	202	79.1221	2.80528	0.484767	0	1390915	16992	1	170	11	1458
GCA_001761425	d__Archaea;p__Nanohaloarchaeota;c__Nanosalinia;o__Nanosalinales;f__Nanosalinaceae;g__Nanohalobium;s__Nanohalobium sp001761425	207	149	107	87.7726	0	0.463681	0	1118574	0	1	1	11	1222
GCA_001766815	d__Archaea;p__Halobacteriota;c__Syntropharchaeia;o__Syntropharchaeales;f__Syntropharchaeaceae;g__Syntropharchaeum_A;s__Syntropharchaeum_A caldarius	95	228	153	96.0784	0.326797	0.454674	0.00863017	1666081	3444	10	15	11	1763
GCA_001775995	d__Archaea;p__Thermoproteota;c__Bathyarchaeia;o__RBG-16-48-13;f__RBG-16-48-13;g__RBG-16-48-13;s__RBG-16-48-13 sp001775995	207	149	107	84.1121	1.43781	0.481414	0.0177056	848615	2634	16	64	11	932
GCA_001800815	d__Archaea;p__Thermoplasmatota;c__Thermoplasmata;o__UBA10834;f__UBA10834;g__COMBO-56-21;s__COMBO-56-21 sp001800815	148	188	125	92.8	0.8	0.56403	0.0125311	1868766	2262	65	110	11	1798
GCA_001800825	d__Archaea;p__Thermoplasmatota;c__Thermoplasmata;o__RBG-16-68-12;f__RBG-16-68-12;g__RBG-16-68-12;s__RBG-16-68-12 sp001800825	148	188	125	96.6667	6.33846	0.693059	0.0173315	2210690	20763	66	449	11	2346
GCA_001856825	d__Archaea;p__Thermoplasmatota;c__Thermoplasmata;o__Thermoplasmatales;f__GCA-001856825;g__GCA-001856825;s__GCA-001856825 sp001856825	148	187	124	97.135	0.806452	0.442966	0.0140991	1687956	2	6	6	11	1754
GCA_001871475	d__Archaea;p__Micrarchaeota;c__Micrarchaeia;o__Anstonellales;f__CG1-02-47-40;g__CG1-02-47-40;s__CG1-02-47-40 sp001871475	207	149	107	92.2118	0	0.469882	0.0157458	1154623	25	16	17	11	1200
GCA_001871595	d__Archaea;p__Micrarchaeota;c__Micrarchaeia;o__Norongarragalinales;f__UBA97;g__UBA97;s__UBA97 sp001871595	207	149	107	83.8006	0.934579	0.547543	0.0191568	1192847	244	73	80	11	1296
GCA_001872185	d__Archaea;p__Nanoarchaeota;c__Nanoarchaeia;o__Pacearchaeales;f__GW2011-AR1;g__MNVX01;s__MNVX01 sp001872185	207	149	107	64.7975	1.86916	0.316402	0.010305	676359	106	40	45	11	854
GCA_001872315	d__Archaea;p__Nanoarchaeota;c__Nanoarchaeia;o__Pacearchaeales;f__GW2011-AR1;g__CG1-02-39-14;s__CG1-02-39-14 sp001872315	207	149	107	68.3801	0	0.392215	0.0103098	687729	25	35	36	11	882
GCA_001873845	d__Archaea;p__Altiarchaeota;c__Altiarchaeia;o__Altiarchaeales;f__Altiarchaeaceae;g__Altiarchaeum;s__Altiarchaeum hamiconexum	207	149	107	95.0156	1.86916	0.321906	0.0197487	1660967	145	258	261	11	1628
GCA_001914405	d__Archaea;p__Halobacteriota;c__Methanonatronarchaeia;o__Methanonatronarchaeales;f__Methanohalarchaeaceae;g__Methanohalarchaeum;s__Methanohalarchaeum thermophilum	95	228	153	97.7124	0.653595	0.353804	0.0137248	2141311	1	4	4	11	2076
GCA_001940665	d__Archaea;p__Asgardarchaeota;c__Odinarchaeia;o__Odinarchaeales;f__LCB-4;g__LCB-4;s__LCB-4 sp001940665	207	149	107	96.2617	1.40187	0.379896	0	1418269	0	1	1	11	1504
GCA_001940705	d__Archaea;p__Asgardarchaeota;c__Thorarchaeia;o__Thorarchaeales;f__Thorarchaeaceae;g__SMTZ1-45;s__SMTZ1-45 sp001940705	207	149	107	90.115	3.18716	0.445787	0.0138178	2855654	0	264	264	11	2957
GCA_002254405	d__Archaea;p__Altiarchaeota;c__Altiarchaeia;o__IMC4;f__QMZM01;g__EX4484-2;s__EX4484-2 sp002254405	207	149	107	66.7745	0.934579	0.443199	0.0176677	919319	5	65	65	11	1049
GCA_002254415	d__Archaea;p__EX4484-52;c__EX4484-52;o__EX4484-52;f__EX4484-52;g__EX4484-52;s__EX4484-52 sp002254415	207	149	107	59.8131	0	0.279543	0.0130714	614182	0	53	53	11	651
GCA_002254545	d__Archaea;p__Aenigmatarchaeota;c__Aenigmatarchaeia;o__CG10238-14;f__EX4484-224;g__EX4484-224;s__EX4484-224 sp002254545	207	149	107	68.2243	0.46729	0.277476	0.0127621	485206	0	32	32	11	628
GCA_002254565	d__Archaea;p__Altiarchaeota;c__Altiarchaeia;o__IMC4;f__QMZM01;g__EX4484-2;s__EX4484-2 sp002254565	45	299	202	81.7954	1.9802	0.456135	0.0153979	1395301	16	53	54	11	1576
GCA_002412085	d__Archaea;p__Nanoarchaeota;c__Nanoarchaeia;o__Parvarchaeales;f__Parvarchaeaceae;g__Parvarchaeum;s__Parvarchaeum acidophilus	207	149	107	76.7134	5.60748	0.348902	0.0198511	920270	0	73	73	11	1085
GCA_002494765	d__Archaea;p__Thermoplasmatota;c__UBA186;o__UBA186;f__UBA186;g__UBA186;s__UBA186 sp002494765	148	188	125	92.5333	3.2	0.48177	0.0160625	1615647	4376	115	167	11	1703
GCA_002495235	d__Archaea;p__Thermoplasmatota;c__UBA186;o__UBA287;f__UBA287;g__UBA287;s__UBA287 sp002495235	148	188	125	65.0316	0.861538	0.531518	0.0210811	1043911	471	109	116	11	1199
GCA_002495885	d__Archaea;p__Halobacteriota;c__UBA148;o__UBA148;f__UBA148;g__UBA148;s__UBA148 sp002495885	95	228	153	96.2418	2.28758	0.425972	0.0163603	1648397	869	77	90	11	1862
GCA_002495905	d__Archaea;p__Thermoproteota;c__Nitrososphaeria;o__Nitrososphaerales;f__UBA57;g__UBA57;s__UBA57 sp002495905	207	145	103	87.0799	0	0.320455	0.0182794	852867	11015	35	70	11	941
GCA_002496385	d__Archaea;p__Thermoplasmatota;c__Thermoplasmata;o__SG8-5;f__SG8-5;g__UBA147;s__UBA147 sp002496385	148	188	125	89.6	3.2	0.539845	0.0170153	1995084	1189	66	80	11	1631
GCA_002496395	d__Archaea;p__Halobacteriota;c__Methanomicrobia;o__Methanomicrobiales;f__Methanocorpusculaceae;g__Methanocalculus;s__Methanocalculus sp002496395	90	234	153	98.6928	0	0.516976	0.0249741	2074195	1054	53	75	11	2187
GCA_002497075	d__Archaea;p__Thermoplasmatota;c__Thermoplasmata;o__Methanomassiliicoccales;f__UBA472;g__UBA472;s__UBA472 sp002497075	148	187	124	98.3871	0.967742	0.579359	0.0147655	1831976	689	36	49	11	1891
GCA_002498845	d__Archaea;p__Thermoplasmatota;c__Thermoplasmata;o__Thermoplasmatales;f__Thermoplasmataceae;g__UBA509;s__UBA509 sp002498845	148	187	124	98.7903	0	0.464785	0.0180876	1811892	2395	65	92	11	1919
GCA_002501775	d__Archaea;p__Micrarchaeota;c__Micrarchaeia;o__Micrarchaeales;f__Micrarchaeaceae;g__Micrarchaeum;s__Micrarchaeum acidiphilum	207	149	107	84.1121	0.934579	0.474414	0.0109109	972081	12	9	9	11	1032
GCA_002502135	d__Archaea;p__Undinarchaeota;c__Undinarchaeia;o__Undinarchaeales;f__UBA543;g__UBA543;s__UBA543 sp002502135	207	149	107	79.9065	0	0.395391	0.0080104	733777	1322	23	27	11	839
GCA_002502965	d__Archaea;p__Thermoplasmatota;c__Thermoplasmata;o__Methanomassiliicoccales;f__Methanomethylophilaceae;g__RumEn-M2;s__RumEn-M2 sp002502965	148	187	124	97.1774	0	0.542644	0.00595993	1238881	718	6	11	11	1253
GCA_002503845	d__Archaea;p__Halobacteriota;c__Halobacteria;o__Halobacteriales;f__UBA12382;g__UBA12382;s__UBA12382 sp002503845	90	234	153	89.244	0	0.415415	0.00848589	1130095	4244	16	28	11	1170
GCA_002503985	d__Archaea;p__Thermoplasmatota;c__Thermoplasmata;o__UBA184;f__UBA184;g__UBA184;s__UBA184 sp002503985	148	188	125	98	1.72308	0.67137	0.0144893	1787899	0	9	9	11	1721
GCA_002504405	d__Archaea;p__Thermoplasmatota;c__Thermoplasmata;o__Methanomassiliicoccales;f__Methanomethylophilaceae;g__UBA71;s__UBA71 sp002504405	148	187	124	97.9839	0	0.593712	0.010432	1618649	50	14	16	11	1606
GCA_002505495	d__Archaea;p__Thermoplasmatota;c__Poseidoniia;o__Poseidoniales;f__Thalassarchaeaceae;g__MGIIb-Q1;s__MGIIb-Q1 sp002505495	148	188	125	73.3733	0.933333	0.56795	0.0155209	1840727	66890	121	610	11	1865
GCA_002505525	d__Archaea;p__Nanoarchaeota;c__Nanoarchaeia;o__Woesearchaeales;f__UBA583;g__UBA583;s__UBA583 sp002505525	207	149	107	73.3645	0	0.367235	0.0159914	1309476	2606	85	106	11	1418
GCA_002505585	d__Archaea;p__Nanoarchaeota;c__Nanoarchaeia;o__SCGC-AAA011-G17;f__UBA489;g__UBA489;s__UBA489 sp002505585	207	149	107	79.4393	0	0.3302	0.00695165	766458	1009	21	24	11	913
GCA_002505945	d__Archaea;p__Nanoarchaeota;c__Nanoarchaeia;o__Woesearchaeales;f__UBA119;g__UBA119;s__UBA119 sp002505945	207	149	107	69.2487	0.934579	0.375999	0.0159257	1041545	40321	86	268	11	1060
GCA_002509165	d__Archaea;p__Thermoplasmatota;c__Poseidoniia;o__MGIII;f__CG-Epi1;g__UBA8886;s__UBA8886 sp002509165	148	188	125	83.2491	0	0.649478	0.0237383	1172587	40747	112	225	11	1203
GCA_002686215	d__Archaea;p__Nanoarchaeota;c__Nanoarchaeia;o__UBA10117;f__ARS21;g__ARS21;s__ARS21 sp002686215	207	149	107	52.8037	0	0.353426	0.0450873	1794601	9289	180	180	11	2168
GCA_002687185	d__Archaea;p__Nanoarchaeota;c__Nanoarchaeia;o__SCGC-AAA011-G17;f__GCA-2687185;g__GCA-2687185;s__GCA-2687185 sp002687185	207	149	107	69.1589	0	0.373346	0.0253397	1583763	94	119	119	11	1891
GCA_002687935	d__Archaea;p__Undinarchaeota;c__Undinarchaeia;o__Undinarchaeales;f__Undinarchaeaceae;g__Undinarchaeum;s__Undinarchaeum sp002687935	207	149	107	89.7196	1.86916	0.409984	0.018129	666542	26	11	11	11	763
GCA_002688095	d__Archaea;p__Nanoarchaeota;c__Nanoarchaeia;o__SCGC-AAA011-G17;f__GCA-2688095;g__GCA-2688095;s__GCA-2688095 sp002688095	207	149	107	67.757	0	0.320204	0.00542262	605723	143	15	15	11	759
GCA_002688165	d__Archaea;p__Nanoarchaeota;c__Nanoarchaeia;o__Pacearchaeales;f__GW2011-AR1;g__ARS1285;s__ARS1285 sp002688165	207	149	107	65.9657	0.647017	0.306396	0.0117936	631855	1645	39	39	11	767
GCA_002688265	d__Archaea;p__Nanoarchaeota;c__Nanoarchaeia;o__Woesearchaeales;f__GW2011-AR9;g__GCA-2688265;s__GCA-2688265 sp002688265	207	149	107	74.2991	0.934579	0.342004	0.0118056	1070250	31	32	32	11	1079
GCA_002688965	d__Archaea;p__Aenigmatarchaeota;c__Aenigmatarchaeia;o__GW2011-AR5;f__GCA-2688965;g__GCA-2688965;s__GCA-2688965 sp002688965	207	149	107	76.7913	3.27103	0.337069	0.0267248	1897616	2396	128	128	11	2217
GCA_002698145	d__Archaea;p__Thermoplasmatota;c__Poseidoniia;o__Poseidoniales;f__Poseidoniaceae;g__MGIIa-L2;s__MGIIa-L2 sp002698145	148	188	125	82.5333	3.2	0.481305	0.0505719	2089406	20304	60	60	11	1780
GCA_002724775	d__Archaea;p__Thermoplasmatota;c__Poseidoniia;o__MGIII;f__CG-Epi1;g__CG-Epi1;s__CG-Epi1 sp002724775	148	188	125	82.3579	3.33333	0.368831	0.0384206	1244678	7713	68	68	11	1207
GCA_002728275	d__Archaea;p__Asgardarchaeota;c__Heimdallarchaeia;o__UBA460;f__Kariarchaeaceae;g__Kariarchaeum;s__Kariarchaeum pelagius	207	149	107	83.1776	1.86916	0.301194	0.0133188	1406929	6336	76	76	11	1390
GCA_002762735	d__Archaea;p__Nanoarchaeota;c__Nanoarchaeia;o__Pacearchaeales;f__GW2011-AR1;g__GW2011-AR1;s__GW2011-AR1 sp002762735	207	149	107	68.4579	0	0.300056	0.00887037	634285	1670	59	92	11	833
GCA_002762845	d__Archaea;p__Nanoarchaeota;c__Nanoarchaeia;o__Woesearchaeales;f__GW2011-AR9;g__PCYB01;s__PCYB01 sp002762845	207	149	107	74.2991	0	0.359362	0.0129237	859335	490	82	91	11	932
GCA_002763035	d__Archaea;p__Nanoarchaeota;c__Nanoarchaeia;o__Pacearchaeales;f__GW2011-AR1;g__PFDC01;s__PFDC01 sp002763035	207	149	107	63.0062	0	0.347243	0.0146906	850778	3119	182	256	11	1085
GCA_002763115	d__Archaea;p__Nanoarchaeota;c__Nanoarchaeia;o__Pacearchaeales;f__CG1-02-31-27;g__CG1-02-31-27;s__CG1-02-31-27 sp002763115	207	149	107	72.4299	0.934579	0.312299	0.0129886	635659	680	16	47	11	747
GCA_002763265	d__Archaea;p__Nanoarchaeota;c__Nanoarchaeia;o__PEZQ01;f__PEZQ01;g__PEZQ01;s__PEZQ01 sp002763265	207	149	107	82.7103	0.934579	0.428636	0.0101376	1006051	481	11	21	11	1115
GCA_002778455	d__Archaea;p__Micrarchaeota;c__Micrarchaeia;o__Anstonellales;f__Anstonellaceae;g__1-14-0-10-45-29;s__1-14-0-10-45-29 sp002778455	207	149	107	91.0436	0	0.451615	0.0112836	1146305	903	20	59	11	1185
GCA_002779065	d__Archaea;p__Iainarchaeota;c__Iainarchaeia;o__Iainarchaeales;f__0-14-0-20-34-12;g__0-14-0-20-34-12;s__0-14-0-20-34-12 sp002779065	207	149	107	80.9969	0.934579	0.343047	0.00999717	940694	1395	60	85	11	1071
GCA_002779075	d__Archaea;p__Iainarchaeota;c__Iainarchaeia;o__0-14-0-20-30-16;f__0-14-0-20-30-16;g__0-14-0-20-30-16;s__0-14-0-20-30-16 sp002779075	207	149	107	71.5732	0.934579	0.297084	0.0105735	747636	910	55	65	11	832
GCA_002779595	d__Archaea;p__Nanoarchaeota;c__Nanoarchaeia;o__Tiddalikarchaeales;f__Tiddalikarchaeaceae;g__CG07-land;s__CG07-land sp002779595	207	149	107	76.2521	0	0.375357	0.0254178	809810	2486	122	157	11	1056
GCA_002789275	d__Archaea;p__Huberarchaeota;c__Huberarchaeia;o__Huberarchaeales;f__Huberarchaeaceae;g__Huberarchaeum;s__Huberarchaeum crystalense	207	149	107	70.417	0	0.31302	0.0233895	499820	2184	74	96	11	518
GCA_002792915	d__Archaea;p__Micrarchaeota;c__Micrarchaeia;o__Norongarragalinales;f__Norongarragalinaceae;g__UBA93;s__UBA93 sp002792915	207	149	107	85.8255	0.934579	0.598031	0.0150363	760304	1481	66	86	11	889
GCA_002838935	d__Archaea;p__Thermoplasmatota;c__E2;o__UBA9212;f__GCA-002838935;g__GCA-002838935;s__GCA-002838935 sp002838935	148	188	125	93.7979	3.2	0.53688	0.0313646	1445368	344	145	149	11	1400
GCA_002839645	d__Archaea;p__Halobacteriota;c__Methanomicrobia;o__Methanomicrobiales;f__Methanoculleaceae;g__Methanoculleus;s__Methanoculleus sp002839645	90	234	153	99.5425	1.30719	0.608278	0.023406	2782193	1055	69	88	11	2815
GCA_002839705	d__Archaea;p__Methanobacteriota;c__Methanobacteria;o__Methanobacteriales;f__Methanobacteriaceae;g__UBA349;s__UBA349 sp002839705	148	188	125	100	1.6	0.329646	0.0168075	2565531	163	27	30	11	2493
GCA_002867475	d__Archaea;p__Nanoarchaeota;c__Nanoarchaeia;o__Woesearchaeales;f__BM511;g__BM511;s__BM511 sp002867475	207	149	107	85.0467	1.86916	0.310048	0.0257685	1671818	31	84	85	11	1749
GCA_002897955	d__Archaea;p__Hydrothermarchaeota;c__Hydrothermarchaeia;o__Hydrothermarchaeales;f__BMS3B;g__BMS3B;s__BMS3B sp002897955	207	149	107	97.1963	0.934579	0.400703	0.0150104	1738368	0	123	123	11	2081
GCA_003009755	d__Archaea;p__Thermoplasmatota;c__SW-10-69-26;o__SW-10-69-26;f__SW-10-69-26;g__SW-10-69-26;s__SW-10-69-26 sp003009755	148	188	125	95.1579	0	0.692784	0.00639161	2816557	1003	49	63	11	2711
GCA_003009795	d__Archaea;p__Nanohaloarchaeota;c__Nanosalinia;o__Nanosalinales;f__Nanosalinaceae;g__SW-4-43-9;s__SW-4-43-9 sp003009795	207	149	107	84.9688	2.80374	0.426103	0	956550	0	1	1	11	1087
GCA_003021725	d__Archaea;p__Halobacteriota;c__Halobacteria;o__Halobacteriales;f__Halococcaceae;g__Halococcus;s__Halococcus sp003021725	60	359	235	92.9809	1.10251	0.648717	0.0125998	3053165	4406	116	169	11	3199
GCA_003022865	d__Archaea;p__Halobacteriota;c__Halobacteria;o__Halobacteriales;f__SW-7-71-33;g__SW-7-71-33;s__SW-7-71-33 sp003022865	51	395	250	76.1667	1.2	0.70554	0.0119323	1774465	1201	43	56	11	1745
GCA_003139855	d__Archaea;p__Halobacteriota;c__Bog-38;o__Bog-38;f__Bog-38;g__Bog-38;s__Bog-38 sp003139855	95	228	153	95.915	0.653595	0.517701	0.0201098	2059181	1444	76	95	11	2306
GCA_003144275	d__Archaea;p__Asgardarchaeota;c__Heimdallarchaeia;o__Hodarchaeales;f__Hodarchaeaceae;g__Hodarchaeum;s__Hodarchaeum sp003144275	207	149	107	93.6916	1.86916	0.361401	0.0127956	3948260	40	103	107	11	3621
GCA_003166335	d__Archaea;p__Methanobacteriota;c__Methanobacteria;o__Methanobacteriales;f__Methanobacteriaceae;g__Methanobacterium_A;s__Methanobacterium_A sp003166335	148	188	125	100	0	0.324043	0.02134	2488520	587	126	133	11	2712
GCA_003194435	d__Archaea;p__Halobacteriota;c__Syntropharchaeia;o__ANME-1;f__ANME-1;g__G60ANME1;s__G60ANME1 sp003194435	95	228	153	88.2353	1.96078	0.45845	0.0131477	1805851	7801	38	47	11	1870
GCA_003194445	d__Archaea;p__Halobacteriota;c__Methanosarcinia;o__Methanosarcinales;f__Methanogasteraceae;g__Methanogaster;s__Methanogaster sp003194445	95	228	153	95.915	5.22876	0.486768	0.0215262	3609340	95804	169	241	11	3903
GCA_003230355	d__Archaea;p__Hydrothermarchaeota;c__Hydrothermarchaeia;o__Hydrothermarchaeales;f__SZUA-236;g__SZUA-236;s__SZUA-236 sp003230355	207	149	107	84.9748	0	0.475825	0.0198563	1270198	0	221	221	11	1626
GCA_003601785	d__Archaea;p__Thermoproteota;c__Bathyarchaeia;o__B26-1;f__UBA233;g__PIYA01;s__PIYA01 sp003601785	207	149	107	79.4393	0.934579	0.434631	0.0145636	816136	170	77	82	11	1011
GCA_003601875	d__Archaea;p__Thermoproteota;c__Bathyarchaeia;o__B26-1;f__UBA233;g__PIYF01;s__PIYF01 sp003601875	207	145	103	65.8701	0	0.372707	0.00812296	597499	421	66	75	11	720
GCA_003662745	d__Archaea;p__Thermoproteota;c__Bathyarchaeia;o__;f__;g__;s__	207	149	107	70.5607	7.78816	0.363418	0.0232201	2106622	0	621	621	11	2788
GCA_004377185	d__Archaea;p__Thermoplasmatota;c__Thermoplasmata;o__RBG-16-68-12;f__SOIM01;g__SOIM01;s__SOIM01 sp004377185	148	188	125	97.6	1.6	0.502289	0.0143956	2641216	0	60	60	11	2426
GCA_005877305	d__Archaea;p__Thermoproteota;c__Nitrososphaeria;o__Nitrososphaerales;f__Nitrosopumilaceae;g__TA-20;s__TA-20 sp005877305	207	145	103	92.6438	1.94175	0.356831	0.0150142	1329581	1003	112	126	11	1715
GCA_005884215	d__Archaea;p__Thermoproteota;c__Bathyarchaeia;o__40CM-2-53-6;f__40CM-2-53-6;g__40CM-2-53-6;s__40CM-2-53-6 sp005883075	207	149	107	79.7508	1.86916	0.518765	0.0110106	1500098	802	188	205	11	1857
GCA_005884265	d__Archaea;p__Thermoproteota;c__Bathyarchaeia;o__40CM-2-53-6;f__40CM-2-53-6;g__40CM-2-53-6;s__40CM-2-53-6 sp005883085	207	145	103	73.1392	5.22778	0.519575	0.0102362	1698746	199	167	169	11	1970
GCA_007280335	d__Archaea;p__Thermoproteota;c__Nitrososphaeria;o__Nitrososphaerales;f__Nitrosopumilaceae;g__TA-20;s__TA-20 sp007280335	207	145	103	94.1748	0	0.355126	0.0131308	1296374	0	84	84	11	1581
GCA_009889625	d__Archaea;p__Halobacteriota;c__Halobacteria;o__Halobacteriales;f__UBA12382;g__UBA12382;s__UBA12382 sp009889625	90	234	153	86.4379	0	0.402429	0.0113165	1067804	0	36	36	11	1130
GCA_009889685	d__Archaea;p__Halobacteriota;c__Halobacteria;o__Halobacteriales;f__UBA12382;g__UBA12382;s__UBA12382 sp009889685	90	234	153	73.0382	0.980392	0.407158	0.0152906	920269	0	183	183	11	1096
GCA_010028495	d__Archaea;p__Thermoproteota;c__Nitrososphaeria;o__Nitrososphaerales;f__Nitrosopumilaceae;g__Nitrosotenuis;s__Nitrosotenuis sp010028495	207	145	103	99.0291	1.94175	0.400508	0.0302979	1633179	0	203	203	11	2077
GCA_011523285	d__Archaea;p__Thermoproteota;c__Nitrososphaeria;o__Nitrososphaerales;f__Nitrosopumilaceae;g__WTHC01;s__WTHC01 sp011523285	207	145	103	98.0583	0.485437	0.295802	0.019292	826649	600	54	60	11	980
GCA_013306035	d__Archaea;p__Thermoproteota;c__Nitrososphaeria;o__Nitrososphaerales;f__UBA57;g__UBA57;s__UBA57 sp002494565	207	145	103	98.0583	1.45631	0.325894	0.0129513	837806	1905	18	18	11	951
GCA_013329575	d__Archaea;p__Halobacteriota;c__Methanoliparia;o__Methanoliparales;f__Methanoliparaceae;g__Methanoliparum;s__Methanoliparum sp8915u	95	228	153	79.658	5.22876	0.375909	0.0178109	1243104	1906	162	193	11	1393
GCA_013329855	d__Archaea;p__Thermoplasmatota;c__Thermoplasmata;o__RBG-16-68-12;f__RBG-16-68-12;g__RBG-16-68-12;s__RBG-16-68-12 sp8695u	148	188	125	70.7595	0	0.677019	0.0167246	1709476	137	315	317	11	2035
GCA_013330215	d__Archaea;p__Micrarchaeota;c__Micrarchaeia;o__Micrarchaeales;f__Micrarchaeaceae;g__UBA12276;s__UBA12276 sp8261u	207	149	107	70.9202	1.86916	0.500392	0.0235396	752313	2736	101	144	11	953
GCA_013330595	d__Archaea;p__Nanoarchaeota;c__Nanoarchaeia;o__Woesearchaeales;f__UBA9642;g__UBA9642;s__UBA9642 sp12459u	207	149	107	83.6449	0	0.334889	0.0119874	1354283	352	71	76	11	1521
GCA_013330855	d__Archaea;p__Nanoarchaeota;c__Nanoarchaeia;o__Pacearchaeales;f__UBA12030;g__UBA12030;s__UBA12030 sp10106u	207	149	107	71.4953	0.934579	0.424969	0.0113744	950213	664	38	46	11	1222
GCA_013331045	d__Archaea;p__Nanoarchaeota;c__Nanoarchaeia;o__Woesearchaeales;f__UBA11716;g__UBA11716;s__UBA11716 sp9638u	207	149	107	78.271	0.934579	0.485877	0.0180522	1425040	17108	168	291	11	1440
GCA_013331375	d__Archaea;p__Halobacteriota;c__Methanosarcinia;o__Methanosarcinales;f__Methanoperedenaceae;g__UBA10536;s__UBA10536 sp10536u	95	228	153	82.7796	0.653595	0.522123	0.0254971	1648413	1886	251	280	11	2182
GCA_013331795	d__Archaea;p__Nanoarchaeota;c__Nanoarchaeia;o__SCGC-AAA011-G17;f__GW2011-AR17;g__GW2011-AR17;s__GW2011-AR17 sp10136u	207	149	107	77.5701	0	0.342884	0.00982415	974666	966	41	53	11	1202
GCA_013331845	d__Archaea;p__Aenigmatarchaeota;c__Aenigmatarchaeia;o__GW2011-AR5;f__GW2011-AR5;g__GW2011-AR5;s__GW2011-AR5 sp10154u	207	149	107	81.7757	1.86916	0.415967	0.0147395	898948	630	51	58	11	1145
GCA_013331965	d__Archaea;p__Nanoarchaeota;c__Nanoarchaeia;o__Woesearchaeales;f__UBA10107;g__UBA10107;s__UBA10107 sp10107u	207	149	107	63.0122	0	0.36962	0.012232	699656	1368	60	81	11	878
GCA_015523185	d__Archaea;p__Methanobacteriota_B;c__Thermococci;o__Thermococcales;f__Thermococcaceae;g__Thermococcus;s__Thermococcus sp015523185	45	299	202	97.5248	0.247525	0.511259	0.0141574	1730289	0	85	85	11	2010
GCA_016126025	d__Archaea;p__Thermoproteota;c__Nitrososphaeria;o__Nitrososphaerales;f__Nitrosopumilaceae;g__VYCS01;s__VYCS01 sp016126025	207	145	103	95.6311	0	0.612484	0.0310759	1859711	0	158	158	11	2028
GCA_016180375	d__Archaea;p__Thermoproteota;c__Nitrososphaeria;o__Nitrososphaerales;f__UBA57;g__JACPBJ01;s__JACPBJ01 sp016180375	207	145	103	88.835	1.64302	0.45788	0.0106164	1436640	256	223	229	11	1885
GCA_016214785	d__Archaea;p__Thermoplasmatota;c__Thermoplasmata;o__SG8-5;f__JACRNV01;g__JACRNV01;s__JACRNV01 sp016214785	148	188	125	96	1.6	0.582151	0.0196608	2177724	72	67	69	11	1863
GCA_016215465	d__Archaea;p__Thermoproteota;c__Nitrososphaeria;o__Nitrososphaerales;f__Nitrosopumilaceae;g__Nitrosotenuis;s__Nitrosotenuis sp016215465	207	145	103	93.8511	0.970874	0.398693	0.0102273	1699628	0	53	53	11	2011
GCA_016782365	d__Archaea;p__Thermoproteota;c__Bathyarchaeia;o__RBG-16-48-13;f__;g__;s__	207	149	107	44.8239	0.934579	0.487242	0.0172556	630036	0	75	75	11	702
GCA_017610385	d__Archaea;p__Nanohaloarchaeota;c__Nanosalinia;o__Nanosalinales;f__JAFCCC01;g__JAFCCC01;s__JAFCCC01 sp017610385	207	149	107	79.9065	0	0.323554	0.0101625	788277	0	18	18	11	868
GCA_017610525	d__Archaea;p__EX4484-52;c__EX4484-52;o__EX4484-52;f__B79-G9;g__B79-G9;s__B79-G9 sp017610525	207	149	107	71.9626	0.934579	0.42938	0.0150554	1284310	27	206	207	11	1518
GCA_017610545	d__Archaea;p__EX4484-52;c__EX4484-52;o__EX4484-52;f__JAFCBV01;g__JAFCBV01;s__JAFCBV01 sp017610545	207	149	107	83.6568	3.73832	0.4283	0.0161443	953128	20	184	185	11	1149
GCA_018396395	d__Archaea;p__Thermoproteota;c__Bathyarchaeia;o__B24;f__JAGTQN01;g__JAGTQN01;s__JAGTQN01 sp018396395	207	145	103	85.5987	1.94175	0.473838	0.0205794	1674996	3656	143	226	11	1722
GCA_018396415	d__Archaea;p__Thermoproteota;c__Bathyarchaeia;o__RBG-16-48-13;f__JAGTRE01;g__JAGTRE01;s__JAGTRE01 sp018396415	207	149	107	99.0654	0.46729	0.428103	0.0124738	1385562	152	30	45	11	1499
GCA_019246625	d__Archaea;p__Thermoproteota;c__Nitrososphaeria;o__Nitrososphaerales;f__Nitrososphaeraceae;g__JAFAQB01;s__JAFAQB01 sp019246625	207	145	103	98.5437	0	0.35772	0.015705	3961341	0	461	461	11	5063
GCA_903901015	d__Archaea;p__Thermoproteota;c__Bathyarchaeia;o__B26-1;f__UBA233;g__PALSA-986;s__PALSA-986 sp903901015	207	149	107	99.0654	3.73832	0.458012	0.0217829	2047548	0	117	117	11	2349
GCA_903930485	d__Archaea;p__Altiarchaeota;c__Altiarchaeia;o__IMC4;f__QMZM01;g__CAIYYO01;s__CAIYYO01 sp903930485	207	149	107	83.0218	4.02588	0.515354	0.0200556	1690272	0	321	321	11	1893
GCF_000008665	d__Archaea;p__Halobacteriota;c__Archaeoglobi;o__Archaeoglobales;f__Archaeoglobaceae;g__Archaeoglobus;s__Archaeoglobus fulgidus	95	228	153	100	0	0.485817	0	2178400	0	1	1	11	2518
GCF_000012545	d__Archaea;p__Methanobacteriota;c__Methanobacteria;o__Methanobacteriales;f__Methanobacteriaceae;g__Methanosphaera;s__Methanosphaera stadtmanae	148	188	125	97.6	0	0.276337	0	1767403	0	1	1	11	1552
GCF_000025505	d__Archaea;p__Halobacteriota;c__Archaeoglobi;o__Archaeoglobales;f__Archaeoglobaceae;g__Ferroglobus;s__Ferroglobus placidus	95	228	153	100	0	0.441354	0	2196266	0	1	1	11	2599
GCF_000026045	d__Archaea;p__Halobacteriota;c__Halobacteria;o__Halobacteriales;f__Haloarculaceae;g__Natronomonas;s__Natronomonas pharaonis	60	359	235	99.2908	1.2766	0.631197	0.0370906	2749696	0	3	3	11	2849
GCF_000091665	d__Archaea;p__Methanobacteriota_A;c__Methanococci;o__Methanococcales;f__Methanocaldococcaceae;g__Methanocaldococcus;s__Methanocaldococcus jannaschii	32	308	210	99.5238	0	0.312938	0.0226796	1739927	4	3	3	11	1877
GCF_000166095	d__Archaea;p__Methanobacteriota;c__Methanobacteria;o__Methanobacteriales;f__Methanothermaceae;g__Methanothermus;s__Methanothermus fervidus	148	188	125	100	0	0.31637	0	1243342	0	1	1	11	1318
GCF_000172995	d__Archaea;p__Halobacteriota;c__Halobacteria;o__Halobacteriales;f__Haloferacaceae;g__Halogeometricum;s__Halogeometricum borinquense	40	417	263	99.924	0.0475285	0.599406	0.0312886	3944467	0	6	6	11	3954
GCF_000195935	d__Archaea;p__Methanobacteriota_B;c__Thermococci;o__Thermococcales;f__Thermococcaceae;g__Pyrococcus;s__Pyrococcus abyssi	45	299	202	100	0	0.447114	0.00900535	1768562	0	2	2	11	1915
GCF_000196655	d__Archaea;p__Halobacteriota;c__Methanosarcinia;o__Methanosarcinales;f__Methanosarcinaceae;g__Methanohalobium;s__Methanohalobium evestigatum	95	228	153	100	1.96078	0.36425	0.0197712	2406232	0	2	2	11	2403
GCF_000204415	d__Archaea;p__Halobacteriota;c__Methanosarcinia;o__Methanotrichales;f__Methanotrichaceae;g__Methanothrix;s__Methanothrix soehngenii	95	228	153	99.3464	0.653595	0.509878	0.0502504	3026645	0	2	2	11	3049
GCF_000243255	d__Archaea;p__Halobacteriota;c__Methanomicrobia;o__Methanomicrobiales;f__Methanomicrobiaceae;g__Methanoplanus;s__Methanoplanus limicola	90	234	153	100	0.653595	0.422032	0	3200946	700	1	8	11	3049
GCF_000327485	d__Archaea;p__Halobacteriota;c__Methanomicrobia;o__Methanomicrobiales;f__Methanoregulaceae;g__Methanoregula;s__Methanoregula formicica	90	234	153	99.8693	0	0.551959	0	2820858	0	1	1	11	2880
GCF_000327505	d__Archaea;p__Thermoplasmatota;c__Thermoplasmata;o__Aciduliprofundales;f__Aciduliprofundaceae;g__Aciduliprofundum;s__Aciduliprofundum sp000327505	148	187	124	100	0	0.441295	0	1437090	0	1	1	11	1534
GCF_000328685	d__Archaea;p__Halobacteriota;c__Halobacteria;o__Halobacteriales;f__Natrialbaceae;g__Natronococcus;s__Natronococcus occultus	51	395	250	99.7333	0.8	0.646636	0.0599369	4314118	0	3	3	11	4301
GCF_000336775	d__Archaea;p__Halobacteriota;c__Halobacteria;o__Halobacteriales;f__Haloferacaceae;g__Haloferax;s__Haloferax gibbonsii	40	417	263	99.0585	0	0.658549	0.0552391	4057322	120	30	30	11	4022
GCF_000337515	d__Archaea;p__Halobacteriota;c__Halobacteria;o__Halobacteriales;f__Natrialbaceae;g__Halovivax;s__Halovivax asiaticus	51	395	250	98.6533	0	0.644544	0.0133556	3238452	28	24	24	11	3215
GCF_000385565	d__Archaea;p__Halobacteriota;c__Archaeoglobi;o__Archaeoglobales;f__Archaeoglobaceae;g__Archaeoglobus_A;s__Archaeoglobus_A sulfaticallidus	95	228	153	100	0	0.43239	0	2076931	0	1	1	11	2245
GCF_000404225	d__Archaea;p__Thermoplasmatota;c__Thermoplasmata;o__Methanomassiliicoccales;f__Methanomassiliicoccaceae;g__Methanomassiliicoccus_A;s__Methanomassiliicoccus_A intestinalis	148	187	124	98.7903	0.806452	0.412554	0	1931651	0	1	1	11	1855
GCF_000711905	d__Archaea;p__Halobacteriota;c__Methanosarcinia;o__Methanosarcinales_A;f__Methermicoccaceae;g__Methermicoccus;s__Methermicoccus shengliensis	95	228	153	100	0	0.546638	0.0464385	1513583	2500	15	17	11	1612
GCF_001011115	d__Archaea;p__Halobacteriota;c__Halobacteria;o__Halobacteriales;f__Halobacteriaceae;g__Halanaeroarchaeum;s__Halanaeroarchaeum sulfurireducens	60	359	235	98.227	1.06383	0.628475	0.0527088	2209738	0	2	2	11	2259
GCF_001889405	d__Archaea;p__Halobacteriota;c__Methanosarcinia;o__Methanosarcinales;f__Methanosarcinaceae;g__Methanohalophilus;s__Methanohalophilus halophilus	95	228	153	99.5098	0	0.424004	0	2022959	0	1	1	11	2038
GCF_002153915	d__Archaea;p__Halobacteriota;c__Methanonatronarchaeia;o__Methanonatronarchaeales;f__Methanonatronarchaeaceae;g__Methanonatronarchaeum;s__Methanonatronarchaeum thermophilum	95	228	153	97.2222	2.61438	0.378984	0.0280645	1513137	1	8	8	11	1523
GCF_002214365	d__Archaea;p__Methanobacteriota_B;c__Thermococci;o__Thermococcales;f__Thermococcaceae;g__Thermococcus;s__Thermococcus celer	45	299	202	100	0	0.564475	0	1866819	0	1	1	11	1987
GCF_002214545	d__Archaea;p__Methanobacteriota_B;c__Thermococci;o__Thermococcales;f__Thermococcaceae;g__Thermococcus;s__Thermococcus thioreducens	45	299	202	100	0	0.534529	0	2065932	0	1	1	11	2310
GCF_002214605	d__Archaea;p__Methanobacteriota_B;c__Thermococci;o__Thermococcales;f__Thermococcaceae;g__Pyrococcus;s__Pyrococcus chitonophagus	45	299	202	100	0	0.449217	0	1961979	0	1	1	11	2178
GCF_002844195	d__Archaea;p__Halobacteriota;c__Halobacteria;o__Halobacteriales;f__Haloferacaceae;g__Halegenticoccus;s__Halegenticoccus soli	40	417	263	99.9457	0.855513	0.668696	0.0416695	4615401	424	15	16	11	4564
GCF_003173335	d__Archaea;p__Halobacteriota;c__Methanomicrobia;o__Methanomicrobiales;f__Methanospirillaceae;g__Methanospirillum;s__Methanospirillum stamsii	90	234	153	99.0196	1.30719	0.423018	0.0377209	3740742	8	89	89	11	3579
GCF_013407275	d__Archaea;p__Thermoproteota;c__Nitrososphaeria;o__Nitrososphaerales;f__Nitrosopumilaceae;g__Nitrosotenuis;s__Nitrosotenuis sp013407275	207	145	103	99.0291	0.970874	0.412532	0	1834835	0	1	1	11	2150
GCF_014078545	d__Archaea;p__Thermoproteota;c__Nitrososphaeria;o__Nitrososphaerales;f__Nitrosopumilaceae;g__PXYB01;s__PXYB01 sp014078545	207	145	103	98.0583	5.95594	0.35775	0.00935953	1792966	973	109	123	11	2203
GCF_900100385	d__Archaea;p__Halobacteriota;c__Halobacteria;o__Halobacteriales;f__Haloarculaceae;g__Halovenus;s__Halovenus aranensis	51	395	250	97.6533	0.4	0.610735	0.07612	3287116	2801	56	57	11	3369
GCF_900109595	d__Archaea;p__Methanobacteriota;c__Methanobacteria;o__Methanobacteriales;f__Methanobacteriaceae;g__Methanobrevibacter_A;s__Methanobrevibacter_A gottschalkii	148	188	125	100	0	0.302413	0.0229564	1864477	0	20	20	11	1897
GCF_900110215	d__Archaea;p__Halobacteriota;c__Halobacteria;o__Halobacteriales;f__Haloarculaceae;g__Halorientalis;s__Halorientalis persicus	60	359	235	99.9291	1.70213	0.634567	0.0809222	4869758	10	121	122	11	5164
GCF_900129775	d__Archaea;p__Halobacteriota;c__Halobacteria;o__Halobacteriales;f__Haloferacaceae;g__Halobaculum;s__Halobaculum gomorrense	40	417	263	98.298	1.3308	0.685539	0.0391279	3208246	490	16	18	11	3203
GCF_900215575	d__Archaea;p__Halobacteriota;c__Halobacteria;o__Halobacteriales;f__Natronoarchaeaceae;g__Natronoarchaeum;s__Natronoarchaeum philippinense	51	395	250	98.7333	0.8	0.651596	0.0316189	3164179	0	11	11	11	3288
GD_ST_bin_83	d__Archaea;p__Thermoproteota;c__Nitrososphaeria;o__Nitrososphaerales;f__Nitrosopumilaceae;g__PXYB01;s__	207	145	103	63.9283	0.485437	0.346061	0.0152484	777857	0	203	203	11	1100
GD_ZH_bin_112	d__Archaea;p__Thermoproteota;c__Bathyarchaeia;o__40CM-2-53-6;f__RBG-13-38-9;g__RBG-13-38-9;s__	207	149	107	52.5821	3.78624	0.378834	0.0102122	690691	0	95	95	11	791
GD_ZH_bin_224	d__Archaea;p__Thermoproteota;c__Bathyarchaeia;o__40CM-2-53-6;f__;g__;s__	207	145	103	68.0483	4.42494	0.469179	0.0121655	990207	0	330	330	11	1309
GD_ZH_bin_260	d__Archaea;p__Thermoproteota;c__Nitrososphaeria;o__Nitrososphaerales;f__Nitrosopumilaceae;g__JACEMX01;s__	207	145	103	93.2039	1.94175	0.338476	0.0160929	1367477	0	206	206	11	1799
GX_BH_bin_20	d__Archaea;p__Thermoproteota;c__Nitrososphaeria;o__Nitrososphaerales;f__Nitrosopumilaceae;g__JACEMX01;s__	207	145	103	55.9559	6.31068	0.355668	0.0201348	885377	0	364	364	11	1304
GX_BH_bin_82	d__Archaea;p__Thermoplasmatota;c__Thermoplasmata;o__;f__;g__;s__	148	188	125	91.3506	1.6	0.646037	0.021384	3103561	0	521	521	11	2802
HN_SY_bin_61	d__Archaea;p__Thermoproteota;c__Bathyarchaeia;o__TCS64;f__TCS64;g__RBG-16-57-9;s__	207	149	107	62.9343	1.68943	0.487385	0.0193512	1442304	0	469	469	11	1896
JS_LYG_bin_103	d__Archaea;p__Thermoproteota;c__Bathyarchaeia;o__B26-1;f__UBA233;g__AD8-1;s__	207	149	107	62.4611	9.81308	0.320955	0.009897	680269	0	117	117	11	837
JS_LYG_bin_132	d__Archaea;p__Thermoplasmatota;c__E2;o__DHVEG-1;f__DHVEG-1;g__;s__	148	188	125	65.1508	7.6	0.304752	0.0137771	2011506	0	318	318	11	2100
JS_LYG_bin_19	d__Archaea;p__Methanobacteriota;c__Methanobacteria;o__Methanobacteriales;f__Methanothermobacteraceae_A;g__Methanothermobacter_A;s__Methanothermobacter_A tenebrarum	148	188	125	100	0.8	0.398011	0.0547984	1595767	0	81	81	11	1772
JS_LYG_bin_20	d__Archaea;p__Halobacteriota;c__Methanosarcinia;o__Methanotrichales;f__Methanotrichaceae;g__Methanothrix_B;s__Methanothrix_B thermoacetophila	95	228	153	100	0	0.537335	0.017697	1855958	0	74	74	11	1850
JS_LYG_bin_42	d__Archaea;p__Thermoproteota;c__Bathyarchaeia;o__B26-1;f__BA1;g__BIN-L-1;s__	207	149	107	76.4378	2.71987	0.370977	0.0254238	1252706	0	265	265	11	1493
JS_YC_bin_164	d__Archaea;p__Thermoproteota;c__Nitrososphaeria;o__Nitrososphaerales;f__Nitrosopumilaceae;g__JACEMX01;s__JACEMX01 sp013867335	207	145	103	84.8768	7.76699	0.346621	0.0156956	1389337	0	198	198	11	1853
JS_YC_bin_221	d__Archaea;p__Thermoproteota;c__Nitrososphaeria;o__Nitrososphaerales;f__Nitrosopumilaceae;g__Nitrosopumilus;s__	207	145	103	92.7184	4.92905	0.33628	0.0164557	1297019	0	119	119	11	1760
LN_DD_bin_95	d__Archaea;p__Thermoproteota;c__Bathyarchaeia;o__TCS64;f__TCS64;g__RBG-16-57-9;s__	207	149	107	77.5701	1.94105	0.45474	0.0267391	2270966	0	455	455	11	2888
SD_DY_bin_156	d__Archaea;p__Thermoproteota;c__Nitrososphaeria;o__Nitrososphaerales;f__Nitrosopumilaceae;g__CSP1-1;s__	207	145	103	62.945	6.6343	0.334383	0.00876783	957651	0	201	201	11	1330
SD_DY_bin_227	d__Archaea;p__Thermoproteota;c__Nitrososphaeria;o__Nitrososphaerales;f__Nitrosopumilaceae;g__CSP1-1;s__	207	145	103	59.9577	2.42718	0.330843	0.0134504	1036050	0	146	146	11	1294
SD_DY_bin_343	d__Archaea;p__Thermoproteota;c__Nitrososphaeria;o__Nitrososphaerales;f__Nitrosopumilaceae;g__JACEMX01;s__	207	145	103	52.8753	9.62783	0.337227	0.0203946	857847	0	381	381	11	1354
SD_DY_bin_417	d__Archaea;p__Thermoproteota;c__Nitrososphaeria;o__Nitrososphaerales;f__Nitrosopumilaceae;g__Nitrosopumilus;s__	207	145	103	74.11	0	0.331179	0.0123183	1056273	0	175	175	11	1447
SD_DY_bin_480	d__Archaea;p__Thermoproteota;c__Nitrososphaeria;o__Nitrososphaerales;f__Nitrosopumilaceae;g__DRGT01;s__	207	145	103	98.0583	4.69256	0.341373	0.0179845	1392718	0	146	146	11	1759
SD_DY_bin_7	d__Archaea;p__Thermoproteota;c__Nitrososphaeria;o__Nitrososphaerales;f__Nitrosopumilaceae;g__DRGT01;s__	207	145	103	52.0475	5.58252	0.345158	0.0146669	748933	0	246	246	11	1100
SD_DY_bin_75	d__Archaea;p__Thermoproteota;c__Nitrososphaeria;o__Nitrososphaerales;f__Nitrosopumilaceae;g__;s__	207	145	103	71.3592	4.85437	0.338117	0.0173087	1012735	0	215	215	11	1411
SD_DY_bin_76	d__Archaea;p__Nanoarchaeota;c__Nanoarchaeia;o__Woesearchaeales;f__ARS49;g__;s__	207	149	107	63.4256	1.7134	0.45746	0.0175152	699860	0	210	210	11	1029
SD_QD_bin_67	d__Archaea;p__Halobacteriota;c__Methanosarcinia;o__Methanosarcinales;f__Methanosarcinaceae;g__MTP4;s__	95	228	153	69.097	1.96078	0.479032	0.0252419	2470753	0	593	593	11	2469
SD_QD_bin_87	d__Archaea;p__Thermoplasmatota;c__EX4484-6;o__EX4484-6;f__EX4484-6;g__;s__	148	188	125	88.1333	1.66154	0.473709	0.0295406	3037273	0	505	505	11	2695
ZJ_NB_bin_115	d__Archaea;p__Asgardarchaeota;c__Heimdallarchaeia;o__UBA460;f__Kariarchaeaceae;g__Kariarchaeum;s__Kariarchaeum sp016839545	207	149	107	87.8505	1.40187	0.439863	0.0230903	3751357	0	235	235	11	3752
ZJ_NB_bin_117	d__Archaea;p__Thermoproteota;c__Bathyarchaeia;o__B26-1;f__;g__;s__	207	149	107	60.6638	9.42368	0.441785	0.0155825	1056098	0	382	382	11	1466
ZJ_NB_bin_129	d__Archaea;p__Asgardarchaeota;c__Heimdallarchaeia;o__UBA460;f__Kariarchaeaceae;g__LC-2;s__	207	149	107	88.785	2.33645	0.358013	0.0114009	3701828	0	212	212	11	3586
ZJ_NB_bin_158	d__Archaea;p__Hydrothermarchaeota;c__Hydrothermarchaeia;o__Hydrothermarchaeales;f__SZUA-236;g__;s__	207	149	107	76.6355	1.24611	0.449517	0.0196177	993948	0	245	245	11	1323
ZJ_WZ_bin_184	d__Archaea;p__Thermoproteota;c__Nitrososphaeria;o__Nitrososphaerales;f__Nitrosopumilaceae;g__JACEMX01;s__	207	145	103	50.0249	8.73786	0.339286	0.0155843	1253071	0	202	202	11	1727
ZJ_WZ_bin_243	d__Archaea;p__Altiarchaeota;c__Altiarchaeia;o__IMC4;f__WOR-SM1-SCG;g__WOR-SM1-SCG;s__	207	149	107	89.8754	1.47376	0.372936	0.015999	1512343	0	120	120	11	1632

## Sheet: Supplementary Data 4
Supplementary Data 4. Functional assignment of predicted genes in archaeal MAGs against MCycDB, NCycDB, and SCycDB
MCycDB annotation
Gene	JS_YC_bin_221	SD_DY_bin_343	SD_DY_bin_156	JS_YC_bin_164	JS_LYG_bin_42	SD_QD_bin_87	HN_SY_bin_61	ZJ_NB_bin_117	GD_ZH_bin_112	JS_LYG_bin_20	SD_DY_bin_7	JS_LYG_bin_19	ZJ_WZ_bin_184	GD_ZH_bin_260	SD_DY_bin_417	GX_BH_bin_82	SD_DY_bin_227	GD_ZH_bin_224	JS_LYG_bin_103	GD_ST_bin_83	ZJ_NB_bin_158	GX_BH_bin_20	ZJ_NB_bin_115	SD_DY_bin_76	ZJ_WZ_bin_243	SD_DY_bin_75	ZJ_NB_bin_129	JS_LYG_bin_132	LN_DD_bin_95	SD_DY_bin_480	SD_QD_bin_67
acdA	0	0	0	0	0	7	2	2	0	0	0	0	0	0	0	6	0	0	0	0	0	0	7	1	0	0	13	4	3	0	0
acdB	0	0	0	0	0	0	0	0	0	0	0	0	0	0	0	0	0	0	0	0	0	0	0	0	0	0	1	0	0	0	0
ackA	1	0	1	1	0	0	1	0	1	1	1	0	1	1	1	0	0	0	0	1	0	1	0	0	0	1	0	0	0	1	1
acs	2	1	4	2	1	5	0	2	0	8	2	4	2	3	2	5	1	3	2	1	0	2	4	0	2	3	3	3	4	2	2
acsC	0	0	0	0	0	0	0	0	0	0	0	0	0	0	0	1	0	0	0	0	0	0	0	0	0	0	0	0	0	0	0
acsD	0	0	0	0	0	0	0	0	0	0	0	0	0	0	0	2	0	0	0	0	0	0	0	0	1	0	0	1	0	0	1
apgM	1	1	1	1	2	0	0	2	0	1	1	3	1	1	1	0	0	0	0	1	3	1	0	0	3	1	0	1	0	1	0
cdhA	0	0	0	0	2	0	0	0	1	2	0	0	0	0	0	0	0	0	1	0	1	0	0	0	2	0	0	0	1	0	2
cdhB	0	0	0	0	1	0	0	0	1	1	0	0	0	0	0	0	0	1	1	0	1	0	0	0	0	0	0	0	1	0	0
cdhC	0	0	0	0	1	0	0	1	1	1	0	0	0	0	0	0	0	1	1	0	1	0	0	0	1	0	0	0	1	0	0
cdhD	0	0	0	0	1	0	1	1	1	1	0	0	0	0	0	0	0	2	1	0	1	0	0	0	1	0	0	0	1	0	0
cdhE	0	0	0	0	1	0	2	1	0	2	0	0	0	0	0	0	0	1	1	0	1	0	0	0	1	0	0	0	1	0	3
cooF	0	0	0	0	1	1	1	2	1	0	0	2	0	0	0	1	0	0	1	0	0	0	0	0	0	0	1	1	1	0	1
cooS	0	0	0	0	1	1	0	0	0	3	0	0	0	0	0	1	0	0	0	0	0	0	0	0	0	0	0	1	1	0	3
echA	0	0	0	0	0	0	1	0	0	0	0	0	0	0	0	0	0	0	0	0	0	0	0	0	0	0	0	0	0	0	0
echB	0	0	0	0	0	1	1	0	0	0	0	0	0	0	0	0	0	0	0	0	0	0	0	0	0	0	0	0	0	0	1
echE	0	0	0	0	0	0	2	0	1	0	0	0	0	0	0	0	0	1	0	0	0	0	0	0	0	0	0	0	1	0	0
ehaA	0	0	0	0	0	0	0	0	0	0	0	1	0	0	0	0	0	0	0	0	0	0	0	0	0	0	0	0	0	0	0
ehaC	0	0	0	0	0	0	0	0	0	0	0	1	0	0	0	0	0	0	0	0	0	0	0	0	0	0	0	0	0	0	0
ehaD	0	0	0	0	0	0	0	0	0	0	0	1	0	0	0	0	0	0	0	0	0	0	0	0	0	0	0	0	0	0	0
ehaE	0	0	0	0	0	0	0	0	0	0	0	1	0	0	0	0	0	0	0	0	0	0	0	0	0	0	0	0	0	0	0
ehaF	0	0	0	0	0	0	0	0	0	0	0	1	0	0	0	0	0	0	0	0	0	0	0	0	0	0	0	0	0	0	0
ehaG	0	0	0	0	0	0	0	0	0	0	0	1	0	0	0	0	0	0	0	0	0	0	0	0	0	0	0	0	0	0	0
ehaH	0	0	0	0	0	0	0	0	0	0	0	1	0	0	0	0	0	0	0	0	0	0	0	0	0	0	0	0	0	0	0
ehaJ	0	0	0	0	0	0	0	0	0	0	0	1	0	0	0	0	0	0	0	0	0	0	0	0	0	0	0	0	0	0	0
ehaL	0	0	0	0	0	0	0	0	0	0	0	1	0	0	0	0	0	0	0	0	0	0	0	0	0	0	0	0	0	0	0
ehaN	0	0	0	0	0	0	0	0	0	0	0	1	0	0	0	0	0	0	0	0	0	0	0	0	0	0	0	0	0	0	0
ehaO	0	0	0	0	0	0	0	0	0	0	0	1	0	0	0	0	0	0	0	0	0	0	0	0	0	0	0	0	0	0	0
ehaP	0	0	0	0	0	0	0	0	0	0	0	1	0	0	0	0	0	0	0	0	0	0	0	0	0	0	0	0	0	0	0
ehaQ	0	0	0	0	0	0	0	0	0	1	0	1	0	0	0	0	0	0	0	0	0	0	0	0	1	0	0	0	0	0	1
ehaR	0	0	0	0	0	0	0	0	0	0	0	1	0	0	0	1	0	0	0	0	0	0	0	0	0	0	0	0	0	0	0
ehbA	0	0	0	0	0	1	0	0	0	0	0	1	0	0	0	0	0	0	0	0	0	0	0	0	0	0	0	0	0	0	0
ehbB	0	0	0	0	0	1	0	0	0	0	0	1	0	0	0	0	0	0	0	0	0	0	0	0	0	0	0	0	0	0	0
ehbC	0	0	0	0	0	0	0	0	0	0	0	1	0	0	0	0	0	0	0	0	0	0	0	0	0	0	0	0	0	0	0
ehbD	0	0	0	0	0	1	0	0	0	0	0	1	0	0	0	0	0	0	0	0	0	0	0	0	0	0	0	0	0	0	0
ehbE	0	0	0	0	0	1	0	0	0	0	0	1	0	0	0	0	0	0	0	0	0	0	0	0	0	0	0	0	0	0	0
ehbF	0	0	0	0	0	0	0	0	0	0	0	1	0	0	0	0	0	1	0	0	0	0	0	0	0	0	0	0	0	0	0
ehbG	0	0	0	0	0	0	0	0	0	0	0	1	0	0	0	0	0	0	0	0	0	0	0	0	0	0	0	0	0	0	0
ehbH	0	0	0	0	0	0	0	0	0	0	0	1	0	0	0	0	0	0	0	0	0	0	0	0	0	0	0	0	0	0	0
ehbI	0	0	0	0	0	1	0	0	0	0	0	1	0	0	0	0	0	0	0	0	0	0	0	0	0	0	0	0	0	0	0
ehbJ	0	0	0	0	0	0	0	0	0	0	0	1	0	0	0	0	0	0	0	0	0	0	0	0	0	0	0	0	0	0	0
ehbK	0	0	0	0	0	0	0	0	0	0	0	1	0	0	0	0	0	0	0	0	0	0	0	0	0	0	0	0	0	0	0
ehbL	0	0	0	0	0	0	0	0	0	0	0	1	0	0	0	0	0	0	0	0	0	0	0	0	0	0	0	0	0	0	0
ehbM	0	0	0	0	0	0	0	0	0	0	0	1	0	0	0	0	0	0	0	0	0	0	0	0	0	0	0	0	0	0	0
ehbN	0	0	0	0	0	0	0	0	0	0	0	1	0	0	0	0	0	0	0	0	0	0	0	0	0	0	0	0	0	0	0
ehbO	0	0	0	0	0	0	0	0	0	0	0	1	0	0	0	0	0	0	0	0	0	0	0	0	0	0	0	0	0	0	0
ehbP	0	0	0	0	0	0	0	0	0	0	0	1	0	0	0	0	0	0	0	0	0	0	0	0	0	0	0	0	0	0	0
ehbQ	0	0	0	0	0	0	0	0	0	1	0	1	0	0	0	0	0	0	0	0	1	0	0	0	1	0	0	0	0	0	0
eno	1	1	1	1	1	2	2	2	3	1	1	1	1	1	0	1	1	1	2	1	2	1	2	2	2	1	1	2	3	2	0
fae	0	0	0	0	0	0	0	2	0	1	0	0	0	0	0	0	0	0	0	0	0	0	0	0	0	0	0	0	0	0	0
fae-hps	0	0	0	0	1	0	0	0	1	2	0	1	0	0	0	0	0	2	1	0	0	0	0	0	1	0	0	0	0	0	1
fbaA	0	0	0	1	2	0	1	1	0	0	0	0	0	0	0	1	0	1	1	0	0	0	1	1	1	0	1	1	3	0	0
fbaB	0	0	0	0	0	0	0	0	0	0	0	0	0	0	0	0	0	0	0	0	1	0	1	0	0	0	1	3	0	0	0
fbp	1	1	2	1	0	2	0	0	1	1	0	1	0	0	1	0	1	0	0	1	1	1	0	0	1	2	0	1	1	1	0
fchA	0	0	0	0	0	1	0	0	0	0	0	0	0	0	0	2	0	0	0	0	0	0	0	0	0	0	1	1	0	0	0
fdhA	0	0	0	0	0	2	2	0	0	2	0	1	0	0	0	3	0	0	0	0	0	0	1	0	3	0	1	0	2	0	1
fdhA-K00148	1	0	0	0	1	0	1	0	2	0	0	0	0	2	0	0	0	1	0	0	1	0	0	0	0	0	1	0	0	0	0
fdhB	0	0	0	0	0	1	0	0	0	0	0	0	0	0	0	4	0	0	0	0	0	0	1	0	2	0	1	0	1	0	0
fdhF	0	0	0	0	0	0	1	0	0	0	0	0	0	0	0	0	0	0	0	0	0	0	1	0	0	0	1	0	1	0	0
fdm	0	0	0	0	0	0	0	0	0	0	0	0	0	0	0	0	0	0	0	0	0	0	1	0	0	0	0	0	1	0	0
fdoG	0	0	0	0	0	0	0	0	0	0	0	0	0	0	0	1	0	0	0	0	1	0	1	0	0	0	1	0	1	0	0
fdoH	0	0	0	0	0	0	0	0	1	0	0	0	0	0	0	1	0	0	0	0	0	0	0	0	0	0	1	0	1	0	0
fdwE	0	0	0	0	0	1	0	0	0	0	0	0	0	0	0	0	0	0	0	0	0	0	0	0	0	0	0	0	0	0	0
fghA	0	0	0	0	0	0	0	0	0	0	0	0	0	0	0	0	0	0	0	0	0	0	0	0	0	0	1	0	0	0	0
fmdB	0	0	0	0	0	0	0	0	0	0	0	1	0	0	0	0	0	0	0	0	0	0	0	0	1	0	0	0	0	0	0
fmdC	0	0	0	0	0	0	0	0	0	0	0	1	0	0	0	0	0	1	0	0	0	0	0	0	1	0	0	0	1	0	0
folA	1	1	3	4	1	3	3	2	2	3	0	2	4	2	1	2	2	2	0	2	1	1	3	0	2	2	6	0	2	2	2
fpoA	0	0	0	0	0	0	0	0	0	1	1	0	0	0	0	0	0	0	0	1	1	0	1	0	1	1	0	0	0	1	0
fpoB	1	2	0	1	1	2	1	1	1	1	1	0	0	0	0	3	0	1	0	1	1	2	5	1	1	1	2	2	2	2	0
fpoC	3	0	2	3	3	2	2	2	3	3	2	4	2	2	2	2	2	2	4	1	2	5	3	2	1	2	3	1	2	3	5
fpoD	0	1	0	0	0	1	0	0	0	1	0	0	0	0	0	0	0	0	0	0	0	1	1	0	0	0	1	0	0	0	0
fpoF	0	0	0	0	0	0	0	0	0	0	0	0	0	0	0	0	0	0	0	0	0	0	0	0	0	0	0	0	0	0	1
fpoH	0	0	0	0	0	1	1	0	0	1	0	0	0	0	0	1	0	2	0	0	1	0	1	0	1	0	0	0	1	0	0
fpoI	1	0	0	1	0	0	0	0	0	1	0	0	0	0	0	0	0	0	0	1	0	2	0	0	1	1	0	0	0	1	0
fpoJ	1	0	0	1	0	0	0	0	0	2	0	0	0	0	0	0	0	0	0	1	0	2	0	0	0	2	1	0	0	1	0
fpoK	0	0	0	0	0	0	1	0	0	1	0	0	0	0	0	0	0	0	0	0	0	0	1	0	0	0	1	0	1	0	0
fpoL	1	0	0	1	0	0	1	0	0	1	0	0	0	0	0	0	0	0	0	1	0	1	1	0	0	1	0	0	0	1	0
fpoM	0	0	0	0	0	1	0	0	0	1	0	0	0	0	0	0	0	0	0	0	0	0	0	0	0	0	0	0	0	0	0
fpoN	1	0	0	1	0	1	1	0	0	1	1	0	0	0	0	0	1	0	0	1	1	1	1	0	0	1	1	0	1	1	0
fpoO	0	0	0	0	0	0	0	0	0	1	0	0	0	0	0	0	0	0	0	0	0	0	0	0	0	0	0	0	0	0	0
fqoF	0	0	0	0	1	0	0	0	0	0	0	0	0	0	0	0	0	0	0	0	0	0	0	0	0	0	0	0	0	0	0
frhA	0	0	0	0	0	0	0	0	0	0	0	1	0	0	0	0	0	0	0	0	0	0	0	0	1	0	0	0	0	0	1
frhB	0	0	0	0	0	1	1	2	1	1	0	2	0	0	0	0	0	2	0	0	3	0	0	0	0	0	0	0	1	0	0
frhD	0	0	0	0	0	1	0	0	1	0	0	2	0	0	0	0	0	0	0	0	0	0	0	0	0	0	0	1	0	0	1
frhG	0	0	0	0	0	0	0	0	0	0	0	1	0	0	0	0	0	0	0	0	0	0	0	0	0	0	0	0	0	0	0
frmA	3	0	4	4	1	3	3	0	0	1	3	2	3	3	4	2	3	3	2	3	2	2	1	1	2	3	2	1	3	3	2
ftr	0	0	0	0	0	0	1	2	1	1	0	2	0	0	0	0	0	0	2	0	2	0	0	0	1	0	0	0	1	0	0
fwdB	0	0	0	0	1	0	1	1	0	2	0	1	0	0	0	0	0	1	0	0	1	0	0	0	0	0	0	0	1	0	2
fwdC	0	0	0	0	1	0	1	1	0	1	0	1	0	0	0	0	0	0	0	0	1	0	0	0	1	0	0	0	0	0	0
fwdF	0	0	0	0	1	0	0	0	0	0	0	2	0	0	0	0	0	0	0	0	1	0	0	0	0	0	0	0	0	0	0
fwdG	0	0	0	0	0	0	0	0	0	2	0	1	0	0	0	0	0	0	0	0	2	0	0	0	1	0	0	0	0	0	2
fwdH	0	0	0	0	0	0	0	0	0	0	0	1	0	0	0	0	0	0	0	0	0	0	0	0	0	0	0	0	0	0	0
gck	1	1	0	1	0	0	0	1	2	0	0	0	1	1	1	1	1	1	0	2	1	1	1	0	0	0	1	1	1	1	0
gfa	0	0	0	0	0	0	0	0	0	0	0	0	0	0	0	0	0	0	0	0	0	0	0	0	0	0	0	0	0	0	1
glpX	1	0	0	0	1	0	1	0	0	0	0	0	0	0	0	0	0	0	0	0	0	0	0	0	0	0	0	1	0	0	1
glyA	1	1	1	2	2	3	4	1	3	2	1	2	1	2	2	5	2	4	1	2	3	3	4	0	2	1	4	2	1	2	1
gpmB	0	1	0	1	0	1	2	0	0	0	0	0	0	0	0	0	1	0	0	0	0	0	2	0	0	0	2	0	1	1	0
gpmI	0	1	0	1	0	1	1	0	0	2	0	0	1	1	1	2	0	0	0	0	0	1	1	0	0	1	2	0	3	0	2
hdrA1	0	0	0	0	2	1	1	3	0	2	0	0	0	0	0	5	0	0	1	0	2	0	0	0	0	0	1	5	1	0	2
hdrA2	0	0	0	0	0	3	3	9	0	0	0	0	0	0	0	18	0	0	2	0	3	0	1	0	1	0	0	5	3	0	0
hdrB1	0	0	0	0	2	0	1	2	0	0	0	0	0	0	0	3	0	0	0	0	2	0	0	0	3	0	1	3	2	0	1
hdrB2	0	0	0	0	0	1	0	1	1	0	0	0	0	0	0	6	0	1	0	0	0	0	0	0	1	0	0	2	0	0	1
hdrC1	0	0	0	0	0	0	0	0	0	0	0	0	0	0	0	2	0	0	0	0	0	0	0	0	2	0	1	0	0	0	2
hdrC2	0	0	0	0	1	2	1	1	0	1	0	0	0	0	0	6	0	0	0	0	1	0	0	0	2	0	0	3	1	0	1
hdrD	0	0	0	0	0	0	0	2	1	2	0	2	0	0	0	8	0	1	0	0	4	0	1	0	2	0	4	4	1	0	2
hdrE	0	0	0	0	0	0	0	0	0	1	0	0	0	0	0	0	0	0	0	0	1	0	0	0	0	0	0	0	0	0	1
hmd	0	0	0	0	1	0	0	0	0	0	0	2	0	0	0	0	0	0	0	0	0	0	0	0	0	0	0	0	0	0	0
hprA	1	0	0	0	0	1	1	0	2	0	0	0	0	0	0	0	0	0	0	0	0	0	1	0	0	0	0	1	2	1	0
hxlA	0	0	0	0	0	2	0	0	0	1	0	0	0	0	0	1	0	0	0	0	0	0	0	0	1	0	0	0	1	0	0
hxlB	0	0	0	0	0	0	0	0	0	1	0	2	0	0	0	2	0	1	0	0	1	0	0	0	2	0	0	1	0	0	1
mauC	6	9	7	10	0	0	0	0	0	0	9	0	10	3	6	0	7	0	0	4	0	7	2	1	0	7	4	1	0	6	0
mbhJ	0	0	0	0	0	1	1	0	0	0	0	0	0	0	0	0	0	1	0	0	0	0	0	0	0	0	0	1	1	0	0
mbhK	0	0	0	0	0	1	0	0	0	0	0	0	0	0	0	0	0	0	0	0	0	0	0	0	0	0	0	1	1	0	0
mbhL	0	0	0	0	0	1	0	0	0	0	0	0	0	0	0	0	0	0	0	0	0	0	0	0	0	0	0	1	0	0	0
mch	0	0	0	0	2	0	1	2	0	1	0	1	0	0	0	0	0	0	0	0	2	0	0	0	1	0	0	0	1	0	0
mcl	2	1	3	1	0	0	0	2	1	0	0	0	1	2	1	1	0	0	0	1	0	1	2	0	0	1	1	1	0	1	0
mcrA	0	0	0	0	0	0	0	0	0	1	0	1	0	0	0	0	0	0	0	0	0	0	0	0	0	0	0	0	0	0	0
mcrB	0	0	0	0	0	0	0	0	0	1	0	1	0	0	0	0	0	0	0	0	0	0	0	0	0	0	0	0	0	0	0
mcrC	0	0	0	0	0	0	0	0	0	1	0	1	0	0	0	0	0	0	0	0	0	0	0	0	0	0	0	0	0	0	0
mcrD	0	0	0	0	0	0	0	0	0	1	0	1	0	0	0	0	0	0	0	0	0	0	0	0	0	0	0	0	0	0	0
mcrG	0	0	0	0	0	0	0	0	0	1	0	1	0	0	0	0	0	0	0	0	0	0	0	0	0	0	0	0	0	0	0
mdh	1	0	0	1	0	0	0	2	1	0	0	1	0	1	0	0	1	0	0	1	0	1	0	0	0	1	0	0	0	1	0
mdh-K00024	3	2	4	3	2	2	2	1	1	0	1	2	3	2	2	1	1	1	0	1	2	1	3	0	1	2	3	1	2	2	2
mer	2	0	1	2	0	0	4	0	1	1	0	1	1	2	1	0	1	1	0	1	1	1	4	0	0	2	7	0	4	2	1
metF	0	0	0	0	2	1	2	0	0	0	0	0	0	0	0	0	0	0	1	0	0	0	1	0	0	0	2	1	0	0	0
mgsA	0	0	0	0	0	0	1	0	0	0	0	1	0	0	0	0	0	0	0	1	0	0	0	0	1	0	0	0	0	0	0
mgsB	0	0	0	0	0	0	0	0	0	0	0	1	0	0	0	0	0	0	0	0	0	0	0	0	0	0	0	0	0	0	0
mgsC	0	0	0	0	1	0	0	0	0	0	0	1	0	0	0	0	0	0	2	1	1	0	1	0	0	0	1	0	0	0	0
mmoC	0	0	0	0	0	2	0	0	0	0	0	0	0	0	0	0	0	1	1	0	0	1	1	0	0	0	1	1	0	0	0
mtaA	0	0	0	0	0	0	0	0	0	0	0	0	0	0	0	0	0	1	0	0	1	0	0	0	0	0	0	0	0	0	11
mtaB	0	0	0	0	0	0	0	0	0	0	0	0	0	0	0	0	0	0	0	0	0	0	0	0	0	0	0	0	0	0	3
mtaC	0	0	0	0	0	0	0	0	0	0	0	0	0	0	0	0	0	0	0	0	0	0	0	0	0	0	0	0	0	0	2
mtbA	0	0	0	0	0	0	1	0	0	0	0	0	0	0	0	0	0	0	0	0	0	0	0	0	0	0	0	0	0	0	1
mtbB	0	0	0	0	0	0	0	0	0	0	0	0	0	0	0	0	0	0	0	0	0	0	0	0	0	0	0	0	0	0	7
mtbC	0	1	0	0	1	0	1	1	2	0	0	1	0	0	0	0	0	1	0	0	2	0	0	0	0	0	1	0	1	0	11
mtd	0	0	0	0	0	0	1	1	0	1	0	1	0	0	0	0	0	0	1	0	0	0	0	0	0	0	0	0	1	0	0
mtdA	0	0	0	0	0	0	0	0	0	0	0	0	0	0	0	0	0	0	0	0	0	0	0	0	1	0	0	0	0	0	0
mtdB	0	0	0	0	0	0	0	0	1	0	0	0	0	0	0	0	0	0	2	0	0	0	0	0	0	0	0	0	0	0	0
mtkA	2	1	2	1	0	2	0	1	0	2	0	1	1	1	1	2	0	0	1	1	0	1	2	0	0	0	1	8	1	1	0
mtkB	1	1	1	1	0	0	0	2	2	1	1	0	1	1	0	3	1	0	2	0	0	0	3	0	0	1	3	1	0	1	0
mtmB	0	0	0	0	0	0	0	0	0	0	0	0	0	0	0	0	0	0	0	0	0	0	0	0	0	0	0	0	0	0	3
mtmC	0	0	0	0	0	0	0	0	0	0	0	0	0	0	0	0	0	0	0	0	0	0	0	0	0	0	0	0	0	0	1
mtrA	1	1	0	0	1	0	0	0	1	3	0	1	1	1	1	0	1	1	0	1	0	0	0	0	0	0	0	0	1	0	2
mtrB	0	0	0	0	0	0	0	0	0	1	0	1	0	0	0	0	0	0	0	0	0	0	0	0	0	0	0	0	0	0	0
mtrC	0	0	0	0	0	0	0	0	0	1	0	1	0	0	0	0	0	0	0	0	0	0	0	0	0	0	0	0	0	0	0
mtrD	0	0	0	0	0	0	0	0	0	1	0	1	0	0	0	0	0	0	0	0	0	0	0	0	0	0	0	0	0	0	0
mtrE	0	0	0	0	0	0	0	0	0	1	0	1	0	0	0	0	0	0	0	0	0	0	0	0	0	0	0	0	0	0	0
mtrF	0	0	0	0	0	0	0	0	0	1	0	1	0	0	0	0	0	0	0	0	0	0	0	0	0	0	0	0	0	0	0
mtrG	0	0	0	0	0	0	0	0	0	1	0	1	0	0	0	0	0	0	0	0	0	0	0	0	0	0	0	0	0	0	0
mtrH	0	0	0	0	1	0	1	0	0	2	0	2	0	0	0	0	0	0	0	0	1	0	0	0	0	0	0	0	1	0	2
mttB	0	0	0	0	0	0	0	4	0	0	0	0	0	0	0	0	0	2	0	0	0	0	0	0	0	0	1	0	1	0	3
mttC	0	0	0	0	0	0	0	1	1	0	0	0	0	0	0	0	0	0	0	0	0	0	0	0	0	0	0	0	2	0	1
mvhA	0	0	0	0	1	2	2	3	1	0	0	1	0	0	0	2	0	3	0	0	0	0	0	0	0	0	0	0	1	0	1
mvhD	0	0	0	0	1	2	2	5	0	0	0	1	0	0	0	11	0	0	0	0	2	0	0	0	0	0	0	3	0	0	0
mvhG	0	0	0	0	1	1	1	2	0	0	0	1	0	0	0	2	0	0	1	0	0	0	0	0	0	0	0	2	0	0	0
mxaD	0	0	0	0	0	0	0	0	0	0	0	0	1	0	1	0	0	0	0	0	0	0	0	0	0	0	0	0	0	0	0
mxaF	0	0	0	0	0	1	0	0	0	0	0	0	0	0	0	0	0	0	0	0	0	0	0	0	0	0	0	0	0	0	1
napH	0	0	0	0	0	0	0	0	0	0	0	0	0	0	0	1	0	0	0	0	0	0	0	0	0	0	1	0	0	0	0
narB	0	0	0	0	1	0	1	0	2	2	0	1	0	0	0	3	0	0	0	0	1	0	2	0	0	1	0	1	2	0	1
narH	0	0	0	0	0	0	0	0	0	0	0	1	0	0	0	0	0	0	0	0	0	0	0	0	0	0	0	0	0	0	1
nirK	3	1	2	5	1	4	0	0	0	0	1	0	4	4	2	2	4	0	0	2	0	3	1	0	0	3	2	0	0	2	0
nirS	0	0	0	0	0	0	0	0	1	0	0	0	0	0	0	0	0	0	0	0	0	0	0	0	0	0	0	0	0	0	0
pfkA	0	0	0	0	0	0	0	0	1	0	0	0	0	0	0	0	0	0	0	0	1	0	2	0	0	0	0	2	0	1	0
pfkB	0	0	0	0	1	1	2	1	0	1	0	2	0	0	0	3	0	0	2	0	1	0	1	1	0	0	1	0	1	0	0
pfkC	0	0	0	0	0	0	0	0	0	1	0	0	0	0	0	0	0	0	0	0	0	0	0	0	0	0	0	0	0	0	2
pfp	0	1	0	0	1	2	1	2	0	1	0	0	0	0	0	2	0	0	1	0	1	0	1	0	1	0	1	2	0	0	2
pmoC	1	0	0	0	0	0	0	0	0	0	0	0	0	1	0	0	1	0	0	0	0	1	0	0	0	0	0	0	0	1	0
porA	1	0	0	1	2	1	5	1	1	2	1	3	1	1	1	5	1	4	0	0	1	2	6	0	1	1	5	4	8	1	2
porB	0	0	0	1	1	1	7	1	1	1	0	1	1	0	0	4	0	3	0	0	1	1	4	0	1	0	4	2	5	0	1
porD	0	0	0	0	0	1	5	0	1	1	0	1	0	0	0	2	0	3	0	0	1	0	2	0	1	0	1	4	5	0	1
porG	0	0	0	0	0	2	4	2	1	3	0	2	0	0	0	3	0	2	0	0	1	0	3	0	0	0	1	2	3	0	2
ppc	0	0	0	0	0	0	0	0	0	0	0	0	0	0	0	0	0	0	0	0	0	0	1	0	0	0	1	0	0	0	0
pps	1	1	1	1	2	2	3	5	0	1	0	2	2	1	0	4	1	3	3	0	2	0	2	2	1	1	1	1	4	1	2
pqqB	0	0	0	0	0	0	1	0	0	1	0	0	0	0	0	1	0	0	0	0	0	0	1	0	0	0	1	0	1	0	1
pqqC	1	0	0	1	0	0	0	0	0	0	0	0	0	0	0	0	1	0	0	1	0	1	0	0	0	1	0	0	0	1	0
pqqE	0	0	1	1	6	3	1	6	0	7	0	2	1	0	1	3	0	3	1	1	6	0	1	1	1	1	0	5	3	1	3
pqqF	0	0	0	0	0	0	1	0	0	0	0	0	0	0	0	0	0	0	0	0	0	0	0	0	0	0	0	0	1	0	0
pta	0	0	0	1	1	1	0	0	0	1	0	0	0	1	0	1	0	0	0	1	1	1	2	0	0	0	1	1	0	0	3
rnfA	0	0	0	0	0	0	0	0	0	0	0	0	0	0	0	0	0	0	0	0	0	0	0	0	0	0	0	1	0	0	0
rnfB	0	0	0	1	3	6	1	8	0	2	1	2	3	1	1	2	1	2	0	1	2	1	2	0	1	1	0	10	4	1	4
rnfC	0	0	0	0	0	0	0	1	0	0	0	0	0	0	0	1	0	0	0	0	0	0	0	0	1	0	0	2	0	0	1
rnfE	0	0	0	0	0	0	1	0	0	1	0	0	0	0	0	1	0	1	0	0	0	0	2	0	1	0	1	1	1	0	1
serA	2	3	1	3	1	3	6	1	1	3	4	1	3	3	3	4	4	3	1	1	2	1	6	1	1	2	6	2	10	4	3
serB	0	0	1	1	1	1	0	1	0	1	1	1	0	0	0	2	1	1	0	2	3	0	4	0	1	0	2	1	0	1	1
serC	0	0	0	0	1	1	1	1	0	1	0	1	0	0	0	0	0	0	0	0	1	0	0	0	1	0	1	1	1	0	0
tmm	0	0	0	0	0	0	0	0	0	0	0	0	0	0	0	0	0	0	0	0	0	0	1	0	0	0	1	0	0	0	0
torA	0	0	0	0	0	0	1	0	0	0	0	0	0	0	0	0	0	0	0	0	0	0	0	0	0	0	0	0	3	0	0
torD	0	0	0	0	0	0	0	0	0	0	0	0	0	0	0	1	0	0	0	0	0	0	0	0	0	0	0	0	0	0	0
torZ	0	0	0	0	0	0	0	0	0	0	0	0	0	0	0	0	0	0	0	0	0	0	0	0	0	0	0	0	1	0	0
vhcA	0	0	0	0	0	2	2	0	0	0	0	0	0	0	0	0	0	0	1	0	0	0	0	0	0	0	0	1	1	0	1
vhcG	0	0	0	0	0	1	1	0	0	0	0	0	0	0	0	0	0	1	0	0	0	0	0	0	0	0	0	0	0	0	0
vhtG	0	0	0	0	0	0	0	0	1	0	0	0	0	0	0	0	0	0	0	0	0	0	0	0	1	0	0	0	0	0	2
vhuA	0	0	0	0	0	0	0	0	0	0	0	0	0	0	0	0	0	0	0	0	0	0	0	0	0	0	0	0	1	0	0
vhuD	0	0	0	0	0	0	0	0	0	0	0	0	0	0	0	0	0	0	0	0	0	0	0	0	0	0	0	0	1	0	0
vhuG	0	0	0	0	0	0	1	0	0	0	0	0	0	0	0	0	0	1	0	0	0	0	0	0	0	0	0	0	2	0	0
xoxF5	0	0	0	0	0	0	0	0	0	0	0	0	0	0	0	0	0	0	0	0	0	0	0	0	0	0	0	1	0	0	0
mags_ncyc__inforamtion
NCycDB annotation
Gene	JS_LYG_bin_20	SD_DY_bin_417	SD_DY_bin_76	HN_SY_bin_61	ZJ_NB_bin_158	SD_DY_bin_75	JS_LYG_bin_42	SD_DY_bin_480	JS_LYG_bin_103	JS_LYG_bin_132	ZJ_NB_bin_115	GD_ST_bin_83	JS_YC_bin_221	SD_QD_bin_87	SD_DY_bin_227	JS_YC_bin_164	ZJ_NB_bin_129	GX_BH_bin_82	GX_BH_bin_20	ZJ_WZ_bin_184	ZJ_WZ_bin_243	GD_ZH_bin_112	GD_ZH_bin_224	ZJ_NB_bin_117	SD_DY_bin_7	SD_QD_bin_67	SD_DY_bin_343	GD_ZH_bin_260	SD_DY_bin_156	LN_DD_bin_95	JS_LYG_bin_19
NR	0	0	0	0	1	0	2	1	0	1	3	0	0	0	0	0	1	1	0	0	0	0	0	0	0	1	0	0	0	2	0
amoA_A	0	0	0	0	0	1	0	2	0	0	0	1	1	0	1	1	0	0	1	0	0	0	0	0	0	0	0	1	0	0	0
amoB_A	0	0	0	0	0	0	0	1	0	0	0	0	1	0	1	1	0	0	0	1	0	0	0	0	0	0	0	2	0	0	0
amoC_A	0	0	0	0	0	0	0	1	0	0	0	0	1	0	1	0	0	0	1	1	0	0	0	0	0	0	0	1	0	0	0
ansB	1	1	1	1	0	1	0	1	1	0	2	0	1	2	0	1	1	1	2	1	0	1	0	0	1	1	1	1	0	1	1
asnB	0	3	1	0	3	1	2	3	2	0	0	3	3	2	1	3	1	1	2	3	3	1	3	1	0	0	2	2	2	1	4
gdh_K00260	0	0	1	0	0	0	0	0	0	0	0	0	0	0	0	0	0	0	0	0	0	0	0	1	0	0	0	0	0	0	0
gdh_K00261	0	2	0	0	1	2	0	1	1	1	1	2	1	2	1	1	1	1	3	1	0	1	0	1	1	2	1	2	1	1	1
gdh_K00262	0	0	0	0	0	1	1	0	0	2	1	0	0	2	1	2	1	1	0	1	2	0	0	1	0	0	1	1	0	0	1
glnA	2	2	0	1	1	2	1	3	0	4	3	3	3	3	3	3	3	1	4	3	2	1	1	3	2	2	1	2	0	3	2
glsA	0	1	0	0	0	0	0	0	0	2	0	0	1	0	0	1	0	0	1	1	0	0	0	0	0	1	0	1	0	0	0
gs_K00264	0	0	0	0	0	0	1	0	0	0	0	0	0	0	0	0	0	0	0	0	0	0	0	0	0	0	0	0	0	0	0
gs_K00265	2	0	0	0	1	0	1	0	0	0	0	1	0	0	0	0	1	2	0	0	0	0	0	0	0	0	0	0	0	0	0
gs_K00266	4	0	0	13	7	1	7	1	3	12	7	0	0	11	1	0	5	15	0	0	2	2	5	9	1	6	0	1	1	13	3
hao	0	0	0	0	0	0	0	0	0	0	0	0	0	0	0	0	0	1	0	0	0	0	0	0	0	0	0	0	0	0	0
hcp	0	0	0	1	0	0	2	0	1	1	0	0	0	1	0	0	0	1	0	0	0	0	0	0	0	1	0	0	0	1	1
nao	0	0	0	0	0	0	0	0	0	0	0	0	0	1	0	0	0	1	0	0	0	0	0	0	0	0	0	0	0	0	0
napA	2	0	0	2	0	0	0	0	0	0	1	0	0	0	0	0	0	1	0	0	0	0	0	0	0	1	0	0	0	4	0
narB	0	0	0	1	0	0	0	0	0	0	0	0	0	0	0	0	0	1	0	0	0	0	0	0	0	0	0	0	0	2	0
narC	0	0	0	0	0	0	0	0	0	0	0	0	1	0	0	0	0	1	0	0	0	0	0	0	0	0	0	1	0	0	0
nasA	0	0	0	0	1	0	0	0	0	0	0	0	0	1	0	0	1	0	0	0	1	0	0	1	0	0	0	0	0	1	1
nasB	0	0	0	0	0	0	1	0	0	0	0	0	0	0	0	0	0	0	0	0	0	0	0	0	0	0	0	0	0	0	0
nifD	1	0	0	0	0	0	0	0	0	0	0	0	0	0	0	0	0	0	0	0	0	0	0	0	0	2	0	0	0	0	1
nifH	1	0	0	0	0	0	1	0	1	0	0	0	0	0	0	0	0	0	0	0	2	0	0	0	0	4	0	0	0	1	1
nifK	1	0	0	0	0	0	0	0	0	1	0	0	0	0	0	0	0	0	0	0	1	0	0	0	0	5	0	0	0	0	2
nirA	0	1	0	0	2	1	0	1	0	0	0	1	1	0	1	1	1	1	2	1	0	0	0	2	1	0	1	1	1	0	0
nirB	2	2	0	0	2	2	1	1	0	3	0	0	1	1	1	1	1	2	2	1	0	1	1	0	1	6	1	1	1	1	1
nirD	0	2	0	0	1	2	1	1	0	0	2	2	2	0	1	2	0	0	1	3	0	0	0	0	3	0	1	3	4	1	0
nirK	0	4	1	0	0	5	0	4	0	0	1	3	5	0	6	7	3	0	4	3	0	0	0	0	2	0	3	8	3	0	0
nirS	1	0	0	0	1	0	0	0	0	0	0	0	0	0	0	0	0	1	0	0	1	1	0	2	0	1	0	0	0	1	1
nmo	4	4	2	1	2	4	2	3	3	3	7	2	3	5	3	5	3	2	1	4	3	3	3	2	3	6	4	6	4	2	1
norB	0	0	0	0	0	0	0	0	0	0	1	0	0	0	0	0	0	0	0	0	0	0	0	0	0	0	0	0	0	0	0
nosZ	1	0	0	5	2	1	1	0	1	0	2	0	2	1	1	0	2	1	0	3	0	0	2	2	1	0	0	0	1	4	0
nrfC	2	0	0	0	1	0	2	0	1	4	2	0	0	0	0	0	2	3	0	0	2	0	0	1	0	3	0	0	0	2	3
ureA	0	2	0	0	0	0	0	1	2	0	0	0	0	0	3	0	0	0	0	0	0	0	0	0	0	0	1	0	1	0	0
ureB	0	1	0	0	0	0	0	1	0	0	0	0	0	0	2	0	0	0	0	0	0	0	0	0	1	0	1	0	0	0	0
ureC	0	2	0	1	0	0	0	1	0	0	0	0	0	0	2	0	1	0	0	0	0	0	0	1	1	0	1	0	1	1	0
mags_scyc__inforamtion
SCycDB annotation
Gene	GX_BH_bin_82	SD_DY_bin_7	JS_YC_bin_221	GD_ZH_bin_224	JS_LYG_bin_132	SD_QD_bin_67	SD_DY_bin_480	SD_DY_bin_156	SD_QD_bin_87	SD_DY_bin_227	SD_DY_bin_75	ZJ_NB_bin_158	GD_ZH_bin_260	SD_DY_bin_343	ZJ_WZ_bin_243	JS_LYG_bin_103	JS_LYG_bin_19	ZJ_WZ_bin_184	ZJ_NB_bin_115	SD_DY_bin_76	SD_DY_bin_417	HN_SY_bin_61	LN_DD_bin_95	JS_LYG_bin_42	GD_ST_bin_83	GX_BH_bin_20	JS_LYG_bin_20	ZJ_NB_bin_129	JS_YC_bin_164	GD_ZH_bin_112	ZJ_NB_bin_117
acuI	4	1	2	0	1	0	2	1	4	0	0	0	1	2	0	0	0	1	6	0	2	1	2	0	1	1	0	8	0	1	1
aprA	0	0	0	0	0	0	0	0	0	0	0	0	0	0	0	0	0	0	0	0	0	3	2	0	0	0	0	1	0	0	0
asrA	0	0	1	0	3	2	2	2	0	1	2	1	1	0	0	0	1	1	0	0	1	0	0	0	0	1	0	0	1	1	1
asrB	1	0	0	0	2	0	1	0	1	0	0	0	0	0	0	1	0	0	0	0	0	0	0	0	0	0	0	1	0	0	0
asrC	0	0	0	0	0	1	0	0	1	0	0	0	0	0	1	0	0	0	0	0	0	1	0	2	0	0	0	0	0	0	1
betA	1	0	0	0	0	0	0	0	0	0	0	0	0	0	1	0	2	1	1	0	0	0	2	0	0	0	0	1	0	0	0
betB	5	0	2	0	1	1	1	0	0	4	1	0	2	1	0	0	1	1	7	0	0	1	2	0	3	1	1	5	3	2	1
betC	0	0	0	0	0	1	0	0	0	0	0	0	0	0	0	0	0	0	0	0	0	0	0	0	0	0	0	0	0	0	0
comA	0	0	0	0	0	0	0	0	0	0	0	0	0	0	0	0	1	0	0	0	0	0	0	0	0	0	0	0	0	0	0
comB	0	0	0	0	0	0	0	0	0	0	0	0	0	0	0	0	1	0	1	0	0	1	0	0	0	0	0	1	0	0	1
comC	0	0	0	0	0	0	0	0	0	0	0	0	0	0	0	0	1	0	0	0	0	1	1	0	0	0	0	0	0	0	0
comD	0	0	0	0	0	0	0	0	0	0	0	1	0	0	0	0	1	0	0	0	0	0	0	0	0	0	1	0	0	0	0
comE	2	0	0	0	2	1	0	0	0	0	1	0	0	0	0	0	2	0	0	0	0	0	0	0	0	0	1	1	0	0	0
cuyA	0	0	0	0	0	0	0	0	0	0	0	0	0	0	0	0	0	0	0	0	0	1	1	1	0	0	0	0	0	0	0
cysA	0	0	0	0	0	0	0	0	0	0	0	1	0	0	1	0	0	0	0	0	0	0	0	0	0	0	1	1	0	0	0
cysC	7	2	3	2	1	3	2	2	2	3	0	3	4	1	4	1	1	4	3	1	2	0	2	3	2	2	2	2	4	1	1
cysD	0	0	0	0	0	0	0	0	1	0	0	0	0	0	0	0	0	0	0	0	0	0	0	0	0	0	0	0	0	0	0
cysE	0	0	0	2	0	0	0	0	1	0	0	0	0	0	0	0	0	0	1	1	0	0	0	1	0	0	0	0	0	1	0
cysH	1	1	0	0	0	2	1	1	0	1	1	1	1	1	1	0	0	0	0	0	1	0	0	0	0	1	0	1	1	0	2
cysI	0	0	1	1	3	0	0	0	1	0	0	0	0	0	0	0	0	0	1	0	0	0	0	0	0	0	0	0	0	0	0
cysJ	5	2	0	0	1	0	1	0	0	0	0	1	0	0	0	0	1	0	18	0	0	1	1	1	0	0	0	5	0	0	1
cysK	6	1	1	2	6	1	2	4	2	0	2	1	2	0	2	0	0	1	0	1	1	0	4	0	0	0	2	5	1	0	3
cysM	0	2	1	0	0	1	2	0	0	2	2	0	2	1	1	0	1	0	1	1	1	0	1	1	3	1	0	2	2	1	0
cysN	0	0	0	0	0	2	0	0	0	1	0	1	0	0	0	0	0	0	0	0	0	0	0	0	0	0	0	0	0	0	0
cysN_cysC	0	0	0	0	0	0	0	0	1	0	0	0	0	0	0	0	0	0	0	0	0	1	0	1	0	0	0	0	0	0	0
cysQ	0	0	1	0	2	0	0	1	0	0	0	0	0	0	2	0	0	0	0	0	1	0	0	0	1	0	0	0	0	0	0
cysU	0	0	0	0	1	3	0	0	0	0	0	0	0	0	0	0	0	0	0	0	0	0	0	0	0	0	0	0	0	0	0
cysW	0	0	0	0	0	0	0	0	0	0	0	0	0	0	0	0	0	1	2	0	0	0	0	0	0	1	0	2	0	0	0
dddP	1	1	1	1	0	1	1	0	0	1	1	1	1	0	1	0	0	0	1	0	0	2	0	1	0	0	1	1	0	0	1
dddW	0	0	0	0	0	0	0	1	0	0	0	0	1	0	0	0	0	1	1	0	0	0	0	0	1	0	0	0	0	0	0
dmdA	0	0	0	0	1	0	0	0	1	0	0	0	0	0	0	0	0	0	1	0	1	0	1	0	0	0	0	0	0	1	2
dmdB	2	0	0	0	1	0	0	0	1	0	0	0	0	0	0	0	0	0	1	0	0	0	0	0	0	0	0	5	0	0	1
dmdC	5	0	0	0	2	0	0	0	5	0	0	0	0	0	0	0	0	0	5	0	0	1	1	0	0	0	0	9	0	0	1
dmdD	1	0	1	0	2	0	0	0	0	0	0	0	0	0	0	0	0	0	1	0	0	0	0	0	0	1	0	1	0	0	1
dmsA	0	0	0	0	0	0	0	0	0	0	0	0	0	0	0	0	0	0	0	0	0	3	5	0	0	0	0	1	0	0	0
dmsB	1	0	0	0	1	0	0	0	0	0	0	0	0	0	2	0	0	0	0	0	0	1	0	0	0	0	1	0	0	1	0
dsrA	0	0	0	0	0	2	0	0	0	0	0	0	0	0	0	0	0	0	0	0	0	0	0	0	0	0	0	0	0	0	0
dsrB	0	0	0	0	0	1	0	0	0	0	0	0	0	0	0	0	0	0	0	0	0	0	0	0	0	0	0	0	0	0	0
dsrF	1	0	0	0	2	0	0	0	0	0	0	0	0	0	0	0	0	0	0	0	0	0	0	0	0	0	0	0	0	0	0
dsrH	1	0	0	0	0	0	0	0	0	0	0	0	0	0	0	0	0	0	0	0	0	1	1	0	0	0	0	0	0	0	0
dsrP	1	0	0	0	0	0	0	0	0	0	0	0	0	0	0	0	0	0	1	0	0	0	1	0	0	0	0	1	0	0	0
fccB	0	0	0	0	0	0	1	0	0	0	0	0	0	0	0	0	0	1	0	0	0	0	0	0	0	0	0	0	0	0	0
fsr	0	0	0	0	0	0	0	0	0	0	0	1	0	0	0	0	0	0	0	0	0	0	0	0	0	0	0	0	0	0	0
gdh	1	1	1	0	3	2	1	1	3	1	1	0	1	1	1	1	0	1	2	1	1	0	1	0	1	2	0	1	1	1	2
glpE	10	0	4	6	12	10	4	3	6	6	2	7	4	2	6	3	2	2	8	2	2	13	17	6	3	6	8	10	5	5	4
hdrA1	3	0	0	0	3	2	0	0	2	0	0	2	0	0	1	2	1	0	0	0	0	2	0	3	0	0	2	1	0	0	3
hdrA2	17	0	0	0	4	1	0	0	3	0	0	2	0	0	3	2	0	0	1	0	0	3	3	2	0	0	0	0	0	0	8
hdrB1	4	0	0	0	3	1	0	0	0	0	0	2	0	0	3	0	0	0	0	0	0	0	2	2	0	0	0	1	0	0	2
hdrB2	5	0	0	1	2	1	0	0	1	0	0	0	0	0	0	0	0	0	0	0	0	1	0	0	0	0	0	0	0	1	1
hdrC1	2	0	0	0	0	2	0	0	0	0	0	0	0	0	2	0	0	0	0	0	0	0	0	0	0	0	0	1	0	0	0
hdrC2	6	0	0	0	3	1	0	0	2	0	0	1	0	0	2	0	0	0	0	0	0	1	1	2	0	0	0	0	0	0	1
hdrD	9	0	0	1	4	2	0	0	0	0	0	4	0	0	2	0	2	0	1	0	0	0	1	0	0	0	2	2	0	1	2
hdrE	0	0	0	0	0	1	0	0	0	0	0	1	0	0	0	0	0	0	0	0	0	0	0	0	0	0	1	0	0	0	0
hpsN	0	0	0	0	0	0	0	0	0	0	0	0	0	0	0	0	0	0	0	0	0	1	1	0	0	0	0	0	0	0	0
hpsP	1	2	4	1	1	0	2	2	0	2	3	0	3	1	0	0	0	3	1	0	2	1	1	1	0	1	0	1	3	1	0
hydA	0	0	0	1	0	0	0	0	1	0	0	0	0	0	1	0	1	0	0	0	0	0	1	0	0	0	0	0	0	0	0
hydB	0	0	0	0	0	0	0	0	0	0	0	0	0	0	0	0	0	0	0	0	0	2	2	0	0	0	0	0	0	0	0
hydD	2	0	0	2	1	1	0	0	2	0	0	0	0	0	0	0	2	0	0	0	0	4	2	1	0	0	0	0	0	0	2
isfD	0	1	3	0	2	0	1	2	1	1	1	0	2	0	0	0	0	2	6	1	3	0	0	1	1	2	0	8	2	0	0
mccB	0	0	0	0	0	0	0	0	1	0	0	0	0	0	0	0	0	0	0	0	0	0	0	0	0	0	0	0	0	0	0
mddA	0	0	0	1	0	0	0	0	0	0	0	1	0	0	0	0	0	0	0	0	0	0	0	2	0	0	0	0	0	1	0
mdh	2	1	3	2	1	3	3	3	3	2	3	2	3	2	1	1	2	3	3	0	3	1	2	5	2	1	1	3	3	1	1
metA	0	0	0	1	0	0	0	0	0	0	0	0	0	0	0	0	0	0	0	0	0	0	0	0	0	0	0	0	0	0	0
metB	1	0	0	0	0	1	1	0	0	0	0	0	1	0	1	1	0	1	2	0	0	2	3	1	0	1	1	2	1	0	1
metC	0	0	0	0	1	0	0	1	0	1	0	1	1	0	0	0	0	0	3	0	0	5	7	1	0	0	0	7	1	0	1
metX	2	2	0	1	2	4	3	0	0	1	1	6	3	0	2	1	9	1	1	0	0	0	2	5	1	1	2	3	3	1	3
metY	0	1	0	0	0	2	1	0	0	2	0	0	1	0	0	2	0	0	2	0	0	3	4	1	0	0	1	3	0	2	0
metZ	0	0	1	0	1	0	0	0	0	0	1	0	0	0	0	0	2	0	0	0	0	0	2	0	0	0	1	2	0	0	0
mtsA	0	0	0	1	0	8	0	0	0	0	0	1	0	0	0	0	0	0	0	0	0	0	0	0	0	0	0	0	0	0	0
mtsB	0	0	0	0	0	0	0	0	0	0	0	1	0	0	0	0	1	0	0	0	0	0	1	0	0	0	0	0	0	1	1
nrnA	1	0	0	0	1	5	0	0	1	0	0	0	0	0	1	1	3	0	0	1	0	0	1	0	0	0	4	1	0	0	0
prpE	3	0	0	1	1	2	0	2	2	1	2	0	0	0	1	1	1	0	1	0	0	1	1	1	0	0	1	1	2	0	0
psrC	0	0	0	0	0	0	0	0	0	0	0	0	0	0	0	0	0	0	0	0	0	0	1	0	0	0	0	0	0	0	0
pta	1	0	0	0	0	3	0	0	0	0	0	1	1	0	1	0	0	0	2	0	0	0	0	1	1	1	1	1	1	0	0
qmoB	0	0	0	0	0	0	0	0	0	0	0	0	0	0	0	0	0	0	0	0	0	0	1	0	0	0	0	0	0	0	0
sat	1	2	1	0	0	1	2	2	0	1	3	1	2	3	1	0	0	2	0	0	3	1	2	0	0	3	0	1	3	0	0
sbp	0	0	0	0	0	0	0	0	0	0	0	0	0	0	0	0	1	0	0	0	0	0	0	0	0	0	0	0	0	0	0
sfnG	0	0	0	0	0	0	0	0	0	0	0	0	0	0	0	0	1	0	1	0	0	1	1	0	0	0	0	0	0	0	0
shyA	1	0	0	2	1	3	0	0	2	0	0	0	0	0	0	1	0	0	0	0	0	3	2	0	0	0	0	0	0	1	1
shyC	0	0	1	2	3	0	0	0	2	1	0	1	0	1	1	0	1	0	2	0	1	1	1	0	0	0	3	1	0	0	1
shyD	0	0	0	1	0	0	0	0	0	0	0	0	0	0	0	0	0	0	0	0	0	1	1	0	0	0	0	0	0	0	0
sir	0	0	1	1	0	1	1	0	1	1	1	0	2	0	0	0	1	2	0	0	0	1	0	0	0	0	1	0	1	0	2
slcD	1	0	0	0	0	0	0	0	0	0	0	0	0	0	0	0	1	0	1	0	0	0	0	1	0	0	0	0	0	0	0
soeA	1	0	0	0	0	0	0	0	0	0	0	0	0	0	0	0	0	0	1	0	0	0	0	0	0	0	0	0	0	0	0
soxB	0	0	0	0	0	0	0	0	0	0	0	0	0	0	0	0	0	0	0	0	0	0	1	0	0	0	0	0	0	0	0
soxC	0	0	0	0	0	1	0	0	0	0	0	0	0	0	0	0	0	0	1	0	0	0	2	2	0	0	0	1	0	0	0
soxX	0	0	0	0	0	0	0	0	0	0	0	1	0	0	0	0	0	0	0	0	0	0	0	0	0	0	0	0	0	0	0
sqdB	2	0	0	0	1	0	0	0	0	0	0	0	0	1	0	0	1	0	0	2	0	2	2	0	0	0	0	0	0	0	0
sqdX	9	0	0	2	2	0	0	1	2	0	0	1	0	0	4	1	5	0	3	1	0	0	0	4	0	0	6	2	0	2	0
sqr	0	0	1	0	0	0	0	0	0	0	1	0	1	0	0	0	0	0	1	0	0	0	0	0	0	1	0	0	2	0	0
sseA	0	0	2	1	0	0	2	1	1	1	2	3	4	1	0	0	0	1	1	0	1	0	0	0	1	5	5	2	2	0	0
ssuA	0	1	2	1	0	1	1	1	0	1	0	0	1	0	0	0	0	1	0	0	1	0	0	0	1	0	1	0	1	0	1
ssuB	2	0	3	3	0	1	1	1	0	1	1	0	0	0	1	0	2	0	0	0	0	1	1	1	2	0	1	0	0	2	0
ssuC	0	0	1	2	0	0	1	2	0	1	1	0	0	0	0	0	1	0	0	0	1	0	0	0	1	0	1	0	0	1	0
ssuD	0	0	0	0	0	0	2	1	0	1	1	0	1	0	0	0	0	0	2	0	0	2	4	0	1	1	0	2	1	0	0
ssuE	0	2	1	0	0	2	2	0	0	1	0	0	1	1	1	0	1	1	2	0	1	0	0	1	0	0	2	1	2	1	0
sudA	6	1	1	1	6	2	2	0	6	0	2	0	0	1	3	2	1	0	3	0	0	6	5	4	1	2	2	2	1	0	4
sudB	0	0	0	1	2	1	0	0	2	0	0	0	0	0	0	0	0	0	0	0	0	0	2	1	0	0	1	0	0	0	4
sulP	3	0	0	0	0	3	0	0	1	2	0	1	1	0	0	2	0	2	1	0	0	2	3	0	1	0	0	1	0	0	0
suyA	0	0	0	0	0	0	0	0	0	0	0	0	0	0	0	0	0	0	0	0	0	1	1	0	0	0	0	0	0	0	0
suyB	0	0	0	0	0	0	0	0	0	0	0	0	0	0	0	0	0	0	0	0	0	0	2	0	0	0	0	0	0	0	0
tauA	1	0	0	0	0	0	0	0	0	0	0	0	0	0	0	0	1	0	0	0	0	0	0	0	0	0	0	0	0	0	0
tauC	0	1	0	0	0	0	1	0	0	1	0	0	1	1	0	0	0	0	1	0	1	0	0	0	1	0	0	0	1	0	0
tbuC	0	2	2	0	0	0	2	3	0	1	1	0	2	2	0	0	0	1	0	0	2	0	0	0	1	2	0	0	2	0	0
tetH	0	0	0	0	0	0	0	0	0	0	0	0	0	0	0	0	0	0	0	0	0	0	1	0	0	0	0	0	0	0	0
tmoC	0	0	2	0	0	0	1	0	0	1	1	0	2	0	0	0	0	3	0	0	1	0	2	0	1	0	0	0	2	0	0
tpa	1	1	2	2	0	1	2	1	0	1	3	1	3	1	0	0	1	3	1	0	0	3	7	0	1	1	0	1	2	0	3
ttrA	0	0	0	0	0	0	0	0	0	0	0	1	0	0	0	0	0	0	0	0	0	0	0	0	0	0	0	0	0	0	0
ttrB	3	0	0	1	0	1	0	0	0	0	0	1	0	0	0	0	1	0	2	0	0	0	0	0	0	0	1	2	0	1	0
tusA	0	0	1	0	3	1	1	0	0	2	1	0	1	0	0	0	0	0	2	0	1	2	4	0	1	0	1	3	1	1	0
tusB	1	0	0	0	0	0	0	0	0	0	0	0	0	0	0	0	0	0	0	0	0	0	0	0	0	0	0	0	0	0	0
xsc	0	0	1	1	0	0	2	2	0	1	1	1	1	0	1	0	3	0	0	0	1	4	7	1	1	1	1	2	1	0	0

## Sheet: Supplementary Data 5
Supplementary Data 5. Functional assignment of predicted genes in archaeal contigs against the KEGG database and KEGG module information
KOID	BH10_FDSW220017130-1r	BH12_FDSW220017132-1r	BH14_FDSW220017134-1r	BH15_FDSW220017135-1r	BH2_FDSW220017122-1r	BH4_FDSW220017124-1r	BH6_FDSW220017126-1r	BH8_FDSW220017128-1r	DD11_FDSW220008398-1r	DD13_FDSW220008400-2r	DD15_FDSW220008402-2r	DD1_FDSW220008388-1r	DD3_FDSW220008390-2r	DD5_FDSW220008392-2r	DD7_FDSW220008394-1r	DD9_FDSW220008396-1r	DY10_FDME210438608-1r	DY11_FDME210438609-1r	DY13_FDME210438611-1b	DY15_FDME210438613-1r	DY2_FDME210438600-1b	DY3_FDME210438601-1r	DY6_FDME210438604-1r	DY7_FDME210438605-1r	LYG11_FDME210455392-2r	LYG13_FDME210455394-1a	LYG15_FDME210455396-1a	LYG1_FDME210455382-1r	LYG3_FDME210455384-1r	LYG5_FDME210455386-1r	LYG6_FDME210455387-1r	LYG7_FDME210455388-1r	NB11_FDME210455362-1b	NB12_FDME210455363-1r	NB15_FDME210455366-1r	NB1_FDME210455352-1r	NB2_FDME210455353-1r	NB4_FDME210455355-1r	NB6_FDME210455357-1r	NB7_FDME210455358-1r	CXD_1412_FDSW210423229-1r	CXD_1414_FDSW210423231-1r	CXD_1604_FDSW210423236-1r	CXD_1609_FDSW210423241-1r	CXD_1610_FDSW210423242-1r	CXD_1611_FDSW210423243-1r	CXD_1612_FDSW210423244-1r	CXD_1613_FDSW210423245-1r	ST10_L1
K00001	2	0	1	4	1	3	3	2	1	2	1	0	3	0	1	1	10	25	7	7	19	2	9	10	0	0	0	0	0	0	0	1	0	0	1	0	0	0	0	0	0	2	1	0	0	0	4	0	0
K00002	0	0	0	1	0	0	0	0	0	1	4	0	6	4	0	2	1	0	0	2	2	0	1	2	0	0	0	0	0	0	0	0	0	0	0	0	0	0	0	0	0	0	0	0	0	0	0	0	0
K00003	6	2	5	4	1	1	0	0	7	4	4	6	4	11	10	3	4	0	2	5	4	9	3	5	18	10	9	20	25	14	23	10	4	4	6	2	5	4	3	7	12	7	17	13	5	5	8	5	4
K00004	0	0	0	0	0	0	0	0	0	0	0	0	0	0	0	0	6	3	5	2	11	1	3	5	0	0	0	0	0	0	0	0	0	0	0	0	0	0	0	0	0	0	0	0	0	0	0	0	0
K00005	5	0	0	1	1	0	0	2	0	0	1	3	0	1	0	0	7	3	2	6	4	0	4	5	0	0	0	0	1	0	0	0	0	0	0	0	0	1	0	0	0	0	0	0	0	1	0	0	0
K00006	0	0	4	0	2	2	0	2	0	0	0	0	0	0	0	0	0	0	0	0	0	0	0	0	0	0	0	0	0	0	0	0	0	0	0	0	0	0	0	0	0	0	0	0	0	0	0	0	7
K00008	15	5	15	8	24	3	10	9	10	5	8	4	7	8	10	3	13	12	13	10	21	6	7	20	3	0	0	8	6	4	12	8	12	12	20	9	11	4	15	10	5	4	2	1	9	4	8	5	35
K00009	0	0	0	0	0	0	0	0	1	0	0	0	0	0	1	0	0	0	0	0	0	0	0	0	0	0	0	1	0	0	0	0	1	0	0	0	0	0	0	0	0	0	0	0	0	0	0	0	0
K00010	0	0	0	0	0	0	1	0	5	3	1	0	4	0	1	2	3	2	1	0	1	0	3	6	1	0	0	1	0	0	0	1	0	0	1	1	0	1	1	1	2	1	0	0	0	0	0	2	1
K00011	0	0	0	0	0	0	0	0	0	0	0	0	0	0	0	0	0	0	0	0	0	0	0	0	0	0	0	0	0	0	0	0	0	0	0	0	0	0	0	0	0	0	0	0	0	0	0	0	0
K00012	32	10	17	15	12	18	11	16	11	16	21	8	9	11	5	17	23	30	38	23	18	9	34	12	6	8	0	13	13	3	13	4	20	20	28	22	15	22	18	29	27	13	19	21	17	16	8	9	20
K00013	0	1	5	12	4	2	6	2	9	7	2	9	11	11	3	9	24	28	19	17	16	20	23	13	26	10	1	30	22	25	17	11	10	7	6	11	2	10	7	7	17	6	9	17	8	6	5	9	17
K00014	18	10	9	18	9	11	13	15	4	8	2	4	2	3	6	9	6	2	9	12	2	6	7	3	21	20	9	20	14	20	8	14	14	14	12	11	6	9	7	10	15	11	12	18	22	11	28	24	13
K00015	0	0	0	0	0	0	0	2	1	0	0	3	0	3	0	2	4	8	15	6	12	11	4	4	0	0	0	0	1	0	0	0	3	2	3	1	8	2	4	2	1	0	1	6	3	0	0	0	3
K00016	0	0	1	0	0	0	0	0	1	1	0	0	1	0	0	1	12	3	15	10	1	6	1	10	0	1	0	0	1	1	5	2	4	8	2	6	8	6	7	10	2	6	2	0	11	16	7	9	4
K00018	0	0	0	0	0	0	0	0	0	1	0	0	0	0	0	0	0	0	0	0	0	0	0	0	0	0	0	0	0	0	0	0	0	0	0	0	0	0	0	0	0	0	0	0	0	0	0	0	0
K00019	0	0	0	0	0	0	0	0	0	0	0	0	2	0	0	0	4	6	0	1	4	1	2	6	0	0	0	0	0	0	0	0	0	0	0	0	0	2	0	0	0	0	0	0	0	0	0	0	0
K00020	3	0	5	3	4	1	2	1	4	3	1	0	1	4	1	2	10	13	6	12	12	7	15	11	0	0	0	2	1	0	1	2	10	9	16	14	6	17	20	5	2	4	1	0	9	8	11	2	13
K00021	1	6	2	0	6	0	9	5	3	0	1	3	0	2	1	0	6	6	6	8	4	3	8	13	14	17	0	12	14	28	17	5	2	1	4	2	35	2	0	2	6	5	16	27	2	4	4	2	1
K00022	0	0	0	0	0	0	0	0	0	0	0	0	0	0	0	0	3	3	1	0	4	1	0	0	0	0	0	0	0	0	0	0	1	0	0	0	0	0	0	0	0	0	0	0	0	0	0	1	1
K00023	0	0	0	0	0	0	0	0	0	0	0	0	0	0	0	0	0	0	0	0	1	0	0	0	0	0	0	0	0	0	0	0	0	0	0	0	0	0	0	0	3	0	0	6	0	0	0	0	0
K00024	1	2	8	2	0	0	0	0	8	7	9	4	3	3	8	1	9	23	20	11	22	29	17	7	18	16	15	20	15	18	13	15	2	5	5	2	2	2	6	7	7	7	3	7	9	1	7	3	18
K00025	0	0	0	0	0	0	0	0	0	0	0	0	0	0	0	0	0	0	0	0	0	0	0	0	0	0	0	0	0	0	0	0	0	0	0	0	0	0	0	0	0	0	0	0	0	0	0	0	0
K00026	0	0	0	0	0	0	0	0	0	0	0	0	0	0	0	0	0	0	0	0	0	0	0	0	0	0	0	0	0	0	0	0	0	0	0	0	0	0	0	0	0	1	0	0	0	0	0	0	0
K00027	11	4	8	12	17	14	22	9	29	26	35	33	25	24	53	16	3	13	9	7	11	16	3	2	8	19	6	14	8	7	9	16	10	14	7	17	7	13	14	12	20	16	12	10	15	22	15	22	11
K00029	24	35	8	13	25	17	30	22	1	3	4	2	1	0	1	12	16	5	6	13	7	6	14	10	1	1	0	2	2	0	2	6	2	1	1	6	1	2	1	1	4	5	1	5	6	16	7	8	3
K00030	2	10	4	7	8	7	9	7	11	10	19	17	9	16	17	21	2	0	3	2	6	11	1	2	8	4	1	10	4	4	6	5	0	1	2	1	1	3	3	8	11	7	14	4	16	15	10	7	10
K00031	2	0	2	2	1	5	2	5	7	7	10	9	15	10	9	6	12	4	12	8	9	9	12	12	3	1	0	3	4	3	11	13	3	4	7	2	7	3	2	5	4	11	4	6	11	17	2	7	1
K00033	0	2	11	6	4	0	2	3	1	1	0	4	1	0	1	2	5	6	9	3	5	1	10	5	0	0	0	1	2	0	2	0	5	6	8	10	5	14	14	3	1	5	2	0	2	0	7	4	6
K00034	0	0	0	0	0	0	0	0	0	0	0	0	0	0	0	0	0	2	0	0	0	3	1	0	0	0	0	0	0	0	0	0	0	0	0	0	0	0	0	0	0	0	0	0	0	0	0	0	0
K00036	0	1	2	1	0	4	5	0	1	1	5	3	5	3	6	3	8	25	12	11	11	6	14	10	0	0	0	1	3	0	1	1	9	10	8	6	5	10	7	11	2	8	2	4	2	2	3	1	9
K00038	0	0	0	0	0	0	0	0	0	0	0	0	0	0	0	0	0	0	0	0	0	0	0	0	0	0	0	0	0	0	0	0	0	1	0	0	0	0	0	0	0	0	0	0	0	0	0	0	0
K00040	0	0	0	0	0	0	0	0	0	0	0	0	0	0	0	0	0	0	0	0	0	0	0	0	0	0	0	0	0	0	0	0	0	0	0	0	0	0	0	0	0	0	0	0	0	0	0	0	0
K00042	2	1	9	1	1	2	0	3	8	0	7	0	3	5	2	3	11	7	5	6	2	5	10	9	0	2	0	1	2	1	5	2	6	6	2	2	0	5	4	4	10	16	7	0	24	25	17	37	10
K00045	0	0	0	0	0	1	0	1	0	2	0	0	0	0	1	0	0	0	0	0	0	0	0	0	0	0	0	0	1	0	0	0	0	0	0	0	0	0	0	0	1	0	0	0	0	0	0	0	0
K00046	0	0	1	0	0	0	0	0	0	0	0	0	0	0	0	0	0	0	0	0	0	0	0	0	0	0	0	0	0	0	0	0	0	0	0	0	0	0	0	0	0	0	0	0	0	0	0	0	0
K00048	0	0	0	0	0	0	0	0	0	0	0	0	0	0	0	0	0	0	0	0	0	0	0	0	0	0	0	0	0	0	0	0	0	0	0	0	0	0	0	0	0	0	0	0	0	0	0	0	0
K00049	0	0	0	0	0	0	0	0	0	0	0	0	0	0	0	0	2	5	3	3	3	0	2	6	0	0	0	0	0	0	0	0	0	0	0	0	0	0	0	0	0	0	1	0	0	0	0	0	0
K00052	6	8	4	6	1	10	11	3	3	8	5	14	1	6	2	3	0	0	0	0	1	3	0	0	2	4	1	1	5	0	2	5	3	6	1	3	4	2	6	1	1	10	2	1	1	2	0	2	3
K00053	0	0	9	3	9	7	2	1	10	9	4	9	9	3	15	8	17	16	8	15	14	12	13	14	13	8	9	18	15	15	13	9	12	12	16	11	5	10	5	5	15	7	6	14	11	15	12	13	5
K00054	6	4	3	0	0	1	9	1	18	13	9	3	17	10	6	28	0	6	6	3	9	28	5	2	3	2	5	3	5	1	3	4	2	12	4	4	1	8	8	11	3	2	5	5	5	1	3	0	7
K00055	0	0	0	0	0	0	0	0	0	0	0	0	0	0	0	0	0	0	0	2	1	5	0	0	0	0	0	0	0	0	0	0	0	0	0	0	0	0	0	0	0	0	0	0	0	0	0	0	0
K00057	0	0	0	0	0	0	0	0	0	0	0	0	0	0	0	0	0	1	3	1	0	1	4	0	10	6	4	7	9	15	9	2	0	0	1	0	0	2	1	2	0	0	0	0	0	0	0	0	0
K00058	17	27	31	36	12	18	23	34	41	48	39	18	36	44	39	38	76	36	23	47	64	19	64	61	45	26	20	39	34	42	28	34	15	18	17	21	11	18	16	25	28	18	39	32	12	9	16	17	43
K00060	1	0	0	2	2	0	0	0	0	2	0	2	5	2	5	4	1	0	1	0	1	0	1	2	1	0	0	2	1	1	3	0	1	2	1	1	0	4	2	0	0	0	2	2	0	1	0	1	2
K00064	0	0	0	0	0	0	0	0	3	0	0	0	7	2	1	0	0	0	0	0	0	0	0	0	0	0	0	1	0	0	0	0	0	0	0	0	0	0	0	0	1	0	0	0	0	1	0	0	0
K00065	7	0	1	2	0	2	1	0	16	10	14	22	8	1	11	7	2	1	2	3	0	1	1	3	1	0	6	2	0	0	1	3	1	0	0	0	0	1	0	1	2	4	1	0	0	1	0	1	2
K00066	0	0	0	0	0	5	0	0	0	4	7	3	3	3	3	2	0	0	0	0	0	0	0	0	0	0	0	1	1	0	1	2	0	0	0	2	5	5	1	1	8	1	0	0	4	1	2	1	2
K00067	4	3	12	1	1	0	2	3	6	11	16	10	8	17	6	8	3	6	7	9	9	1	6	6	15	25	6	18	11	12	14	15	10	7	6	6	4	10	13	11	8	6	6	5	19	13	7	8	10
K00068	0	0	0	0	0	0	0	0	0	0	0	0	0	0	0	0	0	0	0	0	0	0	0	0	0	0	0	0	0	0	0	0	0	0	0	0	0	0	0	0	0	0	0	0	0	0	0	0	0
K00071	0	0	0	0	0	0	0	0	0	0	0	0	0	0	0	0	0	0	0	0	0	0	0	0	0	0	0	0	0	0	0	0	0	0	0	0	0	0	0	0	0	0	0	0	0	0	0	0	0
K00074	15	13	15	11	29	11	20	9	6	9	8	15	12	14	8	10	37	9	4	27	25	14	19	30	2	1	3	8	3	1	11	8	13	16	8	13	5	11	15	18	5	7	6	1	3	2	3	8	5
K00075	5	0	0	0	3	0	0	0	0	0	0	0	0	0	0	0	0	0	0	0	0	0	0	0	0	0	0	0	0	0	0	0	0	0	0	0	0	0	0	0	0	0	0	0	0	0	0	0	0
K00077	37	22	16	12	26	39	32	31	9	17	8	12	10	7	7	11	10	14	6	14	16	3	8	17	0	0	0	4	10	1	2	7	12	4	7	10	4	7	4	7	12	7	6	15	1	5	3	11	13
K00079	1	2	1	0	1	0	1	0	0	0	0	0	0	0	0	0	0	0	0	1	0	1	0	0	0	0	0	0	0	0	0	0	0	0	1	1	0	0	0	0	0	0	0	0	0	0	0	0	0
K00083	0	0	0	0	0	0	0	0	0	0	0	0	0	0	0	0	0	0	0	0	0	0	0	0	0	0	0	0	0	0	0	0	0	0	0	0	0	0	0	0	0	0	0	0	0	0	0	0	0
K00087	0	0	0	0	0	0	0	0	14	1	12	4	6	5	13	5	0	2	3	0	0	0	0	0	2	0	0	0	1	1	1	1	0	0	0	0	0	0	0	0	2	6	1	0	1	0	0	1	1
K00088	7	9	7	3	15	5	3	4	15	19	21	4	14	33	21	16	12	28	37	23	30	28	14	21	36	20	7	24	18	29	17	17	16	18	35	16	12	25	13	17	12	18	28	12	11	11	16	9	14
K00090	0	0	0	0	1	1	0	0	2	4	0	3	4	5	4	7	14	11	10	7	5	1	2	10	0	0	0	0	0	1	0	0	0	0	0	0	0	0	1	2	0	0	0	0	2	0	0	1	1
K00091	0	0	0	0	0	0	0	0	0	0	0	0	0	0	0	0	0	0	0	0	0	0	0	0	1	0	0	0	0	0	0	0	0	0	0	0	0	0	0	0	0	0	0	0	0	0	0	0	0
K00094	0	0	0	0	0	0	0	0	0	0	0	0	0	0	0	0	0	0	0	0	0	0	0	0	0	0	0	0	0	0	0	0	0	0	0	0	0	0	0	0	0	0	0	0	0	0	0	0	0
K00096	20	5	8	7	2	8	7	20	8	7	10	5	15	18	8	16	4	14	13	15	12	1	18	8	7	9	0	4	5	3	8	6	15	14	20	11	9	10	12	11	5	9	9	13	10	9	9	12	10
K00097	1	4	1	0	0	1	0	0	1	0	0	0	0	2	0	0	0	0	0	0	0	0	0	0	0	0	0	0	0	0	0	0	0	0	0	0	0	0	0	0	0	0	0	0	0	0	0	0	0
K00099	0	0	0	0	0	0	0	0	0	0	0	0	0	1	0	0	0	0	0	0	0	0	0	0	1	0	0	0	0	0	0	0	0	0	0	0	0	0	0	0	0	0	0	0	0	0	0	0	1
K00100	0	0	0	0	0	0	0	0	0	0	0	0	0	0	0	0	0	0	0	0	0	0	0	0	0	0	0	0	0	0	0	0	0	0	0	0	0	0	0	0	0	0	0	0	0	0	0	0	0
K00101	0	0	0	0	0	0	0	0	0	0	0	1	0	0	0	0	0	0	0	0	0	0	0	0	0	0	0	0	0	0	0	0	0	0	0	0	0	0	0	0	0	0	0	0	0	0	0	0	0
K00102	14	34	19	32	27	19	24	31	10	2	8	7	0	6	9	4	7	11	1	5	6	12	13	6	1	1	0	0	5	8	1	6	1	2	1	0	0	3	2	0	3	2	14	8	1	6	7	1	5
K00104	13	0	27	18	16	10	16	18	3	7	9	13	6	3	12	11	0	1	3	1	1	0	2	1	9	4	0	4	7	9	6	3	23	27	31	19	14	27	18	24	12	21	8	19	20	21	21	26	11
K00106	0	0	0	0	0	0	0	0	0	0	0	1	0	0	0	0	0	0	0	0	0	0	0	0	0	0	0	0	0	0	1	0	0	0	0	0	0	0	0	1	0	0	0	0	0	0	0	0	0
K00108	0	5	2	1	3	0	1	0	0	0	0	0	0	0	0	0	2	3	2	3	3	0	3	6	0	0	0	0	0	0	0	0	0	0	0	0	0	0	0	0	0	0	0	0	0	0	0	0	1
K00109	0	0	0	0	0	0	0	0	0	0	0	0	2	0	1	4	0	0	0	0	0	0	0	0	0	0	0	0	0	0	0	0	0	0	0	0	0	0	0	0	0	0	3	0	0	0	0	0	0
K00111	0	0	3	0	0	0	0	0	7	8	10	4	9	26	4	10	18	5	9	18	11	3	19	14	2	1	3	7	8	4	11	8	9	8	14	8	7	16	10	15	6	3	10	1	5	6	5	3	10
K00112	0	0	0	0	0	0	0	0	0	0	0	0	0	0	0	0	11	6	1	7	4	0	4	1	0	0	0	0	0	0	0	0	0	0	0	0	0	0	0	0	0	0	0	0	0	0	0	0	1
K00113	0	0	0	0	0	0	0	0	0	0	0	0	1	2	0	1	9	2	3	10	3	3	10	6	1	0	0	0	1	0	2	1	0	1	3	1	1	0	1	1	0	1	2	0	1	1	0	0	0
K00116	0	0	0	0	0	0	0	0	0	0	0	0	0	0	0	0	0	5	2	3	2	7	1	3	0	0	0	0	0	0	0	0	1	0	0	0	1	0	0	0	0	0	0	0	0	0	0	0	0
K00117	0	0	0	0	0	0	0	0	7	0	0	3	0	0	0	0	0	0	0	0	0	0	0	0	0	0	0	0	0	0	0	0	0	0	0	0	0	0	0	0	0	0	0	0	0	0	0	0	0
K00121	8	4	14	13	0	2	0	1	1	0	11	1	0	3	1	4	9	20	1	7	12	5	2	7	3	5	6	1	2	2	3	6	2	4	1	4	0	1	1	5	1	5	2	4	2	2	2	4	0
K00122	0	0	0	0	0	0	0	0	0	0	0	0	0	0	0	0	0	0	0	0	0	0	0	0	0	0	0	0	0	0	0	0	3	2	0	0	0	1	1	1	0	0	0	0	0	1	0	0	2
K00123	45	50	43	39	55	48	31	32	50	30	41	33	46	39	49	40	20	30	16	21	26	27	35	49	47	39	16	44	44	55	44	56	23	9	12	23	9	9	11	24	45	41	27	14	18	19	32	26	24
K00124	4	3	2	0	1	3	1	0	3	1	6	3	2	3	2	0	1	0	0	0	3	0	1	0	1	0	0	0	1	0	1	0	2	1	1	2	1	0	0	1	5	2	1	0	0	0	2	0	0
K00125	0	0	0	0	0	0	0	0	0	0	0	0	0	0	0	0	0	0	0	0	0	0	0	0	0	0	0	0	0	0	0	0	2	0	0	0	0	0	0	0	5	3	15	16	0	0	3	1	0
K00128	4	6	2	7	2	1	5	7	0	1	1	0	0	4	1	2	9	14	7	12	17	14	10	16	0	0	0	0	0	0	0	0	20	12	13	19	5	11	17	9	7	0	1	12	0	1	1	2	6
K00130	0	0	2	0	0	0	0	2	2	4	2	1	0	0	2	0	0	0	0	3	0	0	1	3	1	1	0	0	0	1	1	0	0	0	0	0	0	0	0	0	0	0	1	0	1	0	0	0	1
K00131	0	0	0	0	0	0	0	0	0	0	0	0	0	0	0	0	1	3	0	0	2	4	2	0	0	0	0	0	0	0	0	0	0	0	0	0	0	0	1	0	0	0	3	0	0	0	0	0	0
K00133	24	20	5	6	18	7	14	8	10	9	11	8	6	6	5	12	8	11	10	9	6	8	5	9	17	11	7	23	24	11	9	8	8	5	6	8	7	9	11	4	2	2	8	7	5	6	4	5	4
K00134	0	3	2	2	0	1	1	3	6	12	7	7	12	11	8	9	3	7	3	7	1	5	5	7	6	1	10	2	5	6	4	1	7	7	7	6	4	6	9	5	9	7	3	1	6	3	4	6	6
K00135	3	5	1	4	0	4	2	7	7	5	2	6	4	8	5	6	21	36	29	23	30	29	26	28	8	7	4	2	9	2	3	8	20	20	26	17	12	23	17	5	36	23	54	10	72	52	47	48	18
K00137	0	0	0	0	0	0	0	0	0	0	0	0	0	0	0	0	0	0	0	0	0	0	0	0	0	0	0	0	0	0	0	0	0	0	0	0	0	0	0	0	0	0	0	0	0	0	0	0	0
K00138	1	1	2	2	4	0	1	2	0	0	0	0	0	0	0	0	0	1	0	0	0	1	0	0	0	0	0	0	0	0	0	0	0	0	0	0	0	0	1	0	1	3	0	0	4	0	0	3	2
K00140	1	4	0	3	1	0	0	0	11	9	13	2	9	12	9	8	4	6	2	8	1	3	2	1	3	6	0	0	2	1	4	5	5	5	4	11	5	3	5	10	8	0	3	0	2	1	0	0	0
K00142	0	2	1	0	0	1	0	2	3	0	1	4	2	4	1	0	1	0	2	0	1	0	0	0	1	3	0	1	0	1	0	1	4	5	3	6	4	5	7	6	3	2	0	3	0	0	0	0	3
K00145	12	18	9	14	17	26	19	19	2	4	0	0	1	0	0	2	3	1	1	6	1	3	4	3	19	11	13	14	17	14	7	10	1	6	4	2	1	1	0	1	2	6	7	9	2	1	0	1	1
K00147	4	1	3	1	6	1	2	0	6	8	4	1	8	10	2	5	0	2	0	0	0	3	1	0	0	2	3	8	1	2	3	3	1	0	0	0	0	2	1	1	3	4	2	3	3	3	6	2	2
K00148	0	0	0	0	0	0	0	0	0	0	0	0	0	0	0	0	1	4	3	1	0	2	1	2	0	0	0	0	0	0	0	0	0	0	0	0	0	0	0	0	0	0	0	0	0	0	0	0	0
K00150	4	8	7	3	8	11	12	10	2	0	1	3	2	2	1	0	11	6	4	9	6	6	5	10	15	14	3	22	13	15	12	8	7	7	3	6	11	4	9	11	6	7	20	10	6	4	9	6	13
K00151	0	0	0	0	0	0	0	0	0	0	0	0	0	0	0	0	0	0	0	0	0	0	0	0	0	0	0	0	0	0	0	0	0	0	0	0	0	0	0	0	0	0	0	0	0	0	0	0	0
K00153	0	0	0	0	0	0	0	0	0	0	0	0	0	0	0	0	0	0	0	0	0	0	0	0	0	0	0	0	0	0	0	0	0	0	0	0	0	0	0	0	0	0	0	0	0	0	0	0	0
K00156	0	0	0	0	0	0	0	0	0	0	0	0	0	0	0	0	2	7	0	3	3	0	0	2	0	0	0	0	0	0	0	0	0	0	0	0	0	0	1	0	0	0	0	0	0	0	0	0	0
K00161	5	3	5	7	12	12	6	8	0	0	0	0	0	0	0	0	4	10	3	3	7	6	2	10	0	0	0	1	0	0	0	0	11	7	5	6	11	6	7	9	0	1	0	0	0	0	0	0	0
K00162	5	0	0	0	0	0	0	0	0	0	0	0	0	0	0	0	10	11	11	8	6	3	5	7	0	0	0	0	0	0	0	0	0	0	0	0	0	0	0	1	0	0	0	0	0	0	0	0	1
K00163	2	3	0	7	8	1	2	2	1	0	2	0	0	0	3	0	1	0	2	0	0	0	0	3	0	0	0	2	1	0	3	2	0	0	0	0	0	0	0	1	0	3	0	1	3	0	0	0	1
K00164	0	0	0	0	0	0	0	0	0	0	0	1	0	0	1	0	1	0	0	0	0	0	0	1	0	0	0	0	0	0	0	0	0	3	1	0	0	0	0	2	1	0	0	0	0	1	0	0	0
K00166	5	5	2	5	0	0	4	3	1	5	6	1	0	0	1	0	11	4	4	12	6	10	6	12	0	0	0	0	1	0	0	2	2	2	3	2	1	6	3	3	1	1	0	0	2	3	0	3	3
K00167	1	4	4	4	0	1	2	0	0	1	0	0	0	0	0	0	10	1	3	12	7	1	3	8	2	0	9	0	0	0	1	0	2	1	0	0	1	1	0	0	1	1	0	0	1	0	1	0	1
K00169	25	23	24	19	29	27	20	24	15	7	10	11	13	17	4	14	2	4	0	4	5	3	7	8	12	13	6	15	8	8	4	1	11	10	1	6	6	9	5	7	17	10	42	37	7	12	7	8	8
K00170	15	5	5	9	13	14	2	6	17	5	15	8	14	20	8	28	2	6	0	1	6	2	3	3	11	3	7	12	12	5	11	10	6	11	6	5	6	5	5	5	18	12	33	33	2	8	6	10	10
K00171	10	0	9	10	5	4	3	4	10	10	4	6	9	5	9	3	0	0	0	0	2	0	1	2	3	2	9	1	0	3	3	11	2	0	4	2	1	1	4	0	9	5	20	2	3	2	1	4	1
K00172	10	15	12	25	3	9	7	6	8	7	12	6	10	16	8	8	1	0	0	3	2	0	1	4	3	2	0	8	9	3	6	5	3	12	4	8	1	4	4	12	7	9	21	5	0	8	1	2	8
K00174	103	100	57	106	107	114	92	89	26	29	58	61	25	40	39	44	21	19	11	14	23	23	11	11	42	41	31	44	47	45	37	41	61	58	61	59	31	47	55	75	25	48	26	43	20	29	33	30	25
K00175	30	41	22	27	30	33	43	54	24	9	20	11	16	10	18	19	9	8	8	6	17	13	8	7	9	20	2	17	19	22	12	13	30	34	30	21	19	23	28	19	31	16	28	34	18	15	22	17	19
K00176	1	3	1	1	3	2	2	0	0	0	0	0	0	1	0	0	0	0	1	0	0	0	0	1	0	0	0	1	0	1	0	0	0	0	0	0	0	0	1	0	0	0	0	0	0	0	0	0	0
K00177	9	7	5	13	14	8	17	13	8	3	12	2	7	13	4	11	1	0	0	3	0	2	3	6	13	9	0	7	5	13	9	4	1	1	2	5	5	0	3	6	3	8	8	7	3	1	3	4	3
K00179	23	15	15	23	28	31	21	19	9	12	18	18	24	34	19	20	0	1	2	0	0	1	2	0	40	24	18	45	37	43	19	19	11	12	12	18	4	6	21	13	15	18	34	57	7	14	12	11	21
K00180	4	6	10	6	1	4	11	5	10	3	8	3	8	6	8	11	0	0	0	0	0	1	0	0	12	16	4	12	7	13	8	11	0	3	1	1	5	2	8	2	7	7	8	5	0	0	4	1	4
K00182	0	0	0	0	0	0	0	0	0	0	0	0	0	0	0	0	0	0	0	0	0	0	0	0	0	0	0	0	0	0	0	0	0	0	0	0	0	0	0	0	0	0	0	0	0	0	0	0	0
K00185	0	0	0	0	0	0	0	0	0	0	0	0	0	0	0	0	1	0	0	1	2	5	4	0	0	0	0	0	0	0	0	0	0	0	0	0	0	0	0	0	0	0	1	0	0	0	0	0	0
K00186	0	0	0	0	0	0	0	0	0	0	0	0	0	0	0	0	0	0	0	0	0	0	0	0	0	0	0	0	0	0	0	0	0	0	0	0	0	0	0	0	2	2	0	0	0	0	0	0	0
K00187	0	0	0	0	0	0	0	0	0	0	0	0	0	0	0	0	0	0	0	0	0	0	0	0	0	0	0	0	0	0	0	0	0	0	0	0	0	0	0	0	0	0	0	1	0	0	0	0	0
K00192	0	0	1	0	0	0	0	5	3	1	4	6	22	13	9	5	0	0	0	2	0	4	4	2	12	3	3	10	6	9	12	8	5	3	9	4	2	3	4	3	5	4	6	8	2	1	4	1	13
K00193	6	11	5	10	2	16	12	0	8	5	5	8	8	7	6	6	0	0	0	1	1	0	1	3	10	1	1	6	11	5	9	4	1	3	4	1	1	1	1	0	6	5	2	10	5	3	2	1	2
K00194	5	10	5	11	11	10	2	4	9	2	4	2	12	13	1	7	0	0	0	0	0	0	0	0	6	0	0	5	2	5	1	3	6	5	2	4	2	1	0	8	1	3	6	0	1	3	1	0	7
K00195	0	0	0	0	0	0	0	0	0	0	0	0	0	0	0	0	0	0	0	0	0	0	0	0	0	0	0	0	2	0	0	0	0	0	0	0	0	0	0	0	2	0	0	2	0	0	0	0	0
K00196	0	0	0	1	0	0	0	0	1	0	2	0	2	1	0	0	0	0	0	0	0	0	0	0	2	0	0	0	2	0	0	0	0	0	0	0	0	0	0	0	3	1	0	1	0	0	2	0	1
K00197	4	16	9	10	11	14	10	8	3	8	4	7	3	6	4	6	0	0	0	0	0	2	0	0	3	1	0	8	8	5	4	2	5	4	0	1	3	4	3	9	1	9	3	9	4	1	0	0	7
K00198	11	18	16	14	14	11	17	16	3	4	5	0	5	4	4	2	0	0	0	0	0	0	0	0	2	3	0	3	3	1	1	7	1	3	4	2	0	3	2	5	9	17	18	20	3	8	12	4	1
K00200	2	0	7	0	0	0	0	0	4	8	14	5	18	13	6	6	0	0	0	3	0	2	4	0	11	1	7	9	3	7	4	5	5	1	9	5	6	3	2	5	14	11	29	38	8	14	9	6	3
K00201	0	0	5	3	0	1	0	0	3	6	6	3	14	11	10	12	0	0	2	1	2	3	1	0	48	24	21	38	30	49	35	21	5	1	5	3	2	0	2	2	12	10	22	36	6	4	5	8	7
K00202	0	0	1	3	0	3	0	0	2	2	5	8	2	5	6	3	0	0	0	2	0	1	1	0	13	13	4	14	18	27	10	2	2	1	2	0	0	1	0	2	5	10	18	23	2	3	0	2	0
K00203	0	0	0	0	0	0	0	0	0	0	0	0	0	0	0	0	0	0	0	0	0	0	0	0	4	8	0	8	4	6	0	0	1	1	1	1	0	0	0	0	2	1	2	3	1	0	0	0	1
K00204	0	0	0	0	0	0	0	0	0	0	0	0	0	0	0	0	0	0	0	0	0	0	0	0	0	0	0	0	0	1	1	2	0	0	0	0	0	0	0	0	0	0	0	0	0	0	0	0	0
K00205	0	0	0	1	0	0	0	0	0	0	0	0	0	0	1	0	0	0	0	0	0	0	0	0	8	0	2	0	4	1	0	0	0	0	0	0	0	0	0	0	3	5	5	19	1	1	2	0	0
K00207	0	0	0	0	0	0	0	0	0	0	1	0	0	0	1	0	0	0	0	2	0	0	0	0	0	0	0	0	0	0	0	1	2	0	0	0	0	1	1	0	1	3	0	3	0	2	1	0	0
K00208	0	0	0	0	0	0	0	0	0	1	0	0	0	1	1	0	0	0	0	0	0	0	0	0	0	0	0	0	0	0	0	0	0	1	1	0	3	3	0	0	0	0	2	0	0	0	1	1	0
K00211	0	0	0	0	0	0	0	0	0	0	0	0	0	0	0	0	0	0	0	0	0	0	0	0	0	0	0	0	0	0	0	0	0	0	0	0	0	0	0	0	0	0	0	0	0	0	0	0	0
K00215	5	7	0	0	2	2	2	0	8	2	3	2	11	4	1	10	15	3	5	16	4	8	9	5	9	6	3	13	15	25	10	8	0	5	2	4	2	3	2	0	9	2	7	6	0	2	3	1	3
K00219	1	5	1	4	5	2	3	10	0	0	1	3	1	3	0	3	4	0	0	1	1	0	0	4	3	2	0	1	4	3	5	2	3	1	0	3	6	4	3	4	5	1	0	3	0	0	0	0	4
K00220	0	0	0	0	0	0	0	0	0	0	0	0	0	0	0	0	0	0	0	0	0	0	0	0	0	0	0	0	0	0	0	0	0	0	0	1	0	0	2	0	0	0	0	0	0	0	0	0	0
K00222	0	0	0	0	0	0	0	0	0	0	0	0	0	0	0	1	0	0	0	0	0	0	0	0	0	0	0	0	0	0	0	0	0	0	0	0	0	0	0	0	0	0	0	0	0	0	0	0	0
K00226	0	0	0	0	0	0	0	0	0	0	0	0	0	0	0	0	0	0	1	0	0	1	2	0	0	0	0	0	0	0	0	0	0	0	0	0	0	2	0	1	0	0	0	0	0	0	0	0	3
K00227	0	0	2	0	0	0	0	0	0	0	0	0	0	0	0	0	0	0	0	0	0	0	0	0	0	0	0	0	0	0	0	0	1	0	0	0	1	1	0	0	1	1	0	0	0	0	0	0	0
K00228	0	0	0	0	0	0	0	0	0	1	0	2	0	1	1	0	0	3	1	0	0	0	2	0	0	0	5	0	0	0	0	0	0	0	0	0	2	0	1	3	0	0	2	0	0	1	0	0	0
K00230	0	1	0	3	3	3	5	1	3	1	2	1	0	0	0	0	1	5	3	6	9	4	10	11	0	0	0	0	0	0	1	6	0	0	1	0	0	0	2	0	0	0	3	0	0	0	1	0	0
K00231	0	2	0	0	2	3	2	2	0	0	0	0	0	0	0	0	8	3	7	2	11	8	10	6	0	0	0	0	0	0	0	0	4	2	7	3	7	3	7	6	0	0	0	0	0	0	0	1	0
K00232	0	0	0	0	0	0	0	0	0	0	0	0	0	0	0	0	0	0	0	0	0	0	0	0	0	0	0	0	0	0	0	0	0	0	0	0	0	0	0	0	0	0	0	0	0	0	0	0	0
K00234	0	0	0	0	0	0	0	0	0	3	6	0	0	1	0	0	1	0	0	1	0	0	0	0	0	0	1	1	0	0	0	0	1	0	0	1	0	0	0	1	0	2	0	0	1	0	1	0	0
K00235	0	0	0	0	0	0	0	0	0	0	0	0	0	0	0	0	0	0	0	0	0	0	0	0	0	0	0	0	0	0	0	0	0	0	0	1	0	0	0	0	0	0	0	0	0	0	0	0	0
K00239	21	27	27	20	41	24	30	15	7	7	25	8	17	27	21	17	27	28	8	16	22	4	18	13	29	28	29	27	26	34	31	18	6	7	5	7	11	6	13	4	16	12	14	26	2	11	6	7	12
K00240	10	10	7	4	5	10	5	7	1	1	1	1	4	0	0	4	4	2	2	5	1	5	8	5	0	0	0	0	0	1	0	0	2	6	1	7	1	8	2	5	3	2	5	2	1	3	6	1	6
K00241	0	0	0	3	1	0	0	0	0	0	1	0	0	0	0	1	2	3	0	3	2	11	2	4	0	0	0	0	0	0	0	0	0	3	6	3	1	4	3	1	0	0	0	0	0	0	0	0	0
K00243	0	0	0	0	0	0	0	0	0	0	0	0	0	0	0	0	0	0	0	0	0	0	0	0	0	0	0	0	0	0	0	0	0	0	0	0	0	0	0	0	0	0	1	1	0	0	0	0	0
K00244	0	0	3	0	1	0	0	0	0	0	0	0	0	0	0	0	0	0	1	0	0	0	0	0	0	0	0	0	0	1	5	1	1	0	0	0	0	0	0	0	0	0	0	0	0	0	0	0	0
K00245	21	8	6	3	7	11	5	18	0	0	0	0	0	1	0	0	0	0	0	0	0	0	0	1	1	0	0	0	3	0	0	0	1	0	0	0	0	0	0	0	0	0	1	0	0	0	0	0	1
K00247	0	0	0	0	0	0	0	0	0	0	0	0	0	0	0	0	0	0	0	0	0	0	0	0	0	0	0	0	0	0	0	0	0	0	0	0	0	0	0	0	0	0	0	0	0	0	0	0	0
K00248	22	33	32	45	39	45	29	29	8	8	9	9	12	3	8	9	15	7	9	19	18	5	10	15	3	1	7	14	8	6	3	20	19	24	10	15	6	16	23	24	2	1	3	3	5	2	5	4	8
K00249	0	4	3	7	1	1	5	1	5	2	8	1	2	1	2	0	35	15	9	31	21	10	16	26	0	5	0	4	4	1	0	4	3	5	4	7	3	2	1	10	0	2	0	0	1	1	2	2	3
K00252	3	18	11	12	5	5	4	6	5	10	2	0	1	2	3	0	6	7	1	5	5	3	4	7	0	0	2	1	0	0	1	1	0	1	0	0	2	0	1	0	1	2	0	1	4	0	0	2	5
K00253	2	4	0	5	4	4	3	1	0	0	1	1	0	0	0	0	7	24	10	10	12	4	14	6	0	0	0	1	0	1	0	0	0	2	3	2	2	0	0	2	1	0	1	0	1	3	1	0	3
K00254	4	2	3	2	0	0	3	5	0	1	1	0	4	3	1	7	9	3	7	19	7	0	13	12	0	0	0	0	0	0	0	0	2	1	1	0	0	1	1	1	0	3	0	0	0	1	3	2	1
K00255	2	0	0	2	0	0	2	0	2	0	0	0	0	0	0	1	0	0	0	0	0	0	0	0	0	0	0	0	0	0	0	0	1	0	0	2	0	0	2	2	0	1	0	0	0	1	0	0	0
K00259	1	4	3	1	2	1	4	4	0	0	0	2	0	1	1	0	0	0	0	0	0	0	0	0	1	0	0	1	0	0	0	0	1	2	4	4	0	0	0	1	1	1	0	1	0	1	1	1	2
K00260	0	0	0	0	0	0	0	0	0	0	0	0	0	0	0	0	0	0	0	0	0	0	0	0	0	0	0	0	0	0	0	0	0	0	0	0	0	1	0	0	0	0	0	0	0	0	0	0	0
K00261	27	27	26	18	30	18	12	36	25	21	23	16	20	22	28	23	17	32	14	12	35	75	25	14	6	8	0	11	5	4	17	14	6	7	12	10	15	10	9	13	12	20	23	17	13	13	9	10	12
K00262	8	19	20	17	19	15	24	12	4	6	6	10	2	5	0	4	0	6	2	2	2	7	4	2	0	1	0	2	0	0	0	10	0	9	5	2	2	1	2	9	3	4	5	1	3	4	5	11	25
K00263	2	4	3	0	3	0	0	3	0	0	0	0	1	0	0	0	5	4	0	1	2	2	0	4	2	0	0	4	1	0	0	2	0	0	0	0	1	0	0	1	0	0	0	0	0	0	0	0	0
K00264	0	0	0	0	0	0	0	0	0	0	0	0	1	0	0	0	0	0	2	1	0	0	1	0	0	0	0	0	0	0	0	0	0	0	0	0	0	0	0	0	0	0	1	0	0	0	0	0	0
K00265	1	4	0	0	0	1	1	1	0	4	6	5	2	1	7	1	26	13	30	22	19	11	19	35	3	5	0	0	0	0	2	3	3	3	1	2	1	3	2	1	12	10	1	0	11	6	4	2	1
K00266	50	38	47	42	48	38	41	47	18	24	14	13	34	18	17	25	3	0	1	2	1	3	0	0	14	11	8	9	19	8	11	12	18	15	14	17	19	22	15	19	12	10	14	16	4	6	12	7	19
K00273	0	0	0	0	1	0	0	0	1	2	0	2	0	0	0	0	1	1	1	2	2	0	2	7	0	0	0	0	0	0	0	0	0	0	0	0	0	0	0	0	0	0	0	0	0	0	0	0	0
K00274	4	5	0	0	0	4	4	3	0	0	0	0	0	0	0	0	2	1	2	4	6	3	0	4	4	3	1	1	5	2	2	0	1	0	1	1	0	0	0	0	0	0	0	0	1	0	0	0	2
K00275	0	0	0	0	0	0	0	0	0	0	0	1	0	0	0	0	0	1	0	0	0	0	0	0	0	0	0	0	0	0	0	0	1	0	0	2	2	1	0	0	0	0	1	0	1	0	0	0	0
K00276	0	0	0	0	0	0	0	0	0	0	0	0	0	0	0	0	2	0	0	0	6	0	3	3	0	0	0	0	0	0	0	0	0	0	0	0	0	0	0	0	0	0	0	0	0	0	0	0	0
K00277	0	0	0	0	0	0	0	0	0	0	0	0	0	0	0	0	0	0	0	0	0	0	0	0	0	0	0	0	0	0	0	0	0	0	0	0	0	0	0	0	0	0	0	0	0	0	0	0	0
K00278	0	0	0	0	0	0	0	0	4	2	5	5	9	3	4	8	5	0	2	3	0	0	1	2	3	3	4	2	3	3	2	2	9	4	3	10	9	7	8	6	0	1	4	2	1	4	2	0	7
K00281	0	2	0	0	1	0	1	6	1	1	2	1	3	2	0	2	0	1	0	0	1	0	0	0	0	0	0	0	0	1	0	1	0	2	0	0	0	1	0	1	0	1	1	0	0	0	0	0	1
K00282	7	8	7	0	11	6	8	17	6	4	12	5	11	17	19	9	11	2	11	6	10	1	6	4	2	3	16	10	7	8	11	10	6	8	1	3	4	2	3	3	2	4	5	13	4	1	1	2	11
K00283	2	4	4	8	7	16	6	6	4	5	10	0	10	5	2	1	11	0	8	7	4	2	9	11	1	1	7	3	6	3	3	4	6	3	2	4	4	2	4	5	3	2	2	9	2	1	7	2	10
K00285	0	0	0	0	0	0	0	0	0	0	0	0	0	0	0	0	0	0	0	0	0	0	0	0	0	0	0	0	1	0	0	0	0	0	0	0	0	0	0	0	0	0	0	0	0	0	0	0	0
K00286	4	8	1	4	0	1	6	0	2	0	0	1	9	4	2	6	3	1	1	0	4	4	3	2	16	7	2	12	7	16	10	6	3	3	4	3	1	2	2	4	5	4	5	4	1	3	1	3	0
K00287	0	2	2	2	0	1	0	0	1	3	0	0	0	0	0	1	7	2	4	7	7	5	3	17	0	0	0	0	1	0	0	0	1	1	0	1	2	1	3	0	0	2	3	1	0	1	4	3	0
K00288	3	4	3	0	0	2	0	0	0	0	0	0	0	1	0	0	0	0	0	0	0	1	0	0	0	0	0	0	0	0	0	0	0	1	1	0	0	1	0	0	0	0	0	0	0	0	0	0	0
K00293	1	4	10	9	7	9	10	6	0	0	2	0	4	2	0	5	0	0	0	0	0	1	0	0	3	3	0	1	3	4	3	0	0	0	0	0	1	1	1	1	4	1	0	1	0	2	2	0	0
K00294	12	17	12	14	27	6	15	25	2	1	0	0	2	0	1	1	2	21	22	16	6	7	12	4	0	0	0	1	1	0	1	2	6	6	2	2	4	4	5	2	6	2	11	12	0	7	5	2	2
K00297	7	0	4	6	10	9	3	5	6	10	2	6	5	5	5	5	1	5	3	2	2	3	1	0	0	0	4	7	5	3	3	3	1	7	1	3	1	6	3	2	8	1	5	4	3	3	6	5	7
K00299	0	0	0	0	0	0	0	0	0	0	0	0	0	0	0	0	0	0	0	0	0	0	0	2	0	0	0	0	0	0	0	0	0	0	0	0	0	0	0	0	0	0	0	0	0	0	0	0	0
K00302	0	0	1	0	0	0	0	0	0	0	0	0	0	0	0	0	0	0	0	0	0	0	1	0	1	0	0	0	0	0	0	0	0	0	0	0	0	0	0	0	0	0	0	0	0	0	0	0	0
K00303	1	0	0	0	2	0	1	0	0	0	0	0	0	0	0	0	1	0	0	0	0	0	0	0	0	0	0	0	0	0	0	0	0	0	2	0	0	0	0	0	0	0	0	0	0	0	0	0	1
K00306	0	0	0	0	0	0	0	0	0	0	0	0	0	0	0	0	4	0	2	1	3	1	1	3	0	0	0	0	0	0	0	0	4	7	7	6	27	3	8	3	0	0	0	0	0	0	0	0	0
K00309	3	8	2	4	5	7	9	8	0	0	0	0	0	1	0	0	16	2	0	11	12	0	3	17	0	0	0	0	0	0	0	0	0	0	0	0	0	0	0	0	0	0	0	0	0	0	0	0	1
K00311	2	6	11	5	17	13	13	1	1	3	0	1	0	0	0	1	18	11	5	16	8	6	13	11	0	0	0	0	0	0	0	1	0	0	1	0	0	0	0	1	0	3	0	0	0	0	0	0	0
K00312	0	0	0	0	0	0	0	0	0	0	0	0	0	0	0	0	0	0	0	0	0	0	0	0	0	0	0	0	0	0	0	0	0	0	0	0	0	0	0	0	0	0	0	0	0	0	0	0	0
K00313	0	0	0	0	0	0	0	0	0	0	0	0	0	0	0	0	14	6	14	7	10	1	12	6	0	0	0	0	1	0	0	0	21	27	24	28	14	25	12	17	0	1	1	0	1	4	0	2	2
K00314	0	0	0	1	0	0	0	0	2	12	2	6	5	2	11	3	0	0	0	0	0	0	0	0	4	0	0	2	1	2	0	2	1	0	0	0	0	0	0	1	4	3	0	0	1	2	1	4	1
K00315	0	0	0	0	0	0	0	0	0	0	0	0	0	0	0	0	0	0	0	0	0	0	0	1	0	1	0	0	0	1	0	2	0	0	0	0	0	0	0	0	0	0	0	0	0	0	0	0	0
K00318	0	0	0	0	0	1	0	0	2	0	0	0	3	0	0	0	9	1	10	3	5	5	11	16	0	0	0	1	0	3	0	0	4	5	4	4	2	0	2	2	1	0	0	1	0	0	0	0	2
K00319	1	0	2	0	1	0	0	0	3	0	5	2	4	10	14	13	1	0	0	1	0	0	0	0	10	5	6	5	6	8	3	2	2	0	1	0	1	0	0	1	11	3	6	11	5	1	4	1	6
K00320	0	0	1	0	0	0	0	0	1	0	1	0	0	4	4	1	9	2	2	7	3	1	8	6	1	2	0	3	4	3	8	0	2	2	1	8	5	1	0	1	9	7	5	5	0	6	5	2	2
K00322	0	0	0	0	0	0	0	0	2	2	0	0	3	5	0	2	0	0	0	0	0	0	0	0	0	0	0	1	0	0	1	3	0	0	0	0	0	0	0	0	1	0	0	0	0	0	1	1	1
K00323	1	0	0	0	0	0	0	0	5	2	1	4	1	0	3	1	0	0	0	0	0	0	0	0	0	0	0	0	0	0	0	0	0	1	0	0	0	0	1	0	1	1	0	0	5	0	1	0	1
K00324	1	0	0	0	0	2	1	0	0	0	0	0	0	0	0	3	5	2	4	7	2	0	6	4	0	0	0	0	2	1	0	1	0	0	1	0	1	1	2	1	1	0	0	0	2	1	0	2	0
K00325	63	87	33	45	41	61	78	75	20	29	21	26	11	8	21	23	14	40	35	21	28	33	29	14	0	11	0	1	1	2	5	17	3	3	3	3	10	5	2	2	12	6	3	1	11	3	6	6	12
K00326	0	0	0	0	0	0	0	0	0	4	0	2	4	2	0	3	2	12	10	11	7	2	4	2	1	1	0	2	1	1	0	0	2	0	0	0	1	1	3	0	1	0	0	1	0	0	0	0	2
K00327	0	0	0	0	0	0	0	0	0	0	0	0	0	0	0	0	0	0	0	0	0	0	0	0	0	0	0	0	0	0	0	0	0	0	0	0	0	0	0	0	0	0	0	0	0	0	0	0	0
K00330	0	0	0	0	0	0	0	0	0	0	0	0	0	0	0	0	2	0	0	0	0	0	1	0	0	0	0	0	0	0	0	0	0	0	0	0	1	0	0	0	0	0	2	0	0	0	0	0	0
K00331	1	0	3	5	0	4	2	3	2	0	2	1	0	4	0	3	0	0	0	0	0	4	0	0	0	1	5	0	0	1	1	0	4	5	2	1	0	0	1	0	4	1	1	3	9	8	8	5	6
K00332	0	2	4	1	0	0	0	3	2	1	5	1	1	6	1	2	1	3	4	1	10	29	2	0	0	0	5	0	1	0	2	0	6	3	8	5	1	4	2	2	5	4	3	0	7	3	2	8	31
K00333	0	0	4	1	0	1	0	0	2	5	2	6	2	7	1	3	4	11	11	7	8	23	4	5	0	2	2	1	0	0	5	5	14	13	4	7	7	6	5	11	2	7	1	9	4	14	8	10	16
K00334	1	1	3	1	0	1	1	0	8	5	12	2	8	2	3	3	0	0	0	0	0	1	0	0	1	1	3	1	2	0	1	1	0	0	0	3	0	0	0	1	1	2	1	0	1	2	0	0	1
K00335	6	5	4	3	6	5	2	2	15	6	7	5	22	20	12	11	5	6	1	3	4	11	3	7	22	15	26	28	26	40	24	15	11	6	6	5	4	10	7	9	3	3	30	25	4	7	6	3	9
K00336	0	0	0	0	0	0	0	0	0	0	0	0	0	0	0	0	0	0	0	0	0	2	0	1	0	1	0	0	1	0	1	1	0	0	0	0	0	0	0	0	0	0	0	0	0	0	0	0	0
K00337	17	4	33	8	22	8	13	23	3	1	2	1	10	12	3	7	3	4	8	6	7	11	7	6	7	5	1	3	4	2	1	5	2	7	9	5	3	5	9	3	5	2	4	1	3	4	6	8	7
K00338	13	5	11	4	6	3	8	7	5	6	10	8	7	5	5	8	0	1	0	0	0	3	1	0	2	1	0	1	1	0	5	13	1	4	4	3	0	7	4	2	5	7	3	6	7	12	11	14	1
K00339	0	2	2	2	0	0	0	0	0	0	4	2	1	1	1	2	0	1	3	0	2	0	0	1	5	1	0	1	1	1	1	1	1	3	0	2	1	0	1	1	1	1	0	0	0	1	0	0	0
K00340	0	0	0	0	2	0	0	2	0	0	0	0	0	0	0	0	1	0	0	0	0	2	0	0	0	0	0	0	0	0	0	0	0	0	2	0	0	0	0	1	0	0	0	0	0	0	0	1	0
K00341	36	67	163	40	54	62	70	49	22	20	9	18	9	16	16	12	26	33	27	30	27	34	22	20	9	9	4	3	10	8	8	9	16	17	22	14	15	17	12	20	16	18	16	9	14	17	13	22	46
K00342	29	66	31	29	46	60	65	52	31	31	22	20	24	21	21	28	12	35	18	16	31	50	30	20	4	6	5	5	8	6	16	27	9	10	17	11	11	13	9	11	16	16	19	8	15	11	17	16	30
K00343	0	4	4	6	2	2	0	1	8	5	9	7	6	7	17	9	14	32	13	23	13	12	21	15	2	4	11	3	3	5	8	14	10	8	12	6	14	5	8	9	4	9	6	9	2	7	6	7	11
K00344	0	4	0	0	1	0	2	1	0	1	1	1	3	4	1	1	7	6	3	6	8	2	6	10	0	0	0	0	2	0	0	1	1	2	0	0	0	0	0	0	1	0	1	1	0	1	0	3	0
K00346	0	0	0	0	0	0	0	0	0	0	0	0	0	0	0	0	0	0	0	0	0	0	0	0	0	0	0	0	0	0	0	0	0	3	0	0	0	1	1	1	0	0	0	0	1	0	0	0	1
K00347	0	6	0	1	3	0	2	2	1	0	1	0	2	4	0	1	0	0	0	0	0	0	0	0	0	0	0	0	0	0	1	2	0	0	0	0	0	0	0	0	0	1	0	1	0	0	0	0	5
K00349	0	0	0	0	0	0	0	0	0	0	0	0	0	0	0	0	0	0	0	0	0	0	0	0	0	0	0	0	1	0	0	0	0	0	0	0	0	0	0	0	0	0	0	0	0	0	0	0	0
K00351	0	0	0	0	0	0	0	0	0	0	0	0	0	0	0	0	1	0	2	0	1	0	1	0	0	0	0	0	0	1	0	0	0	0	1	0	0	0	0	0	1	0	0	0	0	1	1	0	0
K00355	1	2	0	4	3	2	0	1	0	4	3	2	2	2	7	3	0	0	0	0	0	0	0	0	1	0	0	1	0	0	1	1	2	2	0	5	2	4	0	1	2	6	3	1	3	2	4	1	2
K00362	0	0	0	0	0	0	0	0	0	0	1	0	0	0	0	0	0	0	0	0	0	0	0	0	0	0	0	0	0	0	0	0	0	0	0	0	0	0	2	1	0	0	0	0	0	0	0	0	0
K00364	0	0	0	1	0	0	0	0	5	9	10	6	2	0	7	10	0	0	0	0	0	0	0	0	0	0	0	2	1	0	1	3	3	2	1	3	1	3	1	2	4	2	2	1	0	6	2	2	0
K00365	0	0	0	0	0	0	0	0	0	0	0	0	0	0	0	0	0	0	0	0	0	0	0	0	0	0	0	0	0	0	0	0	5	2	2	2	0	2	5	2	0	0	0	0	0	0	0	4	0
K00366	0	0	0	0	0	0	0	0	0	0	0	0	0	0	3	0	11	3	2	21	18	1	4	14	0	0	0	0	0	0	0	0	0	1	1	0	0	0	1	0	0	0	1	0	0	0	0	0	0
K00368	0	1	4	0	0	0	0	1	4	4	3	6	1	1	0	1	5	22	12	17	16	9	13	15	1	0	2	0	1	0	0	2	26	24	22	15	19	21	10	23	8	14	1	0	22	26	26	33	30
K00370	0	3	2	2	5	2	6	2	2	1	3	5	3	5	9	1	33	17	11	22	23	3	32	34	0	0	0	0	0	0	0	0	1	3	0	3	2	2	0	2	3	0	0	0	0	1	0	1	18
K00371	3	8	3	3	7	6	0	1	0	2	1	3	0	2	0	1	3	8	4	6	7	4	7	10	0	0	0	0	0	0	3	0	1	0	0	0	0	0	0	0	0	0	0	1	0	1	2	0	2
K00372	3	0	4	2	0	0	1	1	0	0	0	0	0	0	0	0	5	3	3	5	8	2	9	4	0	0	0	0	0	0	0	0	0	0	0	0	0	0	0	0	0	0	2	0	1	0	0	0	1
K00373	0	0	0	0	0	0	0	0	0	0	0	0	0	0	0	0	0	0	0	0	0	0	0	0	0	0	0	0	0	0	0	0	0	0	0	0	0	0	0	0	0	0	0	0	0	0	0	0	0
K00374	0	0	0	0	0	0	0	0	0	0	0	0	0	0	0	0	0	0	0	0	0	4	0	0	0	0	0	0	0	0	0	0	0	0	0	0	0	0	0	0	0	0	0	0	0	0	0	0	0
K00375	0	0	0	0	0	0	0	0	0	0	0	0	0	0	0	0	0	0	0	0	0	0	0	0	0	0	0	0	0	0	0	0	0	0	0	0	0	0	0	2	0	0	0	0	1	0	0	0	0
K00376	1	0	2	0	0	0	0	0	0	0	0	0	0	0	0	1	9	3	2	10	8	3	13	14	0	0	0	0	1	0	2	1	3	2	0	3	0	0	0	2	4	2	1	1	7	0	3	3	1
K00380	0	0	0	0	0	0	0	0	0	0	0	0	0	0	0	0	0	0	0	0	0	0	0	0	0	0	0	0	1	0	0	0	0	0	0	0	0	0	0	0	0	0	0	0	0	0	0	0	0
K00381	0	0	0	0	0	0	0	0	0	0	0	0	0	3	0	0	4	15	7	5	2	5	4	2	0	0	0	0	0	0	0	0	0	0	1	0	0	1	0	0	0	0	0	0	0	0	0	0	0
K00382	34	27	20	5	20	5	20	25	8	5	10	4	8	5	6	8	26	35	12	37	25	11	27	32	20	13	4	19	22	25	14	17	10	15	11	19	9	9	16	9	7	15	8	14	13	10	9	8	12
K00383	0	0	1	0	0	0	0	0	5	7	0	5	3	2	7	9	0	0	1	0	0	2	0	0	1	3	0	4	0	2	4	4	0	1	1	1	1	2	1	2	17	6	14	3	4	6	1	8	0
K00384	46	45	25	47	35	46	37	51	23	35	29	17	39	39	29	30	20	40	18	39	25	43	28	41	25	22	2	30	17	14	18	24	45	30	23	28	24	26	22	20	23	23	13	7	19	16	23	20	23
K00387	0	0	2	0	0	0	0	0	0	0	0	0	0	3	0	0	12	3	7	13	6	0	8	10	0	0	0	1	0	0	0	0	0	0	0	0	0	0	0	0	0	0	1	1	0	0	0	0	2
K00389	0	0	1	4	0	0	1	1	0	0	1	1	1	2	0	2	0	0	0	0	0	0	0	0	0	1	0	0	0	0	0	0	1	1	0	1	0	0	0	0	0	0	0	0	1	0	1	0	0
K00390	10	6	13	4	11	3	15	10	1	2	3	0	6	0	1	2	10	4	4	5	5	14	3	5	3	2	0	1	0	1	2	1	9	9	11	3	4	8	15	9	16	13	24	38	10	17	15	18	7
K00392	0	0	0	0	0	0	0	0	1	0	0	0	0	0	0	1	0	0	0	0	0	0	0	0	0	0	0	0	0	0	0	0	0	0	0	0	0	0	0	0	0	0	0	0	0	0	0	0	0
K00394	2	0	1	3	1	0	1	1	0	0	0	0	0	0	0	0	0	0	0	0	0	0	0	0	0	0	0	0	0	0	0	0	0	0	0	0	0	0	0	1	0	0	0	0	0	0	0	0	0
K00399	0	0	1	0	0	0	0	0	0	0	0	0	0	0	0	0	0	0	0	0	0	0	0	0	0	0	0	0	0	0	0	0	0	0	0	0	0	0	0	0	7	5	12	18	3	7	3	2	0
K00400	0	0	0	0	0	0	0	0	0	0	0	0	0	0	0	0	0	0	0	0	0	0	0	0	0	0	0	0	0	0	0	0	0	0	0	0	0	0	0	0	2	2	9	4	0	4	2	0	0
K00401	0	0	0	0	0	0	0	0	0	0	0	0	1	0	0	0	0	0	0	0	0	0	0	0	28	8	0	19	21	25	12	10	0	0	0	0	0	0	0	0	6	2	9	13	1	3	0	1	0
K00402	0	0	0	0	0	0	0	0	0	0	0	0	0	0	0	0	0	0	0	0	0	0	0	0	10	11	1	10	7	15	6	5	0	0	0	0	0	0	0	0	7	3	6	15	2	3	4	1	0
K00404	0	0	0	0	0	0	0	0	0	0	0	0	0	0	0	0	0	0	0	1	0	0	0	0	0	0	0	0	0	0	0	0	0	0	0	0	0	0	0	0	0	0	0	1	0	0	0	0	0
K00406	1	0	0	4	0	6	3	4	0	0	1	0	0	2	0	1	0	0	0	0	0	0	0	0	0	0	0	0	0	0	0	0	0	0	0	0	0	0	0	0	0	0	0	0	0	0	0	0	4
K00411	0	0	0	0	0	0	0	0	0	0	0	0	0	0	0	0	0	0	1	0	1	1	0	0	0	0	0	0	0	0	0	0	0	0	0	0	0	0	0	0	0	0	0	0	0	0	0	0	3
K00412	0	0	5	1	0	0	2	1	6	5	5	10	1	5	7	4	2	0	0	4	0	3	1	1	0	5	13	0	2	0	3	0	2	2	4	5	3	4	3	4	4	4	3	0	8	11	9	3	8
K00423	0	0	0	0	0	0	0	0	0	0	0	0	0	0	0	0	0	0	0	0	1	0	0	0	0	0	0	0	0	0	0	0	0	0	0	0	27	0	0	0	0	0	0	0	0	0	0	0	0
K00425	0	5	1	0	0	2	1	0	1	0	1	3	7	2	3	7	0	0	1	0	3	0	0	2	1	4	0	0	2	1	1	3	4	3	5	1	1	4	5	2	4	0	1	0	1	2	0	0	1
K00426	0	0	0	0	0	0	0	0	0	0	0	0	0	0	0	0	1	0	1	0	1	0	0	2	0	0	0	0	0	0	0	0	0	0	0	0	0	0	0	0	0	1	0	0	0	0	0	0	0
K00428	0	2	1	1	0	1	1	4	1	0	0	3	0	0	0	1	0	0	0	0	0	0	0	0	0	0	0	0	0	0	1	0	0	0	0	0	0	0	0	0	0	0	0	1	0	2	0	0	2
K00430	0	0	0	0	0	0	0	0	0	0	0	0	0	0	0	0	0	1	0	0	0	1	0	0	0	0	0	0	0	0	0	0	0	0	0	0	0	0	0	0	0	0	0	0	0	0	0	0	0
K00432	0	4	1	2	4	7	0	0	0	0	0	0	0	0	0	0	0	0	0	0	0	0	1	0	0	0	0	0	0	0	0	0	0	2	1	0	0	0	0	0	0	0	0	0	0	0	0	0	1
K00433	0	0	0	0	0	4	0	0	5	1	1	0	8	3	1	0	3	0	1	0	0	0	0	4	0	0	0	0	0	0	4	1	0	0	0	0	0	0	0	0	3	0	2	0	0	0	0	0	0
K00434	0	0	0	0	0	0	0	0	0	0	0	0	0	0	0	0	0	0	0	1	0	0	0	0	0	0	0	0	0	0	0	0	0	0	0	0	0	0	0	0	0	0	0	0	0	0	0	0	0
K00435	1	2	0	0	0	0	0	0	0	0	0	0	0	0	0	0	22	4	14	21	8	3	17	21	0	0	0	0	0	0	0	0	0	0	0	0	0	0	0	0	0	0	0	0	0	0	0	0	0
K00436	18	22	25	11	14	21	8	28	0	0	1	1	1	2	0	1	0	0	0	0	0	0	0	0	3	4	0	1	2	1	0	2	0	0	0	1	0	3	1	1	3	3	8	5	1	1	1	1	0
K00441	0	0	0	0	0	0	0	0	6	3	2	5	5	10	5	1	0	0	0	0	0	13	0	0	35	11	24	30	31	60	19	12	10	3	9	3	3	1	6	8	7	3	8	15	3	2	1	2	1
K00442	0	0	0	0	0	0	0	0	0	0	0	0	0	0	0	0	0	0	0	0	0	0	0	0	4	1	2	7	9	9	5	4	0	0	0	0	0	0	0	0	0	0	0	0	0	0	0	0	0
K00443	0	0	0	0	0	0	0	0	0	0	0	0	0	0	0	0	0	0	0	0	0	0	0	0	6	2	9	8	4	20	8	7	0	0	0	0	0	0	0	0	4	0	6	12	2	1	0	2	0
K00445	0	0	0	0	0	0	0	0	0	0	0	0	0	0	0	1	0	0	0	0	0	0	0	0	0	0	0	0	0	0	0	0	0	0	0	0	0	0	0	0	0	0	0	3	0	0	0	1	0
K00450	0	0	0	0	0	0	0	0	0	0	0	0	0	0	0	0	2	3	6	6	2	3	3	5	0	0	0	0	0	0	0	0	0	0	0	0	0	0	0	0	0	0	0	0	0	0	0	0	0
K00451	0	0	0	2	1	1	0	1	3	0	0	0	0	0	1	1	0	0	0	0	0	1	1	0	0	0	0	0	0	0	2	0	2	3	0	3	3	1	5	0	0	0	6	0	0	0	0	0	2
K00452	0	0	0	0	0	0	0	0	0	0	0	0	0	0	0	0	0	0	0	0	0	0	0	0	0	0	0	0	0	0	0	0	0	1	1	1	2	1	5	1	0	0	0	0	1	0	0	0	0
K00453	1	2	1	1	3	2	3	0	0	2	0	0	0	0	0	0	0	0	0	0	0	0	0	0	0	0	0	0	1	1	0	2	2	5	3	0	2	6	3	6	0	1	0	0	1	0	1	0	0
K00456	0	0	0	0	0	0	0	0	0	0	0	0	0	0	0	0	0	0	0	0	0	0	0	0	0	0	0	0	0	0	0	0	0	0	0	0	0	0	0	0	0	0	0	0	2	2	0	0	0
K00457	1	2	0	0	1	0	1	0	1	0	0	0	1	0	2	0	0	0	0	0	0	0	0	0	0	0	0	0	0	0	0	1	1	2	2	2	0	0	1	3	0	0	1	0	0	0	2	0	0
K00459	0	0	0	0	0	0	0	0	0	0	0	0	0	0	0	0	1	0	2	1	0	0	0	0	0	0	0	0	0	0	0	0	0	0	0	0	0	0	0	0	2	0	2	2	1	0	0	1	0
K00461	0	0	1	0	1	0	0	0	0	1	0	0	0	0	0	0	0	0	0	0	0	0	0	0	0	0	0	0	0	0	0	4	0	1	0	1	0	0	1	0	0	0	1	0	0	0	1	0	0
K00463	0	0	0	0	0	0	0	0	0	1	0	0	1	2	0	0	4	4	1	0	2	0	4	0	0	0	0	0	0	0	0	0	0	0	1	1	0	2	0	1	0	3	2	0	0	1	3	0	0
K00467	0	0	0	0	0	0	0	0	0	0	0	0	0	0	0	0	1	8	3	5	12	10	6	10	0	0	0	0	0	0	0	0	0	0	0	0	0	0	0	1	0	0	1	0	0	0	0	0	0
K00472	0	0	0	0	0	0	0	0	0	0	0	0	0	0	0	0	0	0	0	0	0	0	0	0	0	0	0	0	0	0	0	0	0	0	0	0	0	0	0	0	0	0	0	0	0	0	0	0	0
K00483	0	0	0	0	0	0	0	0	0	0	0	0	0	0	0	0	0	1	0	0	0	0	0	1	0	0	0	0	0	0	0	0	0	0	0	0	0	0	0	0	0	0	0	0	0	0	0	0	0
K00485	0	0	0	0	0	0	0	0	0	0	0	0	0	0	0	0	0	0	0	0	0	0	0	0	0	0	0	0	0	0	0	0	0	0	1	2	2	0	0	0	1	0	0	0	1	1	1	0	0
K00486	0	0	2	0	0	0	0	0	0	0	0	0	1	0	0	0	0	1	0	0	1	1	0	1	1	0	0	1	0	0	0	0	4	7	8	8	5	4	5	3	0	0	0	0	0	2	2	1	3
K00496	5	8	12	5	10	7	10	27	0	0	0	0	1	1	0	1	0	0	0	0	0	0	0	0	0	0	0	0	0	0	0	0	2	4	4	5	3	2	1	2	0	0	0	0	0	0	0	1	0
K00499	0	0	0	0	0	0	0	0	0	0	0	0	0	0	0	0	0	0	0	0	0	0	0	0	0	0	0	0	0	0	0	0	8	1	2	3	4	2	3	2	0	0	0	0	0	0	0	1	0
K00500	1	2	0	0	1	7	1	0	0	0	0	0	0	0	0	0	0	0	0	0	0	0	0	0	0	0	0	0	0	0	0	0	0	0	0	0	0	0	0	0	0	0	0	0	0	0	0	0	0
K00502	0	0	0	0	0	0	0	0	0	0	0	0	0	0	0	0	0	0	0	0	0	0	0	0	0	0	0	0	0	0	0	0	0	0	0	0	0	0	0	0	0	0	0	0	0	0	0	0	0
K00505	1	4	2	3	0	10	2	2	0	0	0	0	0	0	0	0	0	17	6	1	4	0	3	0	0	0	0	0	0	0	0	0	1	0	0	0	0	0	0	0	0	0	1	0	0	0	1	0	11
K00507	0	0	0	0	0	0	0	0	0	0	0	0	0	0	0	0	1	0	5	3	0	0	1	1	0	0	0	0	0	0	0	0	1	0	0	1	0	0	0	1	2	0	0	0	0	0	5	2	0
K00509	0	0	0	0	0	0	0	0	0	0	0	0	0	0	0	0	0	0	0	0	0	0	0	0	0	0	0	0	0	0	0	0	0	0	0	0	0	0	0	0	0	0	0	0	0	0	0	0	0
K00511	0	0	0	0	0	0	0	0	0	0	0	0	0	0	0	0	0	0	0	0	0	0	0	0	0	0	0	0	0	0	0	0	0	1	0	0	0	1	0	0	0	0	0	0	0	0	0	0	0
K00514	0	0	0	0	0	0	0	0	0	0	0	0	0	0	0	0	0	0	0	0	0	0	0	0	0	0	0	0	0	0	0	0	0	0	0	0	0	0	0	0	0	0	0	0	0	0	0	0	0
K00515	0	0	0	0	0	0	0	0	0	0	0	0	0	0	0	0	3	1	2	3	0	0	4	4	0	0	0	0	0	0	0	2	0	0	0	0	0	0	0	0	0	0	0	0	0	0	0	0	0
K00518	0	0	0	0	0	2	1	0	0	0	0	0	0	0	0	0	0	0	0	0	0	0	0	0	0	0	0	0	0	0	0	0	0	0	0	0	0	0	0	1	0	0	0	0	0	0	0	0	0
K00520	0	0	0	0	0	0	0	0	0	0	0	0	0	0	0	0	2	0	0	1	0	0	0	1	0	0	0	0	0	0	0	0	0	0	1	0	0	0	0	0	0	0	0	0	0	0	0	0	0
K00522	0	0	0	0	0	0	0	0	0	0	0	0	0	0	0	0	0	0	0	0	0	0	0	0	0	0	0	0	0	0	0	0	0	0	0	2	0	0	0	0	0	0	0	0	0	0	0	0	0
K00524	0	0	0	0	0	0	0	0	0	0	0	0	0	0	0	0	0	0	0	0	0	0	0	0	0	0	0	0	0	0	0	0	0	1	0	0	0	0	0	1	0	0	0	0	0	0	0	0	0
K00525	60	66	63	57	67	69	64	71	57	54	58	61	27	44	42	69	81	159	154	119	94	52	98	65	44	74	34	62	63	77	68	65	111	113	108	84	72	83	90	85	86	91	87	31	61	63	60	60	25
K00526	6	0	2	3	0	1	2	0	8	7	26	4	4	3	6	10	6	7	7	9	9	6	1	3	0	6	5	1	7	0	4	7	8	9	4	4	5	4	4	7	10	3	7	1	11	6	5	11	3
K00527	1	4	4	4	4	3	7	2	9	9	12	2	8	5	6	1	0	0	2	1	2	3	4	0	4	8	5	6	0	2	7	4	10	6	7	5	1	5	6	8	9	13	21	1	3	3	5	6	8
K00528	1	0	1	0	1	0	0	0	6	7	18	2	20	17	11	10	0	7	7	3	6	3	1	0	4	5	4	10	9	8	9	6	10	13	11	8	9	8	7	6	15	13	6	17	20	30	10	26	13
K00529	1	0	2	0	0	0	0	0	0	0	0	0	2	0	0	0	0	0	0	2	0	0	0	0	1	0	0	0	1	0	2	0	0	0	0	0	0	0	0	0	0	0	0	0	0	0	0	0	1
K00537	0	6	0	0	0	0	0	0	0	1	0	0	0	0	0	0	0	0	0	0	1	4	0	0	0	0	0	0	0	0	0	0	0	0	0	0	0	0	0	0	0	0	0	0	0	0	0	0	0
K00540	0	0	0	0	0	0	0	0	2	1	0	0	1	0	0	1	0	0	0	0	0	0	0	0	0	0	0	0	0	0	0	0	0	0	1	0	0	0	0	0	0	0	0	0	0	0	0	0	0
K00544	4	1	1	0	0	0	1	2	3	5	4	0	3	0	1	1	0	0	0	0	0	0	0	0	0	0	0	1	1	2	3	1	0	0	0	0	0	2	0	0	1	0	0	0	2	0	0	0	4
K00547	0	0	0	0	0	0	0	0	0	0	0	1	0	0	0	0	0	3	0	0	0	0	0	1	0	0	0	0	0	0	1	0	3	1	3	6	3	0	0	3	0	0	0	0	0	0	2	0	0
K00548	6	5	11	1	3	6	4	4	13	14	16	19	8	27	26	13	21	33	28	32	30	10	24	15	2	1	0	6	6	3	7	8	34	41	53	35	23	30	37	57	18	24	7	3	42	34	36	28	26
K00549	0	0	0	1	0	1	0	0	0	0	6	5	11	5	6	5	12	9	7	7	7	7	16	7	9	11	4	13	23	16	12	1	2	3	0	1	0	3	0	1	8	8	7	15	4	2	4	2	1
K00552	0	0	0	0	0	0	0	0	0	0	0	0	0	0	0	0	2	10	5	5	6	6	2	0	0	1	0	0	0	1	0	0	0	1	0	0	0	0	0	0	0	0	0	1	3	0	0	0	0
K00554	2	1	0	0	0	1	0	0	0	1	0	2	2	1	1	0	3	5	2	2	1	1	0	0	0	0	0	0	0	0	1	0	0	0	0	0	0	0	0	1	0	0	0	0	0	0	0	0	0
K00555	8	7	12	6	25	8	11	11	6	13	10	12	11	16	12	15	17	14	28	22	20	19	23	20	30	6	7	24	17	27	17	14	37	32	40	25	18	27	32	34	19	22	13	17	22	27	16	27	11
K00556	0	0	0	0	0	0	0	0	0	0	0	0	0	0	0	0	0	2	0	0	0	1	0	0	0	0	0	0	0	0	0	0	0	0	0	0	0	0	0	0	0	0	0	0	0	0	0	0	0
K00557	0	0	0	0	0	0	0	0	0	0	0	0	0	0	0	0	0	0	0	0	0	0	0	0	0	0	0	0	0	0	0	0	0	0	0	0	0	1	0	0	0	1	0	0	0	0	0	0	0
K00558	10	14	8	4	4	0	16	11	23	9	6	11	14	16	19	7	2	5	6	6	6	9	5	4	6	22	12	6	14	3	13	19	20	14	26	17	19	22	18	19	12	18	18	9	14	12	9	8	6
K00559	0	1	1	0	0	1	2	0	0	0	0	0	0	0	0	0	0	0	0	0	0	0	0	1	0	0	0	0	1	0	0	0	0	0	0	0	0	0	0	0	1	1	0	0	3	5	4	1	0
K00560	2	1	5	6	4	17	5	2	2	9	6	7	3	7	15	3	2	6	7	2	1	0	1	2	2	1	1	6	3	1	4	3	12	9	9	3	1	5	4	6	7	3	14	2	10	7	6	9	3
K00563	0	0	0	0	0	0	0	0	0	0	0	0	0	0	0	0	0	0	0	0	0	0	0	0	0	0	0	0	0	0	0	0	0	0	0	0	0	0	0	1	2	1	1	0	4	1	0	0	0
K00564	1	0	3	3	0	0	0	1	3	0	0	1	4	0	2	5	2	0	1	0	2	0	1	2	1	0	0	4	0	1	1	0	1	0	2	1	1	1	1	1	1	1	1	0	1	0	1	3	4
K00565	0	0	0	0	0	0	0	0	0	0	0	0	0	0	0	0	0	0	0	0	0	0	0	0	0	0	0	0	0	0	0	0	0	0	0	0	0	0	0	0	0	2	3	0	0	0	0	0	0
K00566	0	0	0	0	0	0	0	0	0	0	0	0	0	0	0	0	1	7	0	0	2	0	2	0	0	2	0	0	1	0	0	0	0	0	0	2	0	3	2	1	0	0	0	0	0	0	0	0	0
K00567	11	11	14	3	10	6	27	10	4	9	4	9	6	12	6	3	12	7	2	9	7	7	9	12	10	4	0	9	5	12	5	5	4	8	2	9	6	4	14	9	9	14	10	5	33	19	18	17	3
K00568	2	5	5	2	0	1	1	2	11	7	9	9	9	10	10	11	0	6	6	2	2	3	3	2	0	6	0	5	1	1	13	14	3	5	2	9	2	8	6	1	8	17	4	6	19	14	9	13	3
K00571	10	11	8	4	16	18	15	12	8	8	10	23	2	6	5	4	4	10	7	3	2	4	3	7	6	2	1	3	6	5	2	6	13	11	11	10	8	9	11	6	5	5	13	4	3	6	5	5	3
K00573	22	20	26	16	22	18	21	27	11	4	6	3	8	12	7	14	14	13	13	13	15	25	9	11	17	14	5	15	17	14	14	7	10	8	4	8	16	5	6	13	6	5	16	19	4	16	11	8	21
K00574	12	14	9	13	5	5	12	14	12	9	4	7	9	5	8	10	4	1	9	3	1	2	1	3	1	9	2	5	5	0	7	8	3	3	3	4	7	3	4	5	10	11	6	1	5	9	9	12	4
K00575	11	2	5	2	6	12	13	10	3	0	1	0	1	0	0	1	10	6	17	13	19	1	11	9	2	0	0	1	6	2	1	0	11	3	8	6	5	5	9	4	9	11	3	15	1	10	5	0	10
K00577	0	0	0	0	0	0	0	0	0	0	5	0	0	2	0	1	0	0	0	0	0	0	0	0	12	6	10	13	13	12	7	7	0	0	0	0	0	0	0	0	4	4	3	2	1	1	1	3	0
K00579	0	0	0	0	0	0	0	0	0	0	0	0	0	0	0	0	0	0	0	0	0	0	0	0	3	1	0	1	3	0	1	0	0	0	0	0	0	0	0	0	6	1	5	15	3	4	13	7	0
K00580	0	0	0	0	0	0	0	0	0	0	0	0	0	0	0	0	0	0	0	0	0	0	0	0	10	7	7	6	4	15	3	3	0	0	0	0	0	0	0	0	0	0	3	0	0	0	0	0	0
K00581	0	0	0	0	0	0	0	0	0	0	0	0	0	0	0	0	0	0	0	0	0	0	0	0	21	9	0	8	13	18	7	5	0	0	0	0	0	0	0	0	10	4	11	12	3	1	1	6	0
K00584	0	0	0	0	5	0	0	0	11	0	6	6	6	9	4	9	0	0	0	0	0	2	0	0	35	22	4	17	37	36	19	14	5	6	3	4	6	5	2	2	8	8	5	22	4	3	0	2	5
K00586	0	0	0	0	0	2	0	0	0	1	0	9	0	3	1	0	0	0	4	0	2	2	7	4	0	4	2	1	1	0	0	0	5	4	3	7	12	7	5	2	2	0	3	1	3	0	0	2	1
K00587	0	0	0	2	0	0	0	0	6	4	8	1	5	5	4	4	0	0	0	0	0	0	1	0	0	2	0	2	0	1	3	5	1	2	1	2	4	1	2	3	0	0	0	0	0	0	0	2	0
K00591	0	0	0	0	0	0	0	0	0	0	0	0	0	0	2	0	0	0	0	0	0	0	0	0	0	0	0	0	0	0	0	0	0	0	0	0	0	0	0	0	0	0	0	0	0	0	0	0	0
K00592	0	0	0	0	0	0	0	0	0	0	0	0	0	0	0	0	0	0	0	0	0	0	0	0	0	0	0	0	0	0	0	0	0	0	0	0	0	0	0	0	0	0	0	0	0	0	0	0	0
K00598	0	0	0	0	2	1	1	0	0	0	0	0	0	0	0	0	0	0	0	0	0	0	1	0	0	0	0	0	0	0	0	0	0	0	0	0	0	0	0	0	0	0	0	0	0	0	0	0	0
K00599	0	0	0	0	0	0	0	0	0	0	0	0	0	0	0	0	0	0	0	0	0	0	0	0	2	0	0	0	0	3	1	0	0	0	0	0	0	0	0	0	0	0	0	0	0	0	0	0	0
K00600	14	24	21	13	17	22	18	31	10	13	15	10	10	22	21	25	3	6	13	8	4	21	9	5	21	35	14	18	21	24	26	8	16	9	16	13	30	9	21	13	18	11	20	39	15	17	14	17	18
K00602	16	18	15	7	29	10	16	14	16	5	14	10	19	17	7	19	14	2	12	15	9	12	10	14	11	8	8	14	11	4	10	4	6	5	10	10	9	5	12	4	10	9	7	19	4	7	6	5	8
K00604	2	4	0	2	0	0	0	0	0	0	0	0	2	4	2	0	5	4	4	3	2	0	1	5	0	4	0	1	0	0	0	0	5	2	4	3	8	4	5	5	2	0	2	0	6	0	0	1	0
K00605	12	11	16	12	31	38	40	21	10	6	3	3	18	6	4	8	14	15	13	16	14	13	19	13	5	0	1	3	6	0	4	2	8	7	7	7	11	8	10	4	4	10	7	12	2	5	1	0	5
K00606	4	8	4	6	0	6	5	1	6	2	1	4	1	3	0	0	9	13	4	4	15	19	3	4	0	3	2	0	1	1	1	2	28	23	42	19	19	32	21	24	7	6	2	3	17	12	12	18	33
K00609	14	9	12	27	17	17	14	11	30	15	20	14	14	14	16	13	5	5	6	6	9	8	6	3	16	11	20	15	15	20	28	20	6	7	9	9	7	8	5	8	22	26	11	14	11	22	24	19	13
K00610	4	1	11	8	7	3	10	9	0	0	3	1	0	2	1	0	4	5	1	1	4	4	5	4	8	2	2	13	8	17	1	4	2	2	2	1	1	3	0	5	4	2	5	5	3	3	6	1	7
K00611	34	41	66	23	32	33	30	34	11	20	16	22	13	8	8	17	12	15	8	10	10	49	10	8	21	16	16	21	14	15	12	8	12	7	6	15	4	7	5	13	10	16	21	24	6	10	10	10	60
K00612	17	13	30	25	11	8	4	11	32	26	29	20	6	9	26	20	18	18	25	19	11	26	8	9	1	21	5	10	8	0	10	21	21	21	18	19	20	19	17	16	18	30	16	7	18	18	9	19	8
K00613	0	0	0	0	1	0	0	0	0	0	0	0	0	0	2	0	0	0	0	0	0	0	0	0	0	0	0	2	0	0	1	0	0	1	2	0	3	0	1	3	1	8	2	0	0	2	0	1	1
K00614	0	0	0	0	0	0	0	0	0	0	0	0	0	0	0	0	0	0	0	0	0	0	0	0	0	0	0	0	0	0	0	0	0	0	0	0	0	0	0	0	0	0	0	0	0	0	0	0	0
K00615	28	14	49	38	33	21	20	5	29	21	23	17	15	37	26	21	8	18	39	23	28	41	19	17	12	6	2	13	11	9	11	18	10	8	9	5	3	11	22	11	11	11	13	13	8	6	12	13	34
K00616	1	2	32	15	6	0	2	7	8	1	7	12	3	9	1	10	1	6	6	0	9	30	5	3	1	1	1	3	6	2	4	8	3	6	3	6	2	1	7	5	5	12	5	0	6	4	10	11	29
K00619	0	0	0	0	0	0	0	0	0	0	0	0	0	0	0	0	0	0	0	0	0	0	0	0	0	0	0	0	0	0	0	0	0	0	0	0	0	0	0	0	0	2	2	0	0	0	2	0	0
K00620	0	6	3	9	1	1	1	4	0	0	0	2	0	0	0	0	1	0	0	1	0	2	1	0	14	15	1	12	13	17	11	5	2	2	1	1	0	2	2	0	4	1	13	10	3	3	1	0	2
K00621	0	0	0	0	1	0	0	0	2	2	3	6	4	5	7	6	0	3	2	1	0	1	1	0	1	0	0	0	1	1	0	6	4	5	3	2	3	2	4	3	2	3	2	1	0	1	3	3	3
K00625	0	0	0	0	0	0	0	0	0	0	2	0	0	2	0	0	1	1	0	0	0	0	0	0	0	0	0	2	0	0	0	2	3	3	0	2	2	2	3	0	2	2	1	2	2	0	0	0	0
K00626	59	58	70	66	90	86	82	76	45	33	38	31	36	39	35	47	48	25	24	44	25	29	30	40	9	26	9	24	17	9	24	25	39	37	54	39	29	34	43	55	41	37	28	13	45	48	56	62	41
K00627	18	14	15	15	9	26	26	14	2	1	2	0	0	2	0	0	61	31	15	60	32	14	34	43	1	0	0	1	6	0	3	2	10	8	3	8	6	7	10	8	1	1	3	1	1	2	3	4	12
K00629	0	0	0	0	0	0	0	0	0	0	0	0	0	0	0	0	0	0	3	2	0	0	0	0	0	0	0	0	0	0	0	0	0	0	0	0	0	0	0	0	0	0	0	0	0	0	0	0	0
K00632	10	12	0	3	4	7	6	7	1	2	0	0	0	1	2	2	7	7	1	3	10	5	4	14	0	1	1	1	1	1	0	2	4	6	0	4	3	2	2	7	2	2	2	0	5	1	4	1	0
K00634	0	0	0	2	0	0	0	0	0	0	0	0	0	0	1	0	0	0	0	0	0	0	0	0	0	0	0	0	0	0	0	0	0	0	0	0	0	0	0	0	0	0	0	0	0	0	0	0	1
K00635	0	0	0	2	0	0	1	0	0	0	0	0	0	0	0	0	0	0	0	0	0	0	0	0	0	0	0	0	0	0	0	0	0	0	0	0	0	0	0	0	0	0	0	0	0	0	0	0	0
K00637	0	0	0	0	0	0	0	0	0	0	0	0	0	0	0	0	0	0	0	0	0	0	0	0	0	0	0	0	0	0	0	0	0	0	0	0	0	0	0	0	0	0	0	0	0	0	0	0	0
K00639	12	33	8	15	4	13	14	12	4	2	15	1	3	16	3	4	6	11	26	11	6	10	19	9	3	2	0	2	3	1	7	4	12	12	7	6	8	15	9	12	2	8	6	4	2	8	1	2	8
K00640	8	4	1	3	1	0	4	3	10	12	14	9	15	18	15	25	2	10	2	1	2	1	0	2	6	1	0	6	6	4	1	4	2	1	1	1	3	1	0	1	9	3	5	1	0	3	2	4	5
K00641	15	12	25	24	8	15	3	0	7	13	14	9	16	14	4	9	5	5	1	5	7	16	15	9	2	2	0	13	9	5	10	14	4	4	6	9	16	14	8	12	23	12	10	2	12	11	2	6	12
K00643	0	2	0	0	0	0	0	1	0	0	0	0	0	0	0	0	0	0	0	1	0	0	0	0	0	0	0	0	0	0	0	0	0	0	0	0	0	0	0	0	1	0	0	0	1	0	1	0	0
K00645	2	3	0	3	0	1	6	0	10	10	9	7	5	13	9	12	0	0	2	2	0	2	0	0	0	0	0	0	1	0	5	8	0	1	0	1	0	0	0	2	5	6	5	1	3	5	14	6	8
K00647	0	0	0	0	0	0	0	0	0	0	0	0	0	0	0	0	0	0	0	0	0	0	0	0	0	0	0	0	0	0	0	0	0	0	0	0	0	0	0	0	0	0	0	0	0	0	0	0	0
K00648	7	7	0	5	1	0	3	2	9	5	4	4	3	4	5	5	0	0	1	0	1	0	0	1	1	1	0	1	3	0	2	2	4	1	1	0	0	3	0	0	5	3	2	1	1	0	2	4	1
K00649	0	0	0	0	0	0	0	0	0	0	0	1	0	0	0	0	0	0	0	0	0	0	0	0	0	0	0	0	0	0	0	0	0	0	0	1	0	0	0	0	0	0	0	0	0	1	1	1	0
K00651	0	0	0	0	0	0	0	0	0	0	0	0	0	0	0	0	0	0	0	0	0	0	0	0	0	0	0	0	0	0	0	0	0	0	0	0	0	0	0	0	0	0	0	0	0	0	0	0	0
K00652	0	0	0	0	0	0	0	0	0	0	0	0	0	0	0	0	0	2	0	0	2	0	2	0	0	0	0	0	0	0	0	0	0	0	0	0	0	0	0	1	3	1	0	0	4	6	3	6	3
K00653	0	0	0	0	0	0	0	0	0	0	0	0	0	0	0	0	0	0	0	0	0	0	0	0	0	0	0	0	0	0	0	0	0	0	0	0	0	0	0	0	0	1	0	0	1	1	1	0	0
K00654	0	0	0	0	0	0	0	0	0	0	0	1	0	0	0	0	0	0	0	0	0	0	0	0	0	0	0	0	0	0	0	0	0	0	0	0	0	0	0	0	0	0	0	0	0	0	0	0	0
K00655	0	4	0	2	0	0	0	2	1	0	1	0	2	3	1	0	0	1	3	0	1	0	1	0	3	0	0	0	2	1	0	1	5	8	4	1	2	7	1	3	5	2	2	2	0	1	1	0	0
K00656	0	0	1	0	0	0	0	0	0	0	0	0	0	0	2	0	0	0	0	0	0	0	0	0	0	0	0	0	1	0	0	0	0	0	1	2	1	0	0	0	2	0	0	0	0	0	0	0	2
K00657	0	0	0	2	0	1	0	0	0	0	0	0	0	0	0	0	1	1	1	2	0	1	1	0	0	0	0	0	0	0	0	0	1	4	0	0	0	1	2	2	0	0	0	1	0	0	0	0	0
K00658	0	0	1	5	0	0	0	0	0	0	0	0	0	1	0	0	2	5	0	0	1	0	3	1	0	0	0	0	0	0	0	1	0	0	1	3	1	0	2	1	4	2	1	0	1	1	1	1	0
K00659	0	0	0	0	0	4	0	0	0	0	0	0	0	0	0	0	2	0	1	0	1	0	2	0	0	0	0	0	0	0	0	0	0	0	0	0	0	0	0	0	0	0	0	0	0	0	0	0	0
K00660	0	0	0	0	0	0	0	0	0	0	1	0	0	0	3	0	0	0	0	0	0	0	0	0	0	0	0	0	0	0	0	0	1	2	0	0	1	1	2	0	1	0	0	0	0	0	1	0	0
K00661	0	0	4	0	0	0	0	0	2	1	2	5	3	1	2	2	5	0	0	1	1	0	2	0	1	2	1	3	2	2	0	9	1	2	1	1	1	0	0	0	0	0	8	0	0	1	1	0	5
K00662	0	0	0	0	0	0	0	0	0	0	0	0	0	0	2	0	2	4	0	1	3	0	1	8	2	0	0	1	0	0	0	4	0	2	1	1	0	2	4	0	0	1	0	1	0	0	1	2	0
K00666	4	6	12	16	10	20	3	12	9	4	2	0	2	1	1	5	16	11	7	11	20	8	8	13	18	25	7	30	22	34	13	16	0	1	1	0	1	2	0	5	8	4	13	19	6	1	4	2	9
K00670	0	0	0	0	0	0	0	0	0	0	0	0	0	0	0	0	0	0	0	0	0	0	0	0	0	0	0	0	0	0	0	0	2	0	0	1	0	0	3	1	0	1	0	0	0	0	1	0	0
K00671	0	0	0	0	0	0	0	0	0	0	0	0	0	0	0	0	0	0	1	1	1	0	0	1	0	0	0	0	0	0	0	0	0	0	0	0	0	0	0	0	0	0	0	0	0	0	0	0	0
K00672	5	1	5	9	1	3	2	2	4	6	2	7	12	7	8	5	0	0	0	0	0	4	0	1	22	14	26	16	19	14	8	10	6	4	8	1	4	5	5	9	5	2	2	1	4	0	1	2	14
K00673	0	0	0	0	0	0	0	0	0	0	0	0	0	0	0	0	0	0	0	0	0	0	0	0	0	0	0	0	0	0	0	0	0	0	0	0	0	0	0	0	0	0	0	0	0	0	0	0	0
K00674	0	0	0	0	0	0	0	0	0	0	0	0	0	0	0	0	4	3	2	4	3	1	5	4	0	0	0	0	0	0	0	0	0	0	0	0	0	0	0	0	0	0	0	0	0	0	0	0	0
K00675	0	0	0	0	0	0	0	0	0	0	0	0	0	0	0	0	1	0	0	0	3	0	1	2	0	0	0	0	0	0	0	0	0	0	1	1	1	0	2	1	0	0	0	0	0	0	0	0	0
K00677	0	0	0	0	0	0	0	0	1	1	1	4	0	1	0	1	0	1	0	0	0	0	0	0	0	0	0	0	0	0	0	0	0	3	1	1	1	1	2	0	0	0	0	0	0	2	0	0	3
K00681	14	11	60	16	22	11	8	21	38	28	25	11	22	27	31	43	18	23	36	33	29	24	35	27	5	1	4	4	10	6	10	8	8	10	3	12	4	10	2	12	5	8	8	4	0	2	2	7	88
K00682	2	0	0	0	0	0	1	0	1	0	0	0	0	0	0	0	0	1	0	0	0	0	0	0	0	0	0	0	0	0	0	0	0	0	0	0	0	0	0	0	0	0	0	0	0	0	0	0	0
K00683	0	6	0	1	2	0	0	0	0	0	0	0	0	0	0	0	0	0	0	0	0	0	0	0	0	0	0	1	0	0	0	0	0	2	0	0	0	0	0	4	0	1	0	1	0	0	0	0	0
K00684	0	0	0	0	0	0	0	0	2	0	2	1	2	1	1	3	0	0	0	0	0	0	0	0	0	0	1	0	0	0	1	1	0	0	0	0	0	0	2	0	0	0	0	0	0	0	0	0	0
K00685	0	0	0	0	0	0	0	0	0	0	0	0	0	0	0	0	0	0	0	0	1	0	0	0	0	0	0	0	0	0	0	0	0	0	0	0	0	0	0	0	0	0	0	0	0	0	0	0	0
K00688	5	10	10	19	43	31	22	21	9	7	6	23	22	9	14	15	2	0	3	0	5	2	0	2	13	5	9	11	14	11	6	7	9	10	10	10	1	14	8	12	4	3	6	4	1	3	6	2	4
K00690	0	0	0	0	0	0	0	0	2	0	0	0	0	0	0	0	0	0	0	0	0	0	0	0	0	0	0	0	0	0	0	0	1	1	1	0	0	0	0	0	0	0	0	0	0	0	0	0	3
K00692	0	0	0	0	0	0	0	0	0	0	0	0	0	0	0	0	2	0	0	2	0	0	0	1	0	0	0	0	0	0	0	0	0	0	0	0	0	0	0	0	0	0	0	0	0	0	0	0	0
K00693	0	0	0	0	0	0	0	5	5	3	2	2	1	0	2	1	2	0	5	1	0	0	3	3	1	1	3	1	0	3	0	2	0	0	2	0	2	0	1	1	3	5	5	4	1	3	3	1	0
K00694	0	0	0	0	0	0	0	0	0	0	0	0	0	0	0	0	1	0	1	2	3	0	1	0	0	0	0	0	0	0	0	0	0	0	0	0	0	0	0	0	0	0	0	0	0	0	1	1	0
K00695	0	0	0	0	1	0	0	0	0	0	0	0	0	0	0	0	0	0	0	0	0	0	0	0	0	0	0	0	0	0	0	0	0	0	0	0	0	0	0	0	0	0	4	0	0	0	0	0	0
K00696	2	2	0	0	0	0	2	0	3	1	3	0	4	0	2	0	0	0	0	0	0	0	0	0	0	0	0	0	0	0	0	0	0	0	0	0	0	0	0	0	0	0	0	0	1	0	0	0	0
K00697	2	0	0	0	0	4	0	0	0	1	0	1	0	0	0	1	7	0	1	1	2	1	0	6	0	1	0	1	0	0	0	1	1	0	0	0	0	0	0	0	0	0	0	0	0	0	0	0	0
K00698	0	0	0	0	0	0	0	0	0	0	0	0	0	0	0	0	1	0	0	4	1	0	3	4	0	0	0	0	0	0	0	0	0	0	0	1	0	1	0	0	0	0	0	0	0	0	0	0	2
K00699	0	0	0	0	0	0	0	0	0	1	3	4	1	0	0	2	0	0	0	0	0	0	0	0	0	5	0	0	0	0	0	0	1	0	0	0	0	0	0	0	0	0	0	0	1	1	0	3	0
K00700	21	32	33	36	11	8	16	6	6	12	9	20	11	9	9	8	6	5	3	5	15	10	14	12	0	4	3	4	4	2	6	3	1	6	1	1	1	2	4	5	6	3	8	0	8	4	2	6	28
K00702	0	0	0	0	0	0	0	0	0	0	0	0	0	0	0	0	0	0	0	0	0	0	0	0	0	0	0	0	0	0	0	0	0	0	0	0	0	0	0	1	0	0	0	0	0	0	0	0	0
K00703	0	0	0	0	0	0	0	0	0	0	1	1	0	0	0	2	0	0	0	0	0	0	0	0	0	0	0	2	0	0	0	0	4	3	10	4	7	5	3	8	1	0	1	0	0	0	1	0	0
K00705	7	13	6	8	15	3	22	6	1	2	3	2	2	1	1	5	18	10	5	6	16	5	13	13	0	1	3	1	0	0	0	1	3	7	3	10	1	7	9	4	1	2	1	0	4	0	0	1	5
K00709	0	0	0	0	0	0	0	0	1	0	5	1	0	2	3	1	0	0	0	0	0	0	0	0	0	0	3	2	2	0	1	1	2	1	1	2	1	3	1	1	1	2	1	0	0	0	0	1	2
K00710	3	9	3	5	2	2	4	2	0	0	0	0	0	0	0	0	0	0	1	0	0	1	0	0	0	1	0	2	0	1	0	1	3	0	3	1	0	1	0	2	4	4	1	1	0	1	2	1	1
K00717	0	0	0	0	0	0	0	0	0	0	0	0	0	0	0	0	0	0	0	0	0	0	0	0	0	0	0	0	0	0	0	0	0	0	0	0	0	0	0	0	0	0	0	0	0	0	0	0	0
K00718	0	0	0	0	0	0	0	0	2	5	0	5	1	5	1	0	0	0	0	0	0	0	0	0	0	0	2	0	0	0	0	0	2	4	1	2	0	4	1	0	4	2	3	0	1	1	0	0	0
K00720	0	0	0	0	0	0	0	0	0	0	0	0	0	0	0	0	0	0	0	0	0	0	0	0	0	0	0	0	0	0	0	0	0	0	0	0	0	1	0	0	0	0	0	0	0	0	0	0	0
K00721	11	14	3	7	23	17	8	15	10	12	8	8	5	8	2	7	9	13	14	8	8	6	10	5	3	1	0	5	5	1	5	8	18	13	21	11	8	20	8	17	5	8	11	6	12	3	5	10	19
K00726	0	0	0	0	0	0	0	0	1	0	0	0	2	0	1	0	0	0	0	0	0	0	0	0	0	0	4	0	0	1	2	0	3	2	2	2	1	0	1	3	0	0	0	0	0	0	0	0	0
K00728	0	0	1	0	0	0	0	0	10	5	5	3	7	12	7	7	0	0	0	0	0	4	0	0	2	3	0	1	1	4	2	3	1	0	0	1	0	0	0	0	3	9	1	1	1	1	0	2	4
K00729	0	0	0	0	0	0	0	0	0	1	4	2	7	2	1	5	7	3	0	1	2	1	2	1	1	3	0	2	2	4	1	1	4	0	2	4	0	1	1	1	0	2	2	1	0	1	1	0	1
K00733	0	0	0	0	0	0	0	0	0	0	0	0	0	0	0	0	0	0	0	0	0	0	0	0	0	0	0	0	0	0	0	0	1	0	2	1	0	0	0	0	0	0	0	0	0	0	0	0	0
K00736	0	0	0	0	0	0	0	0	0	0	0	0	0	0	0	0	0	1	0	0	0	0	0	0	0	0	0	0	0	0	0	0	0	0	0	0	0	0	0	0	0	0	0	0	0	0	0	0	0
K00737	0	0	0	0	0	0	0	0	0	0	0	0	1	0	0	0	0	0	0	0	0	0	0	0	0	0	0	0	0	0	0	0	0	2	1	1	0	0	1	0	0	0	0	0	0	0	0	0	0
K00738	0	0	0	0	0	0	0	0	0	0	0	0	0	0	0	0	0	0	0	0	0	0	0	0	0	0	0	0	0	0	0	0	0	0	0	0	0	0	0	0	0	0	0	0	0	0	0	0	0
K00743	0	0	0	0	0	0	0	0	0	0	0	0	0	0	0	0	0	0	0	0	0	0	0	0	0	0	0	0	0	0	0	0	0	0	0	0	0	0	0	0	0	0	0	0	0	0	0	0	0
K00746	0	0	0	0	0	0	0	0	0	0	0	0	0	0	0	0	0	0	0	0	0	0	0	0	0	0	0	0	0	0	0	0	0	0	0	0	0	0	0	0	0	2	0	0	0	0	0	0	0
K00748	0	0	0	0	0	0	0	0	0	0	0	0	0	0	0	0	2	0	0	0	0	0	0	0	0	0	0	0	0	0	0	0	0	0	0	0	0	0	0	0	0	0	0	0	0	0	0	0	0
K00750	0	0	0	0	0	0	0	0	0	0	0	0	0	0	0	0	0	0	0	0	0	0	0	0	0	0	0	0	0	0	0	0	0	0	0	0	0	3	0	0	0	0	0	0	0	0	0	0	0
K00752	0	0	0	1	0	0	0	0	0	2	2	0	3	0	2	2	0	0	0	0	0	0	0	0	0	3	0	0	1	0	1	0	1	1	0	1	0	0	1	0	1	4	1	0	0	0	0	0	0
K00754	0	0	0	1	0	0	0	0	11	2	4	2	3	2	5	5	0	0	0	0	0	0	0	0	1	0	3	1	1	0	2	4	6	3	6	4	2	4	5	2	0	0	1	1	0	0	3	1	1
K00757	0	0	1	0	0	0	0	0	5	1	8	1	4	1	1	7	5	2	0	7	4	5	5	2	2	1	4	0	2	1	0	5	5	3	1	7	3	5	6	7	6	1	3	1	3	4	3	3	2
K00758	0	0	0	0	0	0	0	0	0	0	0	0	1	2	0	0	3	1	0	2	0	1	1	3	0	0	0	2	1	0	0	4	3	1	4	2	0	0	0	0	0	3	0	0	0	0	1	0	0
K00759	3	1	9	1	3	4	6	4	1	3	9	6	1	7	3	2	13	6	7	15	6	2	20	13	4	3	0	5	4	1	4	8	7	8	6	5	5	8	1	10	4	6	4	12	8	7	5	6	4
K00760	0	0	0	0	0	0	0	0	0	0	0	0	0	0	0	0	1	0	4	0	1	0	1	1	0	0	0	0	1	1	1	0	0	1	2	0	2	0	0	1	0	0	0	0	0	1	0	0	0
K00761	0	6	0	2	0	0	2	1	0	0	0	0	0	0	0	0	2	1	0	2	2	0	7	1	16	8	4	8	3	9	9	2	0	1	2	3	1	2	1	3	0	4	0	4	0	1	0	0	0
K00762	16	3	2	13	5	11	8	7	2	3	0	2	2	2	3	0	5	3	3	5	5	10	5	11	14	5	3	1	10	5	4	3	3	4	5	5	3	4	2	1	7	4	1	7	4	3	4	4	1
K00763	4	2	13	6	1	3	3	12	5	5	2	8	2	7	2	5	21	8	6	11	9	10	11	16	17	5	7	13	16	9	4	4	4	4	8	10	7	4	5	10	6	9	6	12	0	1	3	4	1
K00764	12	8	38	17	11	24	26	7	16	11	13	6	22	18	11	9	5	16	12	12	8	11	15	11	26	18	9	29	26	30	37	19	17	15	19	12	8	11	12	18	26	18	12	30	24	17	16	25	26
K00765	4	6	1	2	3	1	7	5	2	3	3	3	4	3	3	6	5	7	5	5	4	2	11	5	26	23	2	28	27	29	10	7	10	5	5	1	1	4	2	7	9	7	3	15	5	5	7	3	2
K00766	4	2	2	4	0	4	5	2	2	2	3	7	4	7	3	5	21	2	16	7	7	6	18	11	17	15	10	18	13	19	19	6	2	4	4	4	7	4	2	5	8	8	12	12	0	8	2	4	2
K00767	10	12	16	9	6	5	5	2	11	6	7	10	14	6	9	13	2	3	5	2	3	6	7	1	16	12	11	20	25	14	9	5	7	6	7	9	6	5	14	10	11	7	11	16	7	13	5	4	15
K00768	1	0	1	0	3	0	0	4	1	1	0	0	1	0	0	0	0	0	0	0	0	0	0	0	0	0	0	0	0	0	0	0	1	0	0	0	0	1	0	1	1	0	2	0	2	1	1	0	1
K00769	0	0	0	0	0	0	0	0	0	0	0	0	0	0	0	0	0	0	2	0	0	0	1	0	0	0	0	0	0	0	0	0	1	0	0	0	0	1	0	0	0	0	0	0	0	0	1	0	0
K00771	0	0	0	0	0	0	0	0	0	0	0	0	0	0	0	0	0	0	0	0	0	0	0	0	0	0	0	0	0	0	0	0	0	0	0	0	0	0	0	0	0	0	0	0	0	0	0	0	0
K00772	13	1	6	12	14	4	11	10	10	5	4	9	2	9	7	11	5	0	1	2	2	1	2	1	1	1	7	3	4	3	10	10	5	6	3	8	5	3	4	5	2	2	3	2	8	10	4	11	7
K00773	6	2	9	3	15	11	11	7	3	2	11	1	3	2	0	6	0	1	1	0	4	0	0	1	2	2	0	1	5	3	3	0	7	0	7	4	5	3	2	5	1	2	1	7	0	2	1	2	12
K00777	0	0	0	0	0	0	0	0	0	0	0	0	0	0	0	0	0	0	0	0	0	0	0	0	0	0	0	0	0	0	0	0	0	0	0	0	0	0	0	0	0	0	0	0	0	0	0	0	0
K00782	0	0	0	0	0	0	0	0	0	0	0	0	0	0	0	0	7	2	1	7	3	1	6	5	0	0	0	0	0	0	0	0	0	0	0	0	0	0	0	0	0	0	0	0	0	0	0	0	0
K00783	0	0	0	0	0	0	0	0	0	0	1	0	0	0	0	0	0	0	1	0	0	2	0	0	0	0	0	0	0	0	0	3	1	0	0	0	0	0	0	0	0	0	1	9	0	1	1	0	0
K00784	8	3	24	7	17	21	14	14	15	18	13	13	8	31	20	18	15	11	18	22	16	11	18	13	26	15	12	14	22	14	16	14	28	26	23	15	8	19	25	23	16	12	12	11	35	25	32	43	22
K00787	0	0	0	0	0	0	0	0	0	0	0	2	0	0	0	1	0	0	0	0	0	0	0	0	0	0	0	0	0	0	0	0	0	0	0	0	0	0	0	0	0	0	0	0	0	0	0	0	0
K00788	9	11	0	1	8	7	0	2	0	0	0	0	0	0	0	0	0	0	1	0	0	4	5	0	0	0	0	2	0	0	0	0	0	0	0	0	0	0	1	0	0	1	3	7	1	0	2	0	0
K00789	5	10	14	5	9	10	12	9	6	4	10	20	16	24	12	23	10	26	13	9	19	35	7	4	29	15	5	18	24	30	23	19	18	25	24	17	22	25	14	28	23	19	30	20	43	34	40	37	30
K00790	0	0	0	1	0	0	0	0	0	0	0	0	1	4	0	0	0	0	0	0	0	0	0	0	1	0	0	0	3	0	2	1	0	0	0	0	0	0	0	0	0	0	0	0	0	0	0	0	0
K00791	0	0	0	0	0	0	0	0	0	0	0	0	0	0	0	0	0	0	0	0	0	0	0	0	0	0	0	0	0	0	0	0	0	1	0	4	0	0	1	2	0	0	1	2	0	0	0	0	0
K00793	3	0	0	0	3	0	0	0	0	1	4	0	0	0	2	2	15	12	4	5	7	10	9	2	6	3	4	6	8	8	6	3	2	1	3	10	0	1	3	1	9	12	6	3	14	17	22	16	2
K00794	0	0	1	5	0	0	3	0	0	1	0	0	0	0	0	2	1	10	3	6	14	18	3	5	0	0	0	0	0	0	1	1	5	8	9	7	5	7	4	3	5	8	4	4	13	18	11	14	8
K00795	0	0	0	0	0	0	0	0	0	0	0	0	0	0	0	0	0	0	0	0	0	0	0	0	0	0	0	0	0	0	0	0	2	0	0	1	0	0	0	1	0	0	0	0	0	0	0	0	0
K00796	35	39	29	26	42	14	34	37	4	6	7	11	12	8	4	5	23	17	9	25	19	27	34	36	7	2	8	5	4	5	3	2	7	12	7	14	5	16	7	14	7	3	9	18	4	7	4	8	23
K00797	12	14	6	10	2	3	12	10	6	6	2	2	1	1	2	4	1	1	3	1	5	0	1	4	2	7	0	0	1	0	2	1	3	1	7	6	2	2	2	2	0	2	7	0	1	2	1	4	0
K00798	0	0	4	1	0	0	0	0	1	0	0	3	1	0	0	1	8	8	30	17	8	7	24	9	0	3	0	0	1	0	0	0	6	5	2	4	1	7	3	7	6	8	5	1	10	8	19	11	6
K00799	0	0	0	0	0	0	0	2	0	0	0	0	0	0	0	0	0	0	0	0	0	0	0	0	0	0	0	0	0	0	0	1	1	0	0	1	0	1	1	0	0	0	0	0	0	0	0	0	1
K00800	6	32	10	9	18	5	32	25	12	3	16	7	6	17	15	10	19	13	10	7	5	9	10	8	28	20	9	12	30	21	21	16	14	14	19	11	13	6	14	14	11	11	12	8	18	20	20	9	22
K00801	0	0	0	0	0	0	0	0	0	0	0	0	0	0	0	0	9	4	0	5	7	6	8	4	0	0	0	0	0	0	0	0	0	0	0	0	0	0	0	0	0	0	0	0	0	0	0	0	0
K00803	11	41	6	24	5	0	8	33	0	0	0	0	2	1	0	1	2	7	3	2	5	1	2	3	1	0	0	0	1	1	0	0	2	0	1	4	5	3	4	5	0	1	0	3	0	0	0	0	4
K00804	0	0	0	0	0	0	0	0	0	0	0	0	0	0	0	0	0	0	0	0	0	0	0	0	0	0	0	0	0	0	0	0	0	0	0	0	0	0	0	0	0	0	0	1	0	0	0	0	0
K00806	0	2	2	3	0	1	4	0	3	1	2	2	1	0	1	0	3	3	5	5	3	0	1	13	0	1	2	1	0	1	0	1	1	1	0	3	0	3	1	1	6	4	2	4	0	2	1	1	0
K00808	0	0	0	0	0	0	0	0	0	0	0	0	0	0	0	0	0	0	0	0	0	0	0	0	0	0	0	0	0	0	0	0	0	0	0	0	0	0	0	0	0	0	0	0	0	0	0	0	1
K00809	6	5	5	7	14	6	8	22	18	8	22	8	28	21	19	14	11	16	19	21	20	14	18	10	25	6	11	22	31	25	29	16	11	32	22	19	18	14	7	10	15	14	15	12	5	4	2	7	25
K00810	0	0	0	0	0	0	0	0	5	1	1	0	0	4	0	3	0	0	0	0	0	0	0	0	0	2	0	0	1	1	2	1	0	0	0	0	0	0	0	0	0	1	0	0	0	0	0	0	0
K00812	19	23	24	18	28	36	21	31	18	11	17	30	18	26	11	30	46	27	17	31	38	22	36	42	29	27	5	29	37	27	27	27	26	35	34	26	33	29	31	17	29	34	22	37	29	31	35	37	35
K00813	0	0	0	0	0	0	0	0	0	0	0	0	0	0	0	0	0	0	0	0	0	0	0	0	0	0	0	0	0	0	0	0	0	0	0	0	0	0	0	0	0	0	0	0	0	0	0	0	0
K00814	0	0	0	0	0	0	0	0	0	0	0	2	1	0	2	0	0	0	0	0	0	0	0	0	0	0	0	0	0	0	1	1	3	6	0	4	1	5	4	3	0	2	0	0	0	1	1	3	0
K00815	0	0	0	0	0	0	0	0	0	0	0	0	0	0	0	0	0	0	0	0	1	0	0	0	0	0	0	0	0	0	0	0	0	0	0	0	1	0	0	0	0	0	0	0	0	0	0	0	0
K00816	0	0	0	0	0	0	0	0	0	0	0	0	0	0	0	0	0	0	0	0	0	0	0	0	0	0	0	0	0	0	0	0	0	0	0	0	0	0	0	0	0	0	0	0	0	0	0	0	0
K00817	7	1	1	0	2	8	3	2	6	8	6	4	13	7	6	7	6	12	8	12	14	14	10	8	22	22	7	21	20	19	9	9	9	4	11	7	8	6	10	9	2	9	10	12	4	8	0	6	16
K00819	7	16	7	5	17	17	11	23	3	3	3	1	3	0	5	2	2	2	0	0	1	1	0	0	1	3	0	1	1	1	0	0	1	2	1	2	4	2	1	1	0	5	0	1	2	0	0	0	2
K00820	24	24	33	40	22	43	41	30	36	30	28	29	18	28	28	23	28	51	49	37	49	24	24	34	61	63	38	66	49	52	35	37	47	44	55	48	32	41	56	42	66	92	68	37	175	154	154	148	55
K00821	5	12	6	8	4	6	4	9	2	2	0	2	1	7	4	5	3	9	27	13	3	2	19	10	27	6	11	17	12	20	15	3	3	2	3	5	3	5	1	3	2	3	4	9	3	0	2	1	13
K00822	0	0	0	0	0	0	0	0	0	0	0	0	0	0	0	0	0	0	0	0	0	0	0	0	0	0	0	0	0	0	0	0	0	0	0	0	0	0	0	0	0	1	0	0	0	0	0	0	0
K00823	11	4	12	27	1	8	5	3	8	3	10	8	8	9	4	5	7	6	20	32	10	13	23	18	3	0	4	2	5	2	3	3	2	1	1	0	2	2	0	0	15	7	20	18	4	6	6	1	9
K00824	0	0	0	0	0	0	1	0	0	0	0	0	0	0	0	0	0	0	0	0	0	0	0	0	0	0	0	0	0	0	0	0	0	0	0	0	0	0	1	0	0	0	0	0	0	0	0	0	0
K00826	3	14	25	7	7	4	2	4	8	12	6	8	8	13	3	6	17	12	16	15	18	21	13	19	23	14	3	22	19	21	21	17	12	27	22	21	18	35	16	14	25	19	14	6	45	34	37	53	31
K00827	0	0	0	0	0	0	0	0	2	0	0	2	10	0	0	2	0	0	0	1	0	0	0	2	1	0	0	2	2	3	0	0	2	2	0	2	1	0	1	1	0	0	0	0	1	0	1	0	1
K00830	1	2	2	1	2	6	0	2	0	1	0	0	1	0	2	1	5	1	8	9	1	2	3	4	0	0	0	1	1	0	0	0	2	2	5	1	1	3	3	1	0	1	0	0	0	1	2	1	1
K00831	1	0	2	0	0	0	0	0	6	0	3	3	0	3	0	2	3	0	0	0	0	0	0	0	1	0	0	3	2	2	1	0	0	0	1	0	0	0	0	0	3	2	6	7	0	3	1	1	1
K00832	0	0	0	0	0	0	0	0	0	0	0	0	0	0	0	0	0	0	0	0	0	0	0	0	0	0	0	0	0	0	0	0	0	0	0	0	0	0	0	0	0	0	0	0	0	0	0	0	0
K00833	0	0	0	0	0	0	0	0	0	0	0	0	0	0	0	0	2	9	31	9	11	2	31	14	0	0	0	0	0	0	0	1	1	0	1	1	5	0	1	1	1	2	2	0	8	3	7	4	6
K00835	0	0	0	0	0	0	0	0	0	0	0	0	0	0	0	0	0	0	0	0	0	0	0	0	0	0	0	0	0	0	0	0	0	0	0	0	0	0	0	0	0	0	0	0	0	0	0	0	0
K00836	0	1	0	0	0	0	0	0	0	0	0	0	2	0	0	0	9	19	9	16	7	8	13	5	0	1	0	0	0	0	0	0	0	0	0	0	0	0	0	0	0	0	0	0	0	0	0	0	0
K00837	0	0	0	0	0	0	1	0	0	0	0	0	0	0	0	0	0	0	0	0	0	0	0	0	0	0	0	0	0	0	0	0	0	0	0	0	0	1	1	0	0	1	0	3	2	0	2	0	0
K00840	0	0	0	0	0	0	0	0	0	0	0	0	0	0	0	0	0	0	0	0	0	0	0	0	0	0	0	0	0	0	0	0	0	0	0	0	0	0	0	0	0	0	0	0	0	0	0	0	0
K00841	0	0	0	0	0	0	0	0	0	0	0	0	0	0	0	0	0	0	0	0	0	0	0	0	0	3	0	0	0	0	0	0	0	0	0	0	0	0	1	0	0	0	0	0	0	0	0	0	0
K00844	0	0	0	0	0	0	0	0	0	0	0	1	0	0	0	0	0	0	1	0	0	0	1	0	0	0	0	0	0	0	0	0	0	0	0	0	0	0	0	0	0	0	0	0	0	0	0	0	0
K00845	0	0	0	3	0	0	0	1	7	0	0	6	4	5	1	2	1	1	5	0	1	3	2	2	2	0	0	4	8	1	5	4	0	3	0	2	3	1	5	2	2	0	2	1	0	0	0	5	0
K00846	0	0	0	0	0	0	0	0	0	0	0	0	0	0	0	0	0	0	0	0	0	0	0	0	0	0	0	0	0	0	0	0	0	0	0	0	0	0	1	0	0	0	0	0	0	0	0	0	0
K00847	13	19	8	2	7	2	4	1	4	0	2	0	1	2	6	4	5	5	6	15	7	18	6	6	0	1	0	0	0	1	4	0	14	7	9	8	2	11	13	7	6	6	6	1	31	13	30	29	34
K00848	0	0	0	1	0	4	0	0	17	3	7	2	10	6	10	9	8	4	5	10	18	6	3	15	2	2	1	3	1	1	6	5	1	0	0	0	2	0	0	0	4	0	1	1	2	1	0	0	0
K00849	5	0	6	10	0	5	0	1	0	0	4	0	1	1	6	5	6	3	0	2	8	8	6	8	1	2	0	5	4	1	2	2	4	2	5	1	2	2	0	1	1	0	4	3	0	0	1	0	2
K00850	9	17	14	8	25	11	5	9	12	9	11	9	17	23	5	15	0	0	0	0	0	1	1	0	6	1	0	5	6	2	2	2	2	2	3	3	0	7	2	2	5	3	3	1	0	4	1	4	7
K00851	0	0	0	0	0	0	0	0	0	0	0	0	0	0	0	0	0	0	0	0	0	0	0	0	0	0	0	0	1	0	0	0	0	0	0	0	0	0	0	0	0	0	0	0	0	0	0	0	2
K00852	4	1	8	7	5	3	2	0	4	3	2	2	5	6	4	5	20	8	3	13	13	13	8	6	3	0	0	0	4	0	2	5	7	2	2	2	4	3	2	1	2	1	1	6	0	2	0	0	9
K00853	0	0	0	0	0	0	0	0	0	0	0	0	0	0	0	0	0	0	0	0	0	0	0	0	0	0	0	0	0	0	0	0	0	0	0	0	0	0	0	0	0	0	0	0	0	0	0	0	0
K00854	12	6	14	7	18	28	10	4	9	4	6	2	6	5	6	0	7	1	3	2	5	1	3	1	5	7	5	6	2	8	7	5	2	3	2	6	2	2	4	5	5	2	0	1	0	3	2	2	12
K00855	5	4	0	1	2	0	0	0	0	1	1	0	0	0	0	5	0	0	0	0	0	0	0	0	1	0	0	4	2	5	2	0	0	0	0	0	0	0	0	0	1	1	4	7	1	1	0	0	0
K00856	3	0	0	0	2	2	3	1	0	0	0	0	0	0	0	0	1	0	0	0	0	7	0	0	0	0	0	0	1	0	0	0	0	2	0	2	3	3	3	3	0	3	4	1	0	0	0	0	0
K00857	4	0	1	2	0	0	2	0	3	3	2	6	0	3	0	0	4	2	7	2	2	2	4	4	0	0	2	0	1	1	0	0	4	4	3	6	4	11	7	9	1	1	1	1	2	0	0	0	0
K00858	23	25	23	32	35	24	20	20	27	38	36	30	25	24	46	40	24	25	22	14	23	30	32	18	20	10	10	23	15	21	18	27	9	17	20	10	20	17	10	11	31	19	20	16	139	196	138	90	118
K00859	0	0	2	2	0	0	0	0	2	0	3	0	0	0	1	0	0	0	0	0	0	0	0	0	0	0	0	0	2	0	0	1	0	0	0	0	0	1	0	0	0	0	0	0	0	0	0	0	1
K00860	3	14	4	4	0	6	7	8	3	3	3	1	4	2	4	0	2	5	5	2	3	1	2	3	4	1	0	3	5	1	1	0	6	11	11	7	7	6	5	7	4	2	1	1	1	1	7	6	6
K00862	0	0	0	0	0	0	0	0	0	0	0	0	0	0	0	0	0	0	0	0	1	0	0	0	0	0	0	0	0	0	0	0	0	0	0	0	0	0	0	0	0	0	0	0	0	0	0	0	0
K00864	33	72	19	49	34	31	54	55	24	32	20	30	34	13	18	20	11	3	6	11	4	14	12	7	1	3	0	6	5	3	10	6	11	9	4	6	7	19	9	11	7	5	7	3	7	4	15	10	6
K00865	0	0	0	0	0	0	0	0	0	0	0	0	0	1	0	0	0	0	0	0	0	0	0	0	0	0	0	0	0	0	0	0	0	0	0	0	0	0	0	0	0	1	1	0	0	0	0	0	0
K00867	0	0	0	0	0	0	0	0	0	0	0	0	0	0	0	0	0	0	0	0	0	0	0	0	0	0	0	0	0	0	0	0	0	0	0	0	0	0	0	0	0	0	0	0	0	0	0	0	0
K00868	0	0	0	0	0	0	0	0	0	0	0	0	0	0	0	0	0	0	0	0	0	0	0	0	0	0	0	0	0	0	0	0	0	0	0	0	0	0	0	0	0	0	0	0	0	0	0	0	0
K00869	7	11	21	9	12	9	8	15	9	2	5	1	16	12	11	13	12	18	23	11	8	8	18	5	20	14	0	16	15	22	9	4	24	14	25	21	23	17	9	21	6	9	9	9	8	12	4	8	13
K00871	0	0	0	0	0	0	0	0	0	0	0	0	0	0	0	0	0	0	0	0	0	0	0	0	0	0	0	0	0	0	0	0	0	0	0	1	0	0	0	0	0	0	0	0	0	0	0	0	0
K00872	4	18	2	5	14	10	15	16	6	3	0	0	5	8	4	3	10	7	8	8	7	7	4	4	2	7	0	2	0	5	2	4	11	11	7	7	9	8	11	15	2	2	4	3	13	13	4	12	8
K00873	12	6	12	11	17	18	7	19	9	3	4	6	15	13	16	9	16	21	7	11	8	10	10	24	4	0	2	7	6	1	4	7	9	13	10	11	19	14	15	13	10	4	2	12	6	10	8	4	16
K00874	0	0	0	0	0	0	0	0	1	0	0	0	0	0	0	0	17	1	1	3	7	3	7	10	0	0	0	2	1	1	1	0	0	1	0	0	0	0	0	0	0	1	2	0	0	1	0	0	1
K00875	0	0	0	0	0	0	0	0	0	0	0	0	0	0	1	0	0	0	2	0	0	0	0	0	0	0	1	0	0	0	0	0	0	1	0	0	0	0	0	0	0	0	0	0	0	0	0	0	0
K00876	1	0	0	0	0	1	0	0	0	0	0	3	0	4	2	1	6	10	4	4	4	6	6	2	1	0	0	0	0	1	0	0	7	5	4	7	7	2	3	2	6	0	2	0	0	0	1	0	0
K00878	2	0	5	0	5	6	0	0	1	0	0	0	0	0	0	0	0	0	0	0	2	1	1	1	0	0	0	0	0	0	1	0	0	0	0	0	1	0	0	0	1	1	3	6	1	1	2	2	0
K00879	0	0	0	0	0	0	0	0	0	0	0	0	0	0	0	0	0	0	0	0	0	0	0	0	0	0	0	0	0	0	0	0	0	0	1	0	0	0	0	0	0	0	0	0	0	0	0	0	0
K00880	0	0	0	0	0	0	0	0	0	0	0	0	0	1	0	0	3	1	1	3	0	0	1	1	0	0	0	0	0	0	0	0	0	0	0	0	0	0	0	0	0	0	0	0	0	0	0	0	0
K00882	0	0	0	0	0	0	0	0	1	0	0	0	0	0	0	0	2	0	0	2	0	1	3	1	1	2	0	2	2	0	2	2	0	0	0	0	0	0	0	0	0	0	0	0	0	1	0	0	0
K00884	0	0	0	0	0	0	0	0	0	0	0	0	0	0	0	0	0	0	0	0	0	0	0	0	0	0	0	0	0	0	0	1	0	0	0	0	0	0	0	0	0	0	0	0	0	0	0	0	0
K00885	0	0	0	0	0	0	0	0	0	0	0	0	0	0	0	0	0	0	0	0	0	0	0	0	0	0	0	0	0	0	0	0	0	0	0	0	0	0	0	0	0	0	0	0	0	0	0	0	0
K00886	0	0	0	0	0	0	0	0	0	0	0	0	0	0	0	0	0	0	0	0	0	0	0	0	0	0	0	0	0	0	0	0	0	0	0	0	0	0	0	0	0	0	1	0	0	0	0	0	0
K00889	0	0	0	0	0	0	0	0	0	0	0	0	0	0	0	0	0	0	0	0	0	0	0	0	0	0	0	0	0	0	0	0	0	0	0	0	0	0	1	0	0	0	0	0	0	0	0	0	2
K00891	22	8	14	9	7	13	13	13	11	5	11	11	10	5	2	8	1	0	1	3	2	6	3	2	19	11	19	8	22	17	16	10	5	8	6	11	10	8	5	16	6	2	7	7	9	6	10	4	4
K00893	0	0	0	0	0	0	0	0	0	0	0	0	0	0	0	0	0	0	0	0	0	0	0	0	0	0	0	0	0	0	0	0	1	1	0	1	1	0	0	0	0	0	0	0	0	0	0	0	0
K00894	0	0	0	0	0	0	0	0	0	0	0	0	0	0	0	0	0	0	0	0	0	0	0	0	0	0	0	0	0	0	0	0	0	0	1	0	0	0	0	0	0	0	0	0	0	0	0	0	0
K00895	0	0	0	0	0	0	0	0	0	0	0	0	0	0	0	0	0	0	0	0	0	0	0	0	0	0	0	0	0	0	0	0	0	0	0	0	1	0	0	0	0	0	0	0	1	0	0	0	0
K00898	0	6	5	0	1	2	0	1	0	0	1	0	0	1	1	0	0	0	0	0	0	0	0	0	0	1	0	0	0	0	0	0	0	0	0	0	0	0	0	1	0	0	0	0	0	0	0	0	3
K00899	0	4	0	0	0	0	0	0	1	0	3	0	0	0	1	2	0	0	0	0	0	0	0	1	0	0	0	0	0	0	0	0	8	0	3	0	2	2	0	0	2	3	0	0	5	0	1	0	0
K00901	0	1	1	0	0	0	0	0	0	1	1	0	0	1	0	0	0	0	0	0	0	2	0	0	0	0	0	0	0	0	0	0	0	0	0	0	0	0	0	0	0	0	2	0	0	1	0	0	0
K00903	0	0	0	0	0	0	0	0	4	2	6	4	4	2	6	3	0	0	0	0	0	0	0	0	0	1	0	0	0	0	0	1	0	0	0	0	0	0	0	0	1	0	2	0	0	3	1	2	0
K00906	0	0	0	0	0	0	0	0	0	0	0	0	0	0	0	0	0	0	0	1	0	0	0	0	0	0	0	0	0	0	0	0	0	0	0	0	0	0	0	0	0	0	0	0	0	0	0	0	0
K00910	0	0	0	0	0	0	0	0	0	0	0	1	0	0	0	0	0	0	0	0	0	0	0	0	0	0	0	0	0	0	0	0	0	0	0	0	0	0	0	0	0	0	0	0	0	0	0	0	3
K00911	0	0	0	0	0	0	0	0	0	0	0	0	0	0	0	0	0	0	0	0	0	0	0	0	0	0	0	0	0	0	0	0	0	0	0	0	0	0	0	0	0	0	0	0	0	0	0	0	0
K00912	0	0	0	0	0	0	0	0	0	0	0	0	0	0	0	0	0	0	0	1	0	1	0	0	0	0	0	0	0	0	0	0	0	0	0	0	0	0	0	0	0	0	0	0	0	0	0	0	0
K00913	0	0	0	0	0	0	0	0	0	0	0	0	0	0	0	0	0	0	0	0	0	0	0	0	0	0	0	0	0	0	0	0	0	0	0	0	0	0	0	0	0	0	0	0	0	0	0	0	0
K00914	0	0	0	2	0	0	0	1	0	0	0	0	0	0	0	0	0	0	0	0	0	0	0	0	0	0	0	0	0	0	0	0	2	1	1	1	2	4	3	2	0	0	0	0	0	0	0	0	0
K00918	0	0	0	0	0	0	0	0	0	0	0	0	0	0	0	0	5	0	0	1	0	1	0	2	0	0	0	0	0	0	0	0	0	0	0	0	0	0	0	0	3	3	1	5	1	2	0	0	0
K00919	0	2	0	0	1	0	0	2	0	0	1	0	0	0	0	1	0	0	0	0	0	0	0	0	0	0	0	0	0	0	0	0	0	0	0	0	0	1	0	1	0	0	0	0	0	0	0	0	0
K00920	0	0	0	0	0	0	0	0	0	0	0	0	1	2	0	2	0	0	0	0	0	0	0	0	0	0	0	0	0	0	0	0	0	0	0	0	0	0	0	0	0	0	0	0	0	0	0	0	0
K00921	0	0	0	0	0	0	0	0	0	0	0	0	0	0	0	0	0	1	0	0	0	0	0	0	0	0	0	0	0	0	0	0	0	0	0	0	0	0	0	0	0	0	0	0	0	0	0	0	0
K00922	0	0	0	0	0	0	0	0	0	0	0	0	0	0	0	0	0	0	0	0	0	0	0	0	0	0	0	0	0	0	0	0	0	0	0	0	0	0	0	0	0	0	0	0	0	0	0	0	0
K00923	0	0	0	0	1	0	0	0	0	0	0	0	0	0	0	0	0	0	0	0	0	0	0	0	0	0	0	0	0	0	0	0	0	0	0	0	0	0	0	0	0	0	0	0	0	0	0	0	0
K00925	0	0	0	2	0	0	1	0	0	0	0	1	0	1	0	2	2	0	2	0	1	3	1	0	1	0	2	1	6	5	1	0	1	0	0	1	2	3	3	3	2	5	2	6	2	1	3	3	1
K00926	16	13	10	9	14	19	9	13	14	9	23	20	12	12	5	9	2	3	8	2	9	7	5	6	2	0	5	1	4	2	5	8	8	26	19	11	15	25	14	16	11	5	6	19	1	5	8	5	4
K00927	23	7	22	24	10	14	15	4	11	10	8	7	5	7	9	8	15	13	24	12	17	7	14	18	8	8	2	3	14	2	14	6	16	19	21	10	12	15	15	21	12	14	8	19	26	27	18	21	29
K00928	13	12	42	22	24	29	22	28	28	16	19	21	27	26	22	29	8	6	11	11	6	14	5	6	18	11	4	27	30	31	32	20	8	9	10	10	5	8	15	12	14	16	12	8	27	12	21	35	41
K00929	0	0	0	0	0	0	0	0	0	0	0	0	0	0	0	0	0	0	0	0	0	0	0	0	0	0	0	0	0	0	0	0	0	0	0	0	0	0	0	0	0	0	0	0	0	0	0	0	0
K00930	1	4	0	0	0	9	1	0	1	1	0	1	2	1	0	4	1	3	0	1	0	2	1	1	12	13	4	11	15	18	7	5	2	1	3	3	1	0	2	1	0	4	12	15	2	0	1	0	1
K00931	0	0	0	2	0	3	2	0	0	5	0	0	0	7	1	2	4	1	1	1	5	0	0	0	0	0	0	1	0	0	2	2	2	2	0	0	0	2	1	0	7	4	5	9	2	1	0	2	0
K00933	0	0	0	0	0	0	0	0	0	0	0	0	0	0	0	0	0	0	0	0	0	0	0	0	0	0	0	0	0	0	0	0	0	0	0	0	0	0	0	0	0	0	0	0	0	0	0	0	0
K00937	5	4	1	5	0	4	1	5	15	17	10	16	6	5	18	10	52	13	49	43	22	19	24	27	0	0	0	1	0	0	4	6	1	3	2	1	1	2	1	2	5	7	23	9	14	4	7	5	3
K00938	0	0	0	0	0	0	0	0	0	0	0	0	0	0	0	0	0	0	0	0	0	0	0	0	0	0	0	0	0	0	0	0	0	0	0	0	8	0	0	0	0	0	0	0	0	0	0	0	0
K00939	12	9	13	9	10	13	16	0	10	6	9	10	9	13	8	5	14	9	27	17	19	3	12	19	18	11	0	12	5	18	12	7	13	13	12	7	20	10	8	7	9	7	13	17	8	11	7	5	10
K00940	1	0	3	2	0	2	1	1	4	5	2	6	5	2	6	10	3	9	12	5	6	12	13	9	8	2	4	6	6	6	7	4	10	13	10	6	9	2	10	8	5	7	5	5	4	14	4	9	1
K00941	1	2	1	1	10	0	2	0	2	3	4	5	3	1	2	2	3	5	6	2	4	6	4	6	12	7	10	7	7	9	10	5	4	0	10	3	1	2	1	2	11	8	6	9	7	7	9	15	1
K00942	0	0	0	0	0	0	0	0	0	0	0	0	0	0	0	0	0	0	0	0	0	0	0	0	0	0	0	0	0	0	0	0	1	2	2	0	0	2	1	0	1	0	0	0	0	0	0	1	1
K00943	9	7	6	6	7	18	31	14	20	12	12	12	21	18	7	12	4	1	12	14	7	10	9	13	12	14	1	12	9	14	8	7	11	4	4	15	16	16	9	12	9	13	6	6	2	5	12	5	6
K00945	14	0	6	3	10	1	5	1	3	4	3	9	7	11	4	4	5	1	2	5	9	1	2	8	12	9	4	4	13	7	7	5	0	3	1	2	1	3	3	2	3	2	12	11	3	1	0	1	4
K00946	4	9	22	21	10	12	11	10	16	3	11	10	13	9	12	9	13	11	13	8	17	32	5	12	16	13	0	22	19	26	16	5	7	6	4	3	8	2	8	5	14	10	3	22	5	7	11	6	21
K00948	13	4	5	7	10	9	6	5	8	7	10	5	9	7	5	8	7	5	7	7	12	13	7	9	17	22	11	29	25	23	13	7	15	26	29	21	15	23	10	8	13	9	14	20	21	22	18	22	17
K00949	0	0	0	0	0	0	0	0	5	2	4	4	10	13	10	11	0	0	0	0	0	0	0	0	0	1	0	0	1	0	4	0	0	0	0	1	0	0	0	0	1	1	0	3	0	0	0	0	0
K00950	1	0	0	0	0	0	0	0	0	0	0	0	0	0	0	0	1	6	2	2	2	7	0	3	0	0	0	0	0	0	0	0	0	1	2	1	2	0	0	1	0	0	0	0	0	0	1	0	0
K00951	0	0	0	0	0	0	0	2	1	0	0	5	0	0	0	0	0	0	0	0	1	0	0	0	0	0	0	0	1	1	0	0	0	0	4	1	0	4	1	0	1	1	0	0	0	0	1	0	0
K00952	0	0	7	1	0	0	0	1	2	2	1	1	4	4	2	6	5	7	7	6	7	9	6	4	9	8	3	14	8	14	5	8	4	6	6	2	3	3	8	8	4	2	2	7	4	3	1	1	11
K00953	0	0	0	0	0	0	0	0	0	0	0	0	0	0	0	0	0	0	0	0	0	0	0	0	0	0	0	0	0	0	0	0	0	1	0	0	0	0	1	1	0	0	0	0	0	0	0	0	0
K00954	0	0	0	0	0	0	0	0	0	0	0	0	0	0	0	0	0	0	0	0	0	0	0	0	0	0	0	0	0	0	0	0	0	1	0	1	0	2	1	2	0	0	0	1	0	0	0	1	0
K00955	7	4	3	3	14	28	5	11	0	0	0	1	1	0	0	0	0	2	1	1	0	0	0	0	0	0	0	0	0	0	0	2	1	0	0	0	0	0	1	0	0	0	0	0	0	0	0	0	0
K00956	0	0	0	0	0	0	0	0	0	0	0	0	0	0	0	0	0	0	0	0	0	0	0	0	0	0	0	0	0	0	0	0	2	0	0	0	0	0	0	0	0	0	0	0	0	0	0	0	1
K00957	0	0	2	0	0	3	0	0	0	0	1	0	3	1	0	0	0	0	2	0	1	1	1	0	1	0	0	1	1	0	2	0	3	1	1	0	2	1	0	1	0	3	4	0	1	0	2	0	0
K00958	2	2	6	7	6	20	8	10	1	3	4	1	5	4	1	5	5	4	1	3	2	4	1	8	2	0	0	1	1	2	1	3	5	7	9	4	5	6	7	9	3	0	2	0	7	9	6	5	6
K00962	0	0	1	0	0	0	0	0	0	0	0	0	0	1	1	0	0	1	0	1	1	0	0	1	1	3	0	0	0	0	0	4	2	0	1	0	0	0	1	0	3	2	4	5	1	2	2	4	6
K00963	0	0	0	0	0	0	0	0	6	2	1	5	5	5	3	5	2	3	1	6	1	4	7	0	13	10	13	19	12	20	9	5	6	8	9	1	4	1	5	4	4	10	4	10	1	1	3	7	2
K00965	0	0	3	2	0	0	1	0	3	12	5	3	9	3	9	9	10	27	16	11	32	43	9	12	4	0	7	6	1	0	7	9	15	9	8	10	8	10	7	16	12	8	5	6	16	9	16	16	16
K00966	0	0	5	3	1	0	2	0	7	6	4	0	7	9	5	10	1	2	3	3	1	1	2	3	4	1	1	4	6	3	9	2	6	0	0	4	4	4	1	7	2	2	10	8	2	4	7	4	7
K00967	0	0	0	0	0	1	0	0	7	0	3	0	2	1	2	1	0	0	1	0	0	2	2	0	0	0	0	0	0	0	0	3	1	0	0	2	1	2	2	1	2	9	2	0	1	0	4	2	0
K00968	0	0	0	0	0	0	0	0	0	0	0	0	0	0	0	0	0	0	0	0	0	0	0	0	0	0	0	0	0	0	0	0	0	0	0	0	0	2	0	0	0	0	0	0	0	0	0	0	0
K00969	0	0	0	0	0	0	0	0	0	0	0	0	0	0	1	0	0	2	2	3	4	2	3	9	0	1	0	0	0	0	0	2	0	0	0	0	1	0	1	0	0	0	0	0	0	0	0	0	0
K00970	0	0	0	0	0	0	0	0	5	1	4	2	0	1	4	0	0	0	3	0	0	0	0	0	0	1	0	2	2	0	0	0	2	2	2	3	1	9	1	2	3	1	0	0	2	0	7	3	0
K00971	0	0	0	0	1	0	0	0	0	0	1	1	1	1	0	2	13	6	5	4	10	2	10	6	0	0	0	0	2	0	1	0	0	0	0	1	1	2	2	0	0	0	0	1	0	0	0	0	0
K00972	0	0	0	0	0	0	2	4	0	0	0	0	0	0	1	0	0	0	0	0	0	0	0	0	0	0	0	0	0	0	0	0	0	0	0	0	0	0	0	0	2	0	0	0	0	0	0	0	0
K00973	5	0	1	1	0	0	1	0	12	3	11	3	13	3	8	1	22	10	11	15	10	6	15	19	13	10	15	11	12	15	13	16	13	4	14	16	7	2	7	12	2	5	10	6	6	3	2	4	5
K00974	2	1	0	0	1	0	4	6	6	10	18	3	10	5	8	3	0	0	1	0	1	1	0	1	3	5	0	6	3	5	2	5	11	9	6	5	6	7	12	3	10	3	0	0	0	3	1	7	2
K00975	2	2	0	0	2	2	1	1	0	0	0	1	0	3	0	0	0	2	3	1	3	2	1	0	1	0	0	0	0	0	0	0	0	0	0	1	0	0	0	0	0	0	0	0	0	0	0	0	0
K00978	0	0	2	7	0	6	2	0	2	6	2	1	1	0	3	2	0	2	1	0	0	2	0	2	0	1	0	2	0	0	2	1	1	4	1	0	2	0	1	9	2	6	0	0	2	2	0	1	4
K00979	0	2	1	1	2	0	2	0	1	1	2	0	2	0	0	0	1	2	2	0	1	0	0	3	4	0	0	0	4	1	3	1	0	3	0	1	1	2	1	2	1	8	0	0	0	1	0	0	0
K00980	0	0	0	0	0	0	0	0	0	0	0	3	0	0	0	1	2	0	0	0	0	0	0	0	0	0	0	0	0	0	0	0	0	0	0	0	0	0	0	0	0	0	0	0	0	0	0	0	0
K00981	0	0	0	0	0	0	0	0	5	1	2	1	0	1	0	0	0	0	1	0	0	0	0	0	1	1	0	0	1	1	0	0	0	2	0	0	0	0	1	1	2	0	1	5	0	0	2	1	0
K00982	0	0	0	0	0	0	0	0	0	0	0	0	0	0	1	0	0	0	0	0	0	0	0	0	0	0	0	0	0	0	0	0	0	1	0	0	0	0	0	0	1	0	0	0	2	0	0	2	0
K00986	5	3	9	15	9	8	3	3	47	30	25	25	43	32	37	22	2	2	1	1	0	2	5	0	11	7	0	10	9	10	11	16	1	3	1	4	1	1	1	2	11	12	30	14	10	11	5	8	6
K00987	0	0	0	0	0	0	0	0	0	0	0	0	0	0	0	0	0	0	0	0	0	0	0	0	0	0	0	0	0	0	0	0	0	2	2	3	0	0	0	0	0	0	0	0	0	0	0	0	0
K00989	1	10	1	6	8	5	13	3	1	4	1	2	0	0	3	0	0	0	0	0	0	0	0	0	0	0	0	2	1	0	1	1	0	3	3	4	2	1	0	2	2	2	0	2	2	1	1	0	5
K00990	0	0	0	0	0	0	0	0	0	0	0	0	0	0	0	0	0	0	0	0	0	0	0	0	0	0	0	0	0	0	0	0	0	0	1	0	0	0	1	0	0	0	0	0	0	0	0	0	0
K00991	0	0	0	0	0	0	0	0	0	1	0	0	0	0	0	0	0	0	0	0	0	0	0	0	0	0	0	0	0	0	0	0	0	0	0	1	0	0	0	0	0	0	0	0	0	0	0	0	0
K00992	0	1	0	0	0	2	1	0	0	0	0	0	0	0	2	0	0	0	0	0	0	1	0	0	0	0	0	0	0	0	0	0	0	0	0	0	1	0	0	0	0	0	1	0	0	0	0	0	0
K00993	0	0	0	0	0	0	0	0	0	0	2	0	0	0	0	0	0	0	0	0	0	0	0	0	0	0	0	0	0	0	1	0	5	2	1	1	0	4	1	1	0	0	0	0	0	3	0	0	0
K00995	0	0	2	2	2	1	0	0	10	0	3	2	7	1	1	7	7	1	3	5	5	1	6	11	0	0	0	0	0	1	1	0	0	0	0	0	0	0	0	2	1	1	3	4	0	0	0	2	1
K00997	0	0	0	0	0	0	0	0	0	0	0	0	0	0	0	0	0	1	0	0	0	3	1	0	0	0	0	0	0	0	0	0	0	0	0	0	0	0	0	0	3	0	0	4	0	0	0	0	0
K00999	0	0	0	0	0	0	0	0	0	0	0	0	0	0	0	0	0	2	1	0	0	0	0	0	0	0	0	0	0	0	0	0	0	0	0	0	0	0	0	0	0	0	0	0	0	0	0	0	0
K01000	0	0	1	0	0	0	0	0	0	0	0	0	1	0	0	0	1	1	1	0	0	0	1	1	19	2	2	11	17	15	4	5	3	0	2	2	1	0	0	4	0	1	0	2	1	0	1	3	0
K01001	1	0	1	0	0	1	0	0	5	3	5	2	11	7	10	8	5	18	17	5	9	7	5	1	19	5	11	28	20	16	7	6	8	4	7	5	7	4	13	12	4	3	8	4	0	3	5	1	9
K01002	0	0	0	0	0	0	1	0	0	2	0	0	0	0	0	0	0	0	0	0	0	0	0	0	0	0	0	0	0	0	0	0	1	1	0	0	0	0	0	0	0	0	0	0	1	0	1	2	0
K01004	0	0	0	0	0	0	0	0	0	0	0	0	0	0	0	0	0	0	0	0	0	0	0	0	0	0	0	0	0	0	0	0	0	0	0	1	0	1	0	0	0	0	0	0	0	0	0	0	0
K01006	27	26	21	25	24	12	12	13	13	16	7	11	6	14	3	5	4	7	16	5	14	14	6	8	3	7	3	6	2	3	7	14	19	3	15	10	10	25	13	10	14	30	9	12	36	29	37	45	25
K01007	49	62	40	47	73	59	60	67	29	34	19	32	48	38	40	52	24	25	41	29	21	17	29	30	60	52	20	57	70	69	59	48	29	36	20	25	11	33	37	35	51	49	43	59	38	47	53	35	32
K01008	3	0	1	0	0	1	0	0	0	4	0	0	0	0	0	0	0	0	2	0	1	0	1	1	0	1	1	1	1	0	1	2	0	0	0	0	0	2	0	0	4	7	11	2	10	0	1	4	1
K01011	4	1	11	4	3	3	8	1	2	5	5	5	2	3	7	3	20	9	6	26	18	26	10	16	16	7	0	8	6	11	15	14	23	14	21	18	13	18	20	17	11	7	5	2	7	12	13	15	11
K01012	0	0	1	0	1	0	1	0	5	4	1	1	1	3	0	1	3	6	9	5	3	7	3	3	1	1	2	0	2	0	0	2	3	1	4	3	2	1	2	2	3	2	2	9	1	3	1	6	5
K01015	0	0	0	0	0	0	0	0	0	0	0	0	0	0	0	0	0	0	0	0	0	0	0	0	0	0	0	0	0	0	0	0	0	0	0	0	0	0	0	0	0	0	0	0	0	0	0	0	0
K01017	0	0	0	0	0	0	0	0	0	0	0	0	0	0	0	0	0	0	0	0	0	0	0	0	0	0	0	0	0	0	0	0	0	0	0	0	0	0	0	0	0	0	0	0	0	0	0	0	0
K01020	0	0	0	0	0	0	0	0	0	0	0	0	0	0	0	0	0	0	0	0	0	0	0	0	0	0	0	0	0	0	0	0	0	1	0	0	0	0	0	0	0	0	0	0	0	0	0	0	0
K01021	0	0	3	3	0	0	7	0	2	3	4	0	3	2	2	3	2	2	2	3	4	12	1	2	0	17	0	6	2	0	4	10	2	4	1	1	0	6	4	4	6	13	6	5	1	2	4	0	2
K01022	0	0	0	0	0	0	0	0	0	0	0	0	0	0	0	0	0	0	0	0	0	0	1	0	0	0	0	0	0	0	0	0	0	0	0	0	0	0	0	0	0	0	0	0	0	0	0	0	0
K01024	0	0	0	0	1	0	1	0	0	2	3	1	2	0	4	0	0	0	0	0	1	0	0	0	0	0	0	0	0	0	1	0	0	0	0	0	0	0	0	0	0	0	0	0	0	0	0	0	2
K01025	0	0	0	0	0	0	0	0	0	0	1	0	0	0	0	2	0	0	0	0	0	0	0	0	0	0	0	0	0	0	0	1	1	0	0	0	0	0	0	0	0	0	0	0	0	0	0	0	0
K01026	0	0	0	0	0	0	0	0	0	0	0	1	0	0	0	0	0	0	0	0	0	0	0	0	0	0	0	0	0	0	1	0	1	0	0	0	0	0	0	0	0	0	0	0	0	0	0	0	4
K01028	0	0	0	0	0	0	0	0	0	0	0	0	0	0	0	0	0	0	0	0	0	0	0	0	0	0	0	0	0	0	0	0	0	0	0	0	0	0	0	0	0	0	0	0	0	0	0	0	0
K01039	1	0	1	0	1	0	0	0	3	5	4	3	5	6	3	9	5	1	0	4	4	0	1	6	1	0	0	0	2	1	0	1	2	1	0	1	0	1	2	1	0	0	0	1	0	0	0	0	1
K01040	0	0	4	0	1	0	0	0	5	2	4	3	2	3	1	0	2	3	1	2	2	6	3	4	1	4	0	0	2	0	1	1	1	1	0	1	0	1	0	0	0	0	2	0	0	0	0	0	2
K01041	0	0	2	0	0	0	0	0	16	9	6	13	8	12	6	17	17	8	1	13	7	6	2	21	3	0	4	6	8	2	10	11	8	10	6	6	3	7	4	6	10	4	17	0	6	11	7	5	1
K01042	1	0	0	2	0	1	0	0	11	5	7	3	6	10	6	6	2	0	0	2	2	0	1	0	3	1	0	1	2	0	5	2	0	1	0	0	1	1	1	0	1	4	1	0	0	2	1	2	0
K01044	1	0	0	1	0	0	0	0	0	0	1	0	0	0	1	0	0	0	0	0	0	0	0	0	0	0	0	0	0	0	0	0	0	0	0	0	0	0	0	0	1	0	0	0	0	0	1	0	0
K01046	0	0	0	0	0	0	0	0	0	0	0	0	0	2	0	0	0	0	0	0	0	0	0	0	0	1	0	1	0	1	1	0	0	0	0	0	0	0	0	0	0	0	0	0	0	0	0	0	0
K01047	0	0	0	0	0	0	0	0	0	0	0	0	0	0	0	0	0	0	0	0	0	1	3	0	0	0	0	0	0	0	0	0	1	0	0	0	0	0	0	0	0	0	0	0	0	0	0	0	0
K01050	0	0	0	0	0	0	0	0	0	0	0	0	0	0	0	0	0	0	0	0	0	0	0	0	0	0	0	0	0	0	0	0	0	0	0	0	0	0	0	0	0	0	0	0	0	0	0	0	0
K01051	4	0	0	1	6	2	3	3	1	2	3	1	2	3	2	4	0	0	0	0	0	1	0	0	0	0	0	3	0	0	0	0	0	0	0	0	0	0	0	0	3	3	1	9	0	0	4	1	0
K01052	0	0	0	0	0	0	0	0	0	0	0	0	0	0	0	0	0	0	0	0	0	0	0	0	0	0	0	0	0	0	0	0	0	0	0	0	0	0	0	0	0	0	0	0	0	0	0	0	0
K01053	0	0	1	3	0	2	0	0	1	0	1	0	1	3	1	1	6	0	2	2	1	0	1	2	0	0	0	0	0	0	0	1	0	0	0	0	0	0	0	0	0	0	2	3	0	0	1	1	0
K01054	2	2	3	2	0	1	9	4	0	0	0	0	0	0	0	0	0	0	0	0	0	0	0	0	0	0	0	0	0	0	0	0	1	1	1	3	1	3	0	1	0	0	0	0	0	0	0	0	0
K01055	0	0	0	0	0	0	0	0	0	0	0	0	0	0	0	0	1	0	0	0	0	0	0	0	0	0	0	0	0	0	0	0	0	0	0	0	0	0	0	0	0	0	0	0	0	0	0	0	0
K01056	0	0	0	0	0	0	0	0	0	0	0	0	0	0	0	0	0	0	0	0	0	0	0	0	0	0	0	0	0	0	0	0	0	0	1	0	0	0	0	0	0	0	0	0	0	0	0	0	0
K01057	0	0	0	3	0	3	3	0	0	1	5	1	2	4	0	2	1	0	1	0	2	2	0	0	0	0	0	2	1	1	2	1	3	5	2	0	4	2	3	1	1	1	0	0	0	0	2	0	3
K01061	1	0	3	0	0	0	0	0	8	3	7	8	4	8	6	2	2	5	15	6	5	5	4	1	1	2	2	0	3	0	2	4	4	3	2	2	1	3	2	5	5	4	2	4	5	5	4	2	11
K01062	0	0	0	0	0	0	0	0	3	0	0	0	0	0	1	0	0	0	0	0	0	0	0	0	0	0	0	0	0	0	0	0	0	0	0	0	0	0	0	0	0	0	0	0	0	0	0	0	0
K01067	0	0	0	0	0	0	0	0	0	0	0	0	0	0	0	0	0	0	0	0	0	0	0	0	0	0	0	0	0	0	0	1	0	0	0	0	0	0	0	0	0	0	0	0	1	0	0	0	0
K01068	0	0	0	0	0	0	0	0	0	0	3	0	0	1	0	0	0	1	0	0	2	3	0	0	0	0	0	0	0	0	0	3	0	0	0	0	0	0	0	0	0	0	0	0	0	1	0	0	0
K01069	10	17	22	18	10	9	9	19	17	11	11	10	19	17	20	21	7	18	6	14	17	27	11	16	32	15	23	32	27	36	23	17	29	21	33	35	13	33	20	33	11	19	15	13	18	24	17	18	21
K01070	0	0	0	0	0	0	0	0	0	0	0	0	0	0	0	0	0	0	0	0	0	0	0	0	0	0	0	0	0	0	0	0	0	0	0	0	0	0	0	0	0	0	1	0	0	0	0	0	0
K01076	1	1	0	5	4	7	3	8	2	1	1	0	7	4	4	6	2	1	0	0	0	1	2	0	1	0	0	0	1	0	0	0	0	1	1	2	0	0	1	1	1	0	1	0	1	0	1	0	1
K01077	0	2	1	0	1	3	1	0	3	1	3	0	3	3	6	0	2	0	0	1	1	5	1	1	1	9	4	5	2	0	2	2	19	28	19	17	9	14	15	20	3	2	9	1	0	1	2	8	5
K01079	7	2	2	1	2	0	4	0	9	6	7	3	4	8	1	13	1	9	10	12	17	22	10	6	25	14	16	20	27	39	18	18	15	9	13	7	5	6	2	5	2	2	1	9	3	7	3	3	12
K01081	0	0	3	1	1	4	3	0	0	2	0	0	5	0	0	0	1	3	5	1	0	3	5	3	0	0	0	0	0	1	1	0	3	0	2	2	0	1	1	0	0	0	0	0	0	0	0	0	2
K01082	1	2	11	5	5	3	5	0	0	2	0	0	2	1	0	2	3	3	10	6	10	11	2	5	1	1	0	0	2	1	2	5	0	0	1	0	0	1	1	0	2	1	1	0	1	3	2	2	4
K01083	0	0	0	0	0	0	0	0	0	0	0	0	0	0	0	0	0	0	0	0	1	0	0	0	0	0	0	0	0	0	0	0	0	0	0	0	0	0	0	0	0	0	0	0	0	0	0	0	0
K01087	1	0	4	3	0	0	0	1	0	0	0	0	0	0	0	0	0	1	1	1	0	0	0	0	0	0	0	0	0	0	0	0	0	0	0	0	0	0	0	0	0	0	0	0	0	0	0	0	0
K01089	0	0	0	0	0	0	0	0	1	1	3	0	1	0	1	0	0	0	0	0	0	0	1	0	0	0	0	1	0	0	1	0	0	0	0	0	0	0	0	0	1	0	0	0	0	0	0	0	1
K01090	0	0	0	0	0	0	0	0	0	0	0	0	0	0	0	0	0	0	0	0	0	0	0	2	0	0	0	0	0	0	0	0	0	0	0	0	0	0	0	0	0	0	0	1	0	0	0	0	0
K01091	9	10	5	11	6	7	7	11	18	6	12	6	7	8	9	6	17	22	13	10	17	25	10	10	5	3	5	1	1	1	2	3	12	15	10	6	16	5	8	13	3	4	3	1	2	1	1	3	13
K01092	0	4	74	24	8	10	2	8	13	4	11	9	16	17	6	6	18	15	16	14	11	5	27	32	12	16	1	10	12	12	13	7	18	11	12	12	7	9	20	8	7	12	7	10	0	6	7	3	9
K01094	0	0	0	0	0	0	0	0	0	5	0	0	0	1	0	1	0	0	0	0	0	0	0	0	0	0	0	0	0	0	0	0	0	0	0	0	0	1	0	2	0	0	0	0	0	1	1	0	0
K01095	0	0	0	0	0	0	0	0	0	0	0	0	0	0	0	0	0	0	0	0	0	0	0	0	0	0	0	0	0	0	0	0	0	0	0	0	0	0	0	0	0	0	0	0	0	0	0	0	0
K01097	0	0	0	0	0	0	0	0	0	2	0	1	0	0	1	1	3	0	0	0	0	0	0	2	0	0	0	0	0	0	0	0	5	7	4	1	3	3	4	0	1	0	1	0	1	0	0	2	0
K01102	0	0	0	0	0	0	0	0	0	0	0	0	0	0	0	0	0	0	0	0	0	0	0	0	0	0	0	0	0	0	0	0	0	0	0	0	0	0	0	0	0	0	0	0	0	0	0	0	0
K01104	0	0	0	0	0	0	0	0	0	0	0	0	1	0	0	2	0	0	0	0	0	0	0	0	0	0	0	0	0	0	0	0	0	2	0	0	3	0	0	1	0	0	1	0	0	0	0	0	0
K01109	0	0	0	0	0	0	0	0	0	0	0	0	0	0	0	0	0	0	3	0	0	0	1	0	0	0	0	0	0	0	0	0	0	0	0	0	0	0	0	0	0	0	0	0	0	0	0	0	0
K01110	0	0	0	0	0	0	0	0	0	0	0	0	0	0	0	0	0	0	0	0	0	0	0	0	0	0	0	0	0	0	0	0	0	0	0	0	0	0	0	0	0	0	0	0	0	0	0	0	0
K01113	0	0	0	0	1	0	0	0	3	0	2	3	0	0	1	1	22	10	2	15	10	1	3	12	0	0	0	0	0	0	2	0	1	1	1	0	0	1	0	1	0	1	1	1	0	1	3	0	0
K01114	0	0	0	0	0	0	0	0	0	0	0	0	0	0	0	0	0	0	3	0	0	0	0	0	0	0	0	0	0	0	0	0	0	0	0	0	0	0	0	0	0	0	0	0	0	0	0	0	0
K01115	0	0	0	0	0	0	0	0	2	0	0	0	0	0	0	0	1	1	0	0	0	1	0	0	0	0	0	0	0	0	0	0	0	0	0	0	0	1	0	0	0	0	0	0	0	0	0	0	0
K01116	0	0	0	0	0	0	0	0	0	0	0	0	0	0	0	0	0	0	0	0	0	0	0	0	0	0	0	0	0	0	0	0	0	0	0	1	0	0	0	0	0	0	0	0	0	0	0	0	0
K01118	1	0	1	0	0	1	0	1	1	0	0	0	3	0	3	0	0	0	0	0	0	0	0	0	0	0	0	0	1	0	0	1	0	0	0	1	0	0	0	0	1	0	0	0	0	0	0	1	0
K01119	0	0	2	0	0	0	0	0	0	0	0	0	0	0	0	0	0	0	0	0	0	0	0	0	0	0	0	0	2	0	1	0	0	0	0	0	0	0	0	0	0	0	0	0	0	0	0	0	0
K01122	1	0	0	0	3	0	3	0	0	0	0	0	0	0	0	0	0	0	0	0	0	0	0	0	0	1	0	0	0	0	0	0	0	0	0	0	0	0	0	0	1	0	0	0	0	0	0	0	0
K01124	0	0	0	0	0	0	0	0	0	0	0	0	0	0	0	0	0	0	0	0	0	0	0	0	0	0	0	0	0	0	0	0	0	0	0	0	0	0	0	0	0	0	0	0	0	0	0	0	0
K01125	0	0	0	0	0	0	0	0	0	0	0	0	0	0	0	0	0	0	0	0	0	0	0	0	0	0	0	0	0	0	0	0	0	0	0	0	0	0	0	0	0	0	0	0	0	0	0	0	0
K01126	19	17	22	20	16	15	14	7	8	11	17	6	10	5	7	9	10	10	5	9	11	1	7	8	14	17	9	17	10	21	11	11	11	8	12	11	5	8	14	17	12	8	10	10	4	3	4	8	9
K01127	0	0	0	0	0	0	0	0	3	0	0	2	0	1	0	0	0	0	0	0	0	0	0	0	0	0	0	0	0	0	0	0	0	1	0	0	0	0	0	1	0	0	0	0	0	0	0	0	0
K01129	0	4	2	2	1	1	1	3	2	0	0	0	0	2	0	1	0	0	1	0	0	0	2	0	0	0	0	4	1	1	0	2	1	1	0	0	0	0	1	0	3	2	11	13	2	4	3	2	0
K01130	6	6	8	4	0	4	0	5	18	25	7	30	10	18	16	10	0	1	0	0	0	1	0	0	1	15	6	7	9	4	10	24	7	4	7	5	4	6	6	7	12	23	2	6	25	28	16	35	2
K01131	2	7	3	9	12	7	8	12	2	1	5	2	1	0	4	2	2	0	0	0	1	1	1	2	0	2	0	3	0	0	0	0	1	0	0	0	0	0	2	0	1	0	1	0	0	1	0	1	0
K01132	0	0	0	1	2	0	0	3	0	0	0	0	0	0	0	0	3	0	0	0	0	0	2	0	0	0	0	0	0	0	0	0	0	0	0	1	1	1	0	0	0	1	0	0	0	0	1	1	0
K01133	5	8	8	9	12	12	15	7	3	5	5	1	0	3	6	1	13	1	1	1	6	0	3	17	0	0	0	2	1	0	2	5	1	3	1	5	3	6	1	4	3	0	0	0	2	1	0	2	3
K01134	1	0	0	0	0	0	0	1	1	1	0	1	0	0	0	2	0	0	0	0	0	2	0	0	0	0	0	0	0	0	0	2	0	0	1	0	1	1	0	0	0	0	0	0	1	1	0	0	0
K01135	0	0	0	0	0	0	0	0	0	0	0	0	0	0	0	0	0	0	0	0	0	0	0	0	0	0	0	0	0	0	0	0	0	0	0	0	0	0	0	0	0	0	0	0	0	0	0	0	0
K01136	0	0	0	2	0	0	0	0	3	1	0	1	0	1	0	0	0	0	0	0	0	0	0	0	0	0	0	0	0	0	0	0	0	1	0	0	0	0	0	0	0	0	0	0	0	0	0	0	0
K01137	0	0	0	0	0	0	0	0	0	0	0	0	0	0	0	0	0	0	0	0	0	0	0	0	0	0	0	0	0	0	0	0	0	0	0	0	0	0	0	0	0	0	0	0	0	0	0	0	0
K01138	4	0	6	6	0	0	0	0	3	7	6	1	11	4	6	3	0	0	0	0	0	0	0	0	1	0	5	0	2	0	1	0	0	0	0	1	2	1	0	0	0	1	0	0	1	0	0	0	1
K01139	3	4	7	4	4	3	2	5	38	53	37	57	35	18	32	37	6	12	2	5	14	29	4	4	6	9	4	6	9	3	14	40	9	9	11	9	4	6	7	7	15	27	5	1	17	18	17	15	37
K01141	0	0	0	0	0	0	0	0	0	0	0	0	0	0	0	0	0	0	0	0	0	0	0	0	0	0	0	0	0	0	0	0	0	0	0	1	0	1	1	4	0	0	0	0	0	0	0	0	0
K01142	0	1	3	0	1	0	0	0	5	0	0	0	7	2	1	8	0	1	0	0	0	1	1	1	15	13	2	10	25	9	13	15	5	5	2	6	6	3	8	6	5	4	3	7	3	1	5	4	1
K01147	0	0	0	0	0	0	0	0	0	4	0	0	0	0	0	0	1	2	1	0	0	0	0	0	0	0	0	0	0	0	0	0	0	0	0	0	0	1	0	1	0	0	0	0	0	0	0	0	0
K01148	0	0	0	0	0	0	0	0	0	0	0	0	0	0	0	0	0	0	0	0	0	0	0	0	0	0	0	0	0	0	0	0	0	0	0	0	0	0	0	0	0	0	0	0	0	0	0	0	0
K01151	7	1	8	3	6	5	8	13	25	2	18	16	14	16	11	15	8	19	7	8	8	25	5	15	18	12	11	11	25	19	19	10	17	20	15	19	11	16	21	22	28	19	17	25	36	16	29	18	13
K01153	7	5	16	14	5	14	3	6	20	10	11	11	6	5	16	12	9	25	15	23	21	29	11	9	12	6	1	9	8	7	8	15	16	22	20	11	10	8	14	6	22	26	24	40	14	14	21	17	3
K01154	17	21	12	28	20	19	21	18	19	17	11	23	14	6	12	17	15	15	21	14	15	12	16	17	11	13	0	4	4	11	10	13	7	9	9	12	6	6	12	13	6	9	13	5	6	12	7	11	7
K01155	0	0	0	0	0	0	0	0	0	0	0	0	0	0	0	0	0	0	1	0	1	0	2	0	0	0	0	0	0	0	0	0	0	0	0	0	0	0	0	0	0	0	0	0	0	0	0	0	0
K01156	0	1	0	1	0	0	0	0	0	0	0	1	0	0	0	0	1	1	1	4	0	4	1	1	0	0	0	0	0	0	2	0	0	3	0	1	0	0	0	2	0	0	0	0	0	0	0	0	0
K01159	0	0	0	0	0	0	0	0	0	0	0	0	0	0	0	0	0	0	0	0	0	0	0	0	0	0	0	1	0	2	0	0	0	0	0	0	0	0	0	0	0	0	0	0	0	0	0	0	0
K01160	0	0	0	0	0	0	0	0	0	0	0	0	0	0	0	0	0	0	0	0	0	0	0	0	0	0	0	0	0	0	0	0	0	0	0	0	0	0	1	0	0	0	0	0	0	0	0	0	0
K01161	0	0	0	0	0	0	0	0	0	0	1	0	0	0	2	0	0	0	0	0	0	0	0	0	0	0	0	0	0	0	0	0	2	0	0	0	1	0	3	1	0	0	0	0	1	2	0	0	0
K01163	0	0	0	0	0	0	0	0	1	0	5	1	7	5	5	2	0	0	0	0	0	0	0	0	2	0	0	7	2	2	1	2	0	0	1	0	0	0	1	0	3	5	4	3	1	3	1	2	2
K01166	0	4	0	0	3	8	5	1	0	0	0	0	0	1	0	0	0	1	0	0	0	0	0	0	0	0	0	0	0	0	0	0	0	0	0	0	0	0	0	0	0	0	0	0	0	0	0	0	1
K01170	9	11	1	3	22	8	11	20	4	4	2	2	9	9	3	5	5	5	12	14	12	4	18	16	9	0	0	4	10	2	6	2	2	2	6	9	2	1	8	4	5	4	11	17	3	2	1	5	7
K01173	0	1	0	7	0	3	1	0	3	3	3	1	0	2	1	1	0	0	0	0	0	0	0	0	1	1	0	0	1	0	0	0	0	4	4	1	2	1	0	3	1	4	0	1	0	0	0	0	6
K01175	0	0	0	0	0	0	0	0	0	0	0	0	0	0	0	0	0	0	0	0	0	0	0	0	0	0	0	0	0	0	0	0	0	1	0	0	0	1	0	0	0	0	0	0	0	1	0	0	0
K01176	0	0	0	4	1	0	0	0	1	0	3	1	0	0	0	3	0	0	1	2	1	0	3	5	0	2	3	2	1	0	3	1	1	1	0	0	1	3	0	1	2	1	1	3	0	0	0	0	0
K01177	0	0	0	0	0	0	0	0	0	0	0	0	0	0	0	0	0	0	0	0	0	0	0	0	0	0	0	0	0	0	0	0	0	0	0	0	57	0	0	0	0	0	0	0	0	0	0	0	0
K01178	0	0	0	0	0	0	0	0	0	0	0	0	0	0	0	0	7	3	0	1	2	0	0	2	0	0	0	0	0	0	1	4	0	0	0	0	0	0	0	0	0	0	0	0	0	0	0	0	0
K01179	0	0	0	0	0	0	0	0	0	0	0	1	0	0	1	0	0	0	0	0	0	0	0	0	0	0	0	0	0	0	0	0	0	0	0	0	0	0	0	0	0	0	0	0	0	0	0	0	0
K01180	0	0	0	0	0	0	0	0	0	0	0	0	0	1	0	2	7	11	7	2	8	2	7	4	0	0	0	0	0	0	0	0	19	16	15	13	4	10	16	9	0	0	0	0	2	3	2	2	0
K01181	7	4	7	2	2	5	1	7	1	0	1	0	0	0	0	0	2	0	0	0	0	0	2	0	0	3	0	0	0	0	1	1	3	0	1	0	0	0	0	0	0	0	0	0	0	0	1	0	0
K01182	0	0	0	0	0	0	0	0	1	0	0	0	0	0	1	0	17	18	3	19	20	8	22	19	0	0	0	0	0	0	0	0	0	0	0	0	0	0	0	0	0	0	3	0	0	0	0	0	0
K01183	4	5	24	1	0	4	7	1	0	1	0	0	4	0	3	2	1	18	4	2	10	21	2	1	0	0	0	0	1	0	0	0	5	2	5	2	1	3	3	2	1	2	4	2	9	6	6	4	8
K01184	0	0	0	0	0	0	0	0	0	0	0	0	0	0	0	0	0	0	0	0	0	0	0	0	0	0	0	0	0	0	0	0	0	0	0	0	0	0	0	0	0	0	2	0	0	0	0	0	0
K01185	6	1	4	9	0	2	0	0	1	0	1	0	0	1	0	0	0	0	0	0	0	0	0	0	0	1	0	0	0	0	0	0	3	2	0	0	1	1	0	0	1	1	1	0	0	0	0	0	0
K01186	0	0	0	0	0	0	0	0	0	0	0	0	0	0	0	0	1	3	0	0	0	1	2	0	0	0	0	0	0	0	0	0	1	0	0	0	0	0	2	0	1	1	2	0	2	2	1	1	0
K01187	0	2	1	4	0	5	1	0	0	0	2	0	0	0	0	0	7	3	1	1	0	1	0	5	2	0	0	0	0	1	1	1	7	6	8	12	2	5	7	8	0	1	0	1	0	0	2	4	3
K01190	13	4	2	7	4	7	8	3	4	10	10	9	3	4	12	4	1	0	0	0	1	3	1	2	4	6	4	9	6	2	8	4	2	0	2	8	0	2	0	0	12	3	2	1	2	1	7	5	3
K01191	1	0	5	3	1	1	0	1	1	2	4	5	1	1	2	0	1	2	1	0	1	2	1	0	42	33	0	35	20	51	18	8	0	1	0	3	12	0	1	0	6	4	0	2	5	1	0	1	5
K01192	4	0	3	4	1	0	2	5	4	5	7	2	1	6	2	2	1	1	3	2	2	2	0	1	3	0	8	0	4	0	1	5	0	0	0	2	1	0	1	0	3	2	0	0	0	1	0	0	4
K01193	2	7	6	1	0	7	6	2	9	5	13	8	7	5	7	4	12	9	6	11	17	12	15	19	1	5	13	6	1	4	5	6	2	1	0	1	1	0	2	1	2	4	2	1	5	3	5	7	1
K01194	1	0	0	0	0	2	0	4	2	0	2	1	0	3	4	0	0	0	0	1	0	0	1	0	0	0	0	1	0	0	3	0	2	0	1	0	1	1	0	2	2	0	0	0	2	0	0	0	0
K01195	0	0	0	4	0	0	0	0	0	0	0	0	0	1	2	0	1	0	0	0	0	0	2	1	0	0	0	0	1	0	1	1	0	0	0	0	0	1	1	1	0	0	0	0	0	1	0	0	0
K01196	0	0	0	0	0	0	0	0	0	0	0	0	0	0	0	0	0	0	0	0	0	0	0	0	0	0	0	0	0	0	0	0	0	0	0	0	0	0	0	0	0	3	19	8	0	2	0	0	0
K01198	0	0	0	0	0	0	0	0	0	0	0	0	0	0	0	0	0	0	0	0	0	0	0	0	0	0	0	0	0	0	0	0	0	0	0	0	0	0	0	0	0	0	0	0	0	0	0	0	0
K01201	0	0	0	3	0	0	0	0	0	1	0	0	0	0	0	1	0	0	0	0	0	0	0	0	0	0	0	0	0	0	0	0	0	0	0	0	1	0	0	0	0	0	8	0	0	0	0	0	0
K01206	17	13	8	6	11	30	7	5	33	32	21	13	17	15	17	10	9	0	1	3	4	0	2	4	3	5	0	6	6	3	10	16	7	3	4	10	4	5	2	7	9	16	15	0	8	9	6	7	6
K01207	1	3	2	5	0	0	0	0	17	2	7	2	13	8	12	7	0	0	0	0	0	0	0	0	0	0	0	0	2	1	2	0	0	0	0	0	0	0	0	0	3	1	13	1	1	2	1	0	0
K01208	0	0	0	0	0	0	0	0	3	0	5	0	1	2	0	5	0	0	0	0	0	2	0	0	1	0	0	4	1	0	1	1	0	0	0	0	0	0	3	0	0	0	0	0	0	0	0	0	0
K01209	25	10	5	8	12	14	12	15	0	0	0	0	0	0	0	4	8	0	3	7	5	0	3	5	0	4	0	0	1	0	3	0	0	1	0	0	0	0	0	0	0	1	2	0	0	0	0	0	1
K01214	6	7	1	2	0	1	1	3	1	0	0	1	1	0	0	0	0	1	1	0	0	12	1	0	0	0	2	1	1	0	1	0	0	0	0	0	0	0	0	0	3	1	1	0	1	0	0	0	0
K01217	0	0	0	0	0	0	1	0	0	0	0	0	0	0	0	0	1	0	0	0	0	0	0	0	0	0	0	0	0	0	0	0	0	0	0	0	0	0	0	0	0	0	0	0	0	0	0	0	0
K01222	0	1	0	0	1	0	0	0	0	1	0	0	1	1	5	0	0	0	0	0	0	0	0	0	0	0	0	0	0	0	0	1	0	2	0	0	1	2	1	1	1	0	0	1	0	0	0	0	0
K01223	0	0	0	0	0	0	0	0	0	0	0	0	0	0	1	0	0	0	0	0	0	0	0	0	0	0	0	0	0	0	0	0	0	0	0	0	0	0	0	0	0	1	0	0	0	0	0	0	1
K01224	0	0	2	1	0	0	0	6	2	0	0	0	0	0	0	0	0	0	0	0	0	0	0	0	0	0	0	1	0	1	0	2	0	0	0	0	1	1	0	0	0	2	0	0	0	0	2	1	0
K01226	0	0	0	0	0	0	0	0	0	0	0	0	0	0	0	0	0	1	0	0	0	0	1	1	0	0	0	0	0	0	0	0	0	0	0	0	0	0	0	0	0	0	0	0	0	0	0	0	0
K01227	0	0	0	0	0	0	0	0	0	0	0	0	0	0	0	0	0	0	0	0	1	2	0	0	0	0	0	0	0	0	0	0	0	0	0	1	0	0	0	0	0	0	0	0	0	0	0	0	0
K01228	0	0	0	0	0	0	0	0	0	0	0	0	0	0	0	0	0	0	0	0	0	0	0	0	0	0	4	0	0	0	1	0	0	0	1	0	1	0	0	0	0	0	0	0	1	2	0	4	0
K01230	0	0	0	0	0	0	0	0	0	0	0	0	0	0	0	0	0	0	0	0	0	0	0	0	0	0	0	0	0	0	0	0	0	2	1	1	1	2	2	1	0	0	0	0	0	0	0	0	0
K01231	0	0	0	0	0	0	0	0	0	0	0	0	0	0	0	0	0	0	0	0	0	0	0	0	0	0	0	1	0	0	0	0	0	0	0	0	2	0	0	0	0	0	0	0	0	0	0	0	0
K01232	0	0	0	0	0	0	0	0	0	0	0	0	0	0	0	0	0	0	0	0	0	0	0	0	0	0	0	0	0	0	0	0	0	0	0	0	0	0	0	0	0	0	0	0	0	0	0	0	0
K01235	0	0	0	0	0	0	0	0	0	0	0	0	0	0	0	0	0	0	0	0	0	0	0	0	0	0	0	0	0	0	0	0	0	0	0	0	0	0	0	0	0	0	0	0	0	0	0	0	0
K01236	1	1	6	2	1	0	0	0	0	0	0	0	0	0	0	0	0	0	0	0	0	0	0	0	0	0	0	0	0	0	0	0	0	0	0	0	0	0	0	0	0	0	0	0	1	0	0	0	0
K01240	0	0	3	2	0	0	0	0	0	0	0	3	0	0	0	0	0	0	0	0	0	0	0	0	0	0	0	0	0	0	0	0	0	0	0	0	0	0	0	0	0	0	0	0	0	0	0	0	0
K01241	1	0	1	3	8	5	2	4	14	4	13	7	4	3	7	3	0	0	0	0	0	1	0	0	0	0	1	2	1	0	0	4	0	1	0	0	0	1	1	0	12	5	0	0	1	3	1	2	0
K01243	0	0	0	0	0	0	0	0	0	0	0	0	0	2	0	0	0	0	0	0	0	0	0	0	0	0	1	0	0	0	1	2	0	4	0	1	0	0	0	1	0	0	0	0	0	0	0	0	0
K01245	0	0	0	0	0	0	0	0	0	0	0	0	0	0	0	0	0	0	0	0	0	0	0	0	1	0	0	0	1	3	0	0	0	0	0	0	0	0	0	0	0	0	0	0	0	0	0	0	0
K01246	0	7	8	5	9	9	4	1	1	1	3	1	5	4	5	10	0	0	0	1	0	2	0	0	0	3	0	2	0	1	2	7	3	13	7	11	6	4	8	10	10	9	6	2	23	38	17	19	3
K01247	0	0	1	0	4	2	0	0	6	0	2	1	0	0	0	0	6	9	8	7	11	11	10	9	1	1	5	1	2	1	5	0	9	6	7	7	7	9	9	8	7	23	21	1	49	34	30	29	4
K01250	0	0	0	0	0	0	0	0	2	0	1	0	2	1	1	2	2	0	0	0	0	0	1	2	0	0	0	0	0	0	0	1	0	1	0	0	0	0	0	0	0	1	1	1	0	1	3	0	0
K01251	23	27	7	13	19	29	30	44	6	2	15	3	7	10	6	19	8	17	4	11	8	15	19	11	20	9	11	22	23	23	18	8	8	8	6	9	8	7	7	5	11	14	11	9	22	24	12	23	13
K01252	0	0	0	0	0	0	0	0	0	0	0	0	0	0	0	0	0	2	0	0	0	0	2	0	0	0	0	0	0	0	0	0	0	0	0	0	0	0	0	0	0	0	0	0	0	0	0	0	0
K01254	0	0	0	0	0	0	0	0	0	0	0	0	0	0	0	0	0	0	0	0	0	0	0	0	0	0	0	0	0	0	0	0	0	0	0	0	0	0	0	0	0	0	0	0	0	0	0	0	0
K01255	10	2	0	5	1	17	13	10	19	16	6	3	5	8	5	8	0	4	20	5	11	5	2	4	6	4	3	0	3	3	1	2	22	15	12	25	10	18	19	18	4	2	8	1	3	0	3	3	25
K01256	6	0	0	0	0	0	0	0	1	2	3	0	4	2	9	3	3	2	0	0	0	4	2	1	0	0	0	2	0	0	1	2	11	15	14	14	11	14	20	10	8	10	20	25	8	7	11	0	6
K01257	4	0	0	2	0	0	0	0	0	0	0	0	0	0	0	0	0	0	1	0	0	0	0	0	0	0	0	0	0	0	0	0	0	0	0	0	0	0	0	0	0	0	0	0	0	0	0	0	0
K01258	0	0	1	0	0	0	0	0	1	0	0	0	0	0	0	0	0	1	0	3	0	7	0	0	1	0	0	2	0	0	2	2	1	1	0	0	1	0	1	2	1	2	0	7	0	2	1	5	9
K01259	0	0	1	0	0	0	0	0	0	0	2	0	1	1	1	0	3	0	3	2	3	0	3	1	0	0	0	1	1	1	1	0	0	3	3	2	0	2	1	0	0	0	1	0	0	2	1	0	1
K01262	1	0	6	5	5	4	8	4	12	5	6	4	1	11	3	7	13	3	9	8	8	8	18	17	4	0	0	5	7	1	4	5	16	9	8	10	4	10	10	5	7	3	9	8	5	7	7	6	0
K01265	18	4	5	7	10	15	8	9	12	14	14	9	9	18	13	11	8	15	29	17	15	24	13	9	22	12	4	18	25	22	17	10	40	34	43	22	27	26	35	38	12	10	6	15	14	16	12	11	10
K01266	5	1	1	0	0	0	1	0	5	3	3	0	6	6	3	4	0	0	0	0	0	0	0	0	2	10	0	0	0	1	0	2	1	0	0	0	0	0	0	0	0	1	3	0	1	0	0	0	0
K01267	0	0	0	0	0	0	0	0	0	0	3	0	0	0	1	0	0	1	0	0	1	1	0	1	0	0	0	0	0	0	0	0	0	0	0	1	2	1	0	0	0	0	0	0	0	0	0	0	0
K01270	21	19	12	16	13	21	10	17	13	6	12	12	12	17	2	10	0	0	0	0	0	2	0	0	0	6	5	10	8	2	4	4	4	0	1	3	2	2	1	0	7	14	18	25	6	5	9	1	2
K01273	9	10	29	15	21	12	4	11	27	18	40	10	41	41	43	30	17	9	4	13	11	4	4	16	2	8	5	10	11	6	9	14	3	4	10	6	3	7	7	7	11	12	9	1	7	5	3	10	26
K01275	2	0	2	3	2	1	0	0	19	16	29	8	22	38	8	27	0	0	0	0	0	1	0	0	9	3	9	23	20	13	27	7	1	2	0	0	1	0	0	0	9	8	11	12	5	2	3	4	9
K01277	0	0	0	0	0	0	0	0	0	0	0	0	0	0	0	0	0	0	0	0	0	0	0	0	0	0	0	0	0	0	0	0	0	0	0	0	1	0	0	0	0	0	0	0	0	0	0	0	0
K01278	0	0	0	0	0	0	0	0	0	0	0	0	0	0	0	0	0	0	1	0	0	0	0	0	0	0	0	0	0	0	1	0	0	0	0	0	0	0	0	0	0	0	0	0	0	0	0	0	0
K01280	0	0	0	0	0	0	0	0	0	0	0	0	0	0	0	0	0	0	0	0	0	0	0	0	0	0	0	0	0	0	0	0	0	0	0	0	0	0	0	0	0	0	0	0	0	0	0	0	0
K01281	0	0	0	0	0	0	0	0	0	0	0	0	0	0	0	0	0	0	0	0	0	0	0	0	0	0	0	0	0	0	0	0	0	0	0	0	0	0	0	0	0	0	0	0	0	0	0	0	0
K01283	0	0	0	1	0	0	0	1	0	0	0	0	0	0	0	0	3	3	3	2	2	0	0	3	0	0	0	0	0	0	0	0	0	0	0	0	1	0	0	0	0	0	0	0	0	1	0	1	1
K01284	3	3	1	5	0	1	1	5	0	0	0	0	0	2	0	0	0	0	0	0	0	0	1	0	0	0	0	0	0	0	0	0	3	1	2	1	1	0	1	4	0	1	0	0	0	0	0	1	0
K01285	0	0	0	0	0	0	0	0	0	0	0	0	0	0	0	0	0	0	0	0	0	0	0	0	0	0	0	0	0	0	0	0	0	0	0	0	0	0	1	0	0	0	0	0	0	0	0	0	0
K01286	0	0	0	0	0	0	0	0	1	2	0	0	0	0	0	0	0	0	0	0	0	0	0	0	2	8	0	1	1	0	0	0	2	0	1	0	1	1	1	0	1	0	1	1	0	0	0	1	0
K01291	0	4	0	1	0	0	0	0	0	0	0	0	0	0	0	0	0	0	0	0	0	0	0	0	0	0	0	0	0	0	0	0	0	0	0	0	0	0	0	0	0	0	0	0	0	0	0	0	1
K01292	0	0	0	0	0	0	0	0	2	0	3	1	3	0	0	0	0	0	0	0	0	0	0	0	1	0	0	0	6	0	0	0	1	0	0	0	0	0	0	0	0	0	0	0	0	0	0	0	0
K01293	0	0	0	0	0	0	0	0	0	0	0	0	0	0	0	0	0	0	0	0	0	0	0	0	0	0	0	0	0	0	0	0	0	0	0	0	0	0	0	0	0	0	0	0	0	0	0	0	0
K01294	0	0	0	0	0	0	0	0	0	0	0	0	0	0	0	0	0	0	0	0	0	0	0	0	0	0	0	0	0	0	0	0	0	0	0	0	0	1	0	2	0	0	0	0	0	0	0	0	0
K01295	1	0	0	0	2	0	0	0	0	0	0	0	0	0	0	0	0	0	0	0	0	0	0	0	0	0	0	0	0	0	0	0	0	0	0	2	0	1	0	0	0	0	0	0	0	0	1	2	0
K01296	0	0	0	0	0	1	0	0	0	0	0	0	0	0	0	0	0	0	0	0	0	0	0	0	1	0	0	0	0	0	0	0	0	0	0	0	0	0	0	0	0	0	0	0	0	0	0	0	0
K01297	0	0	0	0	0	0	0	0	0	0	0	0	0	0	0	0	0	0	0	0	0	0	0	0	0	0	0	0	0	0	0	0	0	0	0	1	0	0	0	0	0	0	0	2	0	0	0	0	0
K01298	0	0	1	0	0	0	0	0	0	1	1	0	2	1	0	0	0	0	0	0	0	0	0	0	0	0	0	0	0	1	0	0	0	0	0	0	0	0	0	0	0	0	0	0	0	0	1	0	1
K01299	9	9	11	9	27	13	12	17	19	2	14	11	22	15	11	20	13	11	5	20	7	10	12	20	11	1	0	5	13	5	14	3	4	12	8	4	7	8	11	5	6	8	4	12	3	4	7	5	4
K01301	0	0	0	0	0	0	0	0	4	7	5	1	10	6	4	4	0	0	0	0	0	0	0	0	4	0	0	2	2	1	2	1	1	1	3	2	2	4	2	1	4	2	2	0	0	0	1	0	0
K01302	0	0	0	0	0	0	0	0	0	0	0	0	0	0	1	4	0	0	0	1	1	0	1	0	0	0	0	0	0	0	0	0	2	2	2	1	4	2	2	3	0	0	0	0	0	1	0	0	1
K01303	0	0	0	0	0	0	0	0	0	1	0	0	0	0	0	0	0	1	1	0	0	0	0	0	0	0	0	0	0	0	0	0	0	0	0	0	0	0	0	0	0	0	0	0	0	0	0	0	0
K01304	0	0	4	1	0	4	1	0	3	3	3	4	4	3	4	4	0	0	0	0	0	1	0	1	3	0	0	2	2	1	4	1	2	6	3	7	1	1	4	3	1	2	0	3	1	0	1	0	2
K01305	0	0	0	0	0	0	0	0	2	4	2	1	1	7	5	2	1	7	1	3	1	1	3	1	0	0	0	1	0	2	0	1	0	0	0	0	0	0	0	0	1	0	1	0	0	0	0	2	0
K01306	0	0	0	0	0	0	0	0	0	0	0	0	0	0	0	0	0	0	0	0	0	0	0	0	1	0	0	2	1	0	0	3	0	0	0	0	0	0	0	0	0	0	0	0	0	0	0	0	0
K01307	0	0	0	0	0	0	0	0	2	3	0	0	2	0	0	0	0	0	0	0	0	0	0	0	0	0	0	0	0	0	0	0	0	1	1	1	0	2	0	0	0	0	0	0	0	0	0	0	0
K01309	0	0	0	0	0	0	0	0	0	0	0	0	0	0	0	0	0	0	0	0	0	0	0	0	0	0	0	0	0	0	0	0	0	0	0	0	0	0	0	0	0	0	0	0	0	0	0	0	0
K01312	0	0	0	0	0	0	0	0	0	0	0	0	0	0	0	0	0	0	0	0	0	0	0	0	0	0	0	0	0	0	0	0	0	3	0	0	0	0	1	2	0	0	0	0	1	0	0	0	1
K01315	0	0	0	0	0	0	0	0	3	1	0	2	2	1	2	3	0	0	0	0	0	0	0	0	0	0	0	1	0	0	0	0	1	0	0	0	0	0	0	0	3	0	0	0	0	0	2	1	0
K01322	10	10	4	3	9	5	7	7	21	20	18	25	18	12	13	18	2	4	2	1	3	2	4	3	3	5	10	6	2	4	10	14	10	18	12	25	14	21	13	15	17	19	15	13	11	15	14	14	3
K01331	0	0	0	0	0	0	0	0	0	0	0	0	0	0	0	0	0	0	0	0	0	0	0	0	0	0	0	0	0	0	0	0	0	0	0	0	0	0	0	0	0	0	0	0	0	0	0	0	0
K01338	1	13	1	3	7	2	3	10	3	26	1	24	0	2	14	7	8	15	20	4	8	38	5	3	0	5	0	0	0	1	0	2	8	4	5	4	9	3	3	8	9	8	7	7	3	3	3	3	1
K01341	0	0	0	0	0	0	0	0	0	0	0	0	0	0	0	0	0	0	0	0	0	0	0	0	0	0	0	0	0	0	0	0	0	0	0	0	0	0	0	0	0	0	0	0	0	0	0	0	0
K01345	0	0	0	0	0	0	0	0	0	0	0	0	0	0	0	0	0	0	0	0	0	0	0	0	0	0	0	0	0	0	0	0	0	0	0	0	0	0	0	0	0	0	0	0	0	0	0	0	0
K01349	0	0	0	0	0	0	0	0	0	0	0	0	0	0	0	0	0	0	0	0	0	0	0	0	0	0	0	0	0	0	0	0	0	0	0	0	0	0	0	0	0	0	0	0	0	0	0	0	0
K01354	4	11	4	4	6	8	12	9	10	3	23	8	5	9	14	6	1	4	1	0	1	6	0	0	1	0	8	1	1	1	6	9	13	10	3	5	1	6	1	4	4	13	4	2	4	8	5	9	4
K01356	0	0	1	0	2	0	0	0	6	0	2	11	5	2	4	2	0	1	0	0	0	0	0	0	0	0	2	0	0	0	0	3	3	0	1	1	1	0	0	0	1	1	1	0	0	0	0	1	0
K01358	2	12	0	5	5	2	2	14	5	4	2	4	2	7	2	5	3	2	2	2	0	3	3	0	0	3	9	1	3	1	9	5	4	4	5	5	5	3	4	7	5	8	3	3	5	3	1	3	0
K01360	1	0	0	3	2	0	0	0	3	1	2	0	1	0	1	0	0	0	0	0	0	0	0	0	0	0	0	0	0	0	0	0	0	0	0	0	1	0	0	2	0	0	0	0	0	0	0	0	0
K01363	0	0	0	0	0	1	0	0	1	1	2	2	4	3	3	1	0	0	0	0	0	1	0	0	0	0	0	1	0	2	1	3	0	1	1	0	2	3	0	3	1	1	0	0	0	0	0	0	0
K01365	1	0	0	5	1	0	1	0	1	0	0	0	9	3	0	0	0	0	0	0	0	0	0	0	1	1	0	2	0	2	1	2	0	2	0	2	0	0	1	2	1	2	0	0	0	1	0	0	0
K01366	0	0	0	0	0	0	0	0	0	0	0	0	0	0	0	0	0	1	0	1	0	0	1	0	0	0	0	0	1	2	4	0	0	0	0	0	0	0	0	0	0	0	0	0	1	0	1	0	2
K01368	0	0	0	0	0	0	0	0	0	0	0	0	0	0	0	0	0	0	0	0	0	0	0	0	0	0	0	0	0	0	0	0	0	0	0	0	0	0	0	0	0	0	0	0	0	0	0	0	0
K01369	0	0	0	0	0	0	0	0	0	0	0	0	0	0	0	0	0	0	0	0	0	0	0	0	0	0	0	0	0	0	0	0	0	0	0	0	0	0	1	0	0	0	0	0	0	0	0	0	0
K01371	0	0	0	0	0	0	0	1	2	2	4	5	1	2	7	1	0	0	0	0	0	0	0	0	0	0	0	0	0	0	0	0	0	0	0	0	0	0	0	0	0	0	0	0	0	0	0	0	0
K01372	0	0	0	0	0	0	0	0	0	0	0	1	0	0	0	0	0	0	0	0	0	0	0	0	0	0	0	0	1	1	3	1	6	3	5	10	0	10	6	10	0	2	2	0	1	0	0	1	0
K01373	0	0	2	3	1	0	0	0	2	0	4	0	2	9	0	3	0	0	0	0	0	0	0	0	0	3	6	1	1	0	3	0	0	0	0	0	0	0	0	0	0	0	0	0	0	0	1	0	7
K01374	0	0	0	0	0	0	0	0	0	0	0	0	2	2	0	0	0	0	0	0	0	0	0	0	0	0	0	0	0	0	0	0	0	2	0	1	1	0	0	0	0	0	0	0	0	1	0	0	0
K01387	0	0	0	0	0	0	0	0	0	0	0	0	0	2	0	0	0	0	0	0	0	0	0	0	0	0	0	0	0	0	0	0	0	0	0	0	0	0	0	0	0	0	0	0	0	0	0	0	0
K01388	0	0	0	0	0	0	0	0	0	1	0	0	0	0	0	0	0	0	0	0	0	0	0	0	0	0	0	0	0	0	2	0	0	0	0	0	0	0	0	0	0	0	0	0	0	1	1	0	1
K01392	0	0	0	0	0	0	0	0	0	0	0	0	0	0	0	0	0	0	0	0	1	0	0	0	0	0	0	0	0	0	0	0	2	0	0	1	0	1	2	0	1	1	0	0	0	0	0	0	0
K01393	0	0	0	0	0	0	0	0	0	0	0	2	0	0	0	0	1	0	0	0	0	0	0	0	0	0	0	0	0	0	0	0	0	1	0	0	0	0	0	0	0	0	0	0	1	0	0	0	0
K01394	0	0	0	0	0	0	0	0	0	0	0	0	0	0	1	0	0	0	2	0	0	0	0	0	0	0	0	0	0	0	0	0	0	0	0	0	0	0	0	0	0	0	0	0	0	0	0	0	0
K01397	0	0	0	0	0	0	0	0	0	0	0	0	0	0	0	0	0	0	0	0	0	0	0	0	0	0	0	0	0	0	0	0	4	1	0	1	0	0	0	1	0	0	0	0	0	0	0	0	0
K01398	0	0	0	0	0	0	0	0	0	1	0	0	0	0	0	1	3	4	1	3	1	0	3	1	0	0	0	0	0	0	0	0	0	0	0	0	0	0	1	0	0	0	0	0	0	0	0	0	0
K01402	0	0	0	0	0	0	0	0	0	0	0	0	0	0	0	0	0	0	0	0	0	0	0	0	0	0	0	0	0	0	0	0	0	0	0	0	0	0	0	0	0	0	0	0	0	0	0	0	0
K01403	0	1	0	0	0	0	0	0	0	0	0	0	0	0	0	0	0	0	0	0	0	0	0	0	0	0	0	0	0	0	0	0	1	0	0	2	0	1	0	1	0	0	0	0	0	0	0	0	0
K01406	0	0	0	0	0	0	0	0	0	0	0	0	0	0	0	0	0	0	0	0	0	0	0	0	0	0	0	3	1	0	0	0	0	0	0	0	0	0	0	0	0	0	0	0	0	0	0	0	0
K01407	0	0	0	0	0	0	0	0	0	0	0	0	0	0	0	0	0	0	0	0	0	0	0	0	0	0	0	0	0	0	0	0	0	0	0	0	0	0	0	0	0	0	1	0	0	0	0	0	0
K01408	0	0	0	0	0	0	0	0	0	0	0	0	0	0	0	0	0	0	0	0	0	0	0	0	0	0	0	0	0	0	0	0	0	0	0	0	0	0	0	0	0	0	0	0	0	0	0	0	0
K01409	0	2	8	3	0	2	1	0	7	8	5	2	7	13	12	11	1	11	23	12	6	19	10	3	27	11	6	31	28	29	14	9	14	14	7	15	25	8	17	12	4	4	9	6	4	6	1	5	11
K01410	0	0	0	0	0	0	0	0	0	0	0	0	0	0	0	0	0	0	0	0	0	0	0	0	0	0	0	0	0	0	0	0	0	0	0	0	0	0	0	0	0	0	0	0	0	0	0	0	2
K01411	4	0	8	11	1	7	1	4	0	0	0	0	0	0	0	0	0	0	0	0	0	0	0	0	0	0	0	0	0	0	0	0	0	0	0	0	0	0	0	0	0	0	0	0	0	0	0	0	1
K01413	0	0	0	0	0	0	0	0	0	0	0	0	0	0	0	0	0	0	0	0	0	0	0	0	0	0	0	0	0	0	0	0	2	1	1	2	1	2	2	0	0	0	0	0	0	0	0	0	0
K01414	0	0	1	3	0	2	3	0	10	1	1	2	15	8	7	7	0	0	0	0	0	0	0	2	0	1	0	0	0	1	1	3	1	0	0	0	0	0	0	1	0	2	1	0	2	0	0	1	1
K01417	0	1	0	0	0	2	3	0	0	0	0	0	0	0	0	0	1	0	0	0	0	0	3	0	0	0	0	0	0	0	0	0	2	0	4	1	5	1	2	5	0	0	0	0	0	0	0	0	0
K01419	0	0	1	0	0	0	0	0	0	0	0	0	0	0	0	0	0	0	0	0	0	0	0	0	0	0	0	0	0	1	0	0	0	0	0	0	0	0	0	0	0	0	0	0	0	0	0	0	0
K01420	0	0	0	1	0	2	0	0	0	0	0	0	0	0	0	0	0	0	0	0	0	0	0	0	0	0	0	0	0	0	0	0	0	0	0	0	0	0	0	0	0	0	1	0	0	0	1	0	0
K01421	0	0	0	0	0	0	0	0	0	0	0	0	0	0	0	0	0	0	0	0	0	0	0	0	0	0	0	0	2	0	0	0	0	0	0	0	0	0	0	0	0	0	0	0	0	0	0	0	0
K01423	0	0	0	0	0	0	0	0	1	0	0	1	1	0	0	0	0	0	0	0	0	0	0	0	0	0	0	0	0	0	0	3	0	0	0	0	0	0	0	1	3	0	0	0	0	0	0	2	0
K01424	4	2	1	0	1	0	1	0	0	0	1	0	3	0	3	2	12	11	3	12	11	6	10	9	1	0	0	0	3	0	0	1	3	0	3	1	0	7	3	8	2	0	1	1	0	0	1	0	0
K01425	0	0	0	0	0	0	0	0	0	0	0	0	0	0	0	0	0	0	0	0	0	0	0	0	0	0	0	0	0	0	0	0	0	0	0	0	0	0	0	0	0	0	0	0	0	0	0	0	0
K01426	4	7	4	4	1	2	2	5	7	8	5	2	3	8	3	5	39	15	11	30	12	3	26	27	0	1	0	0	0	0	0	2	3	5	3	2	4	5	5	8	3	2	10	0	2	1	3	1	4
K01428	0	2	0	0	0	0	0	0	0	0	0	0	0	0	0	0	2	13	2	3	5	11	4	3	0	0	0	1	0	0	0	0	1	0	0	1	0	1	1	0	0	0	0	0	0	0	0	0	1
K01429	0	0	0	0	0	0	0	0	0	0	0	0	0	0	0	0	1	1	0	0	0	0	0	3	0	0	0	0	0	0	0	0	0	0	0	0	0	0	0	0	0	0	0	0	0	0	0	0	0
K01430	0	0	0	0	0	0	0	0	0	0	0	0	0	0	0	0	4	0	0	0	1	0	0	0	0	0	0	0	0	0	0	0	0	1	0	0	0	0	0	0	0	0	0	0	0	0	0	0	0
K01431	5	4	6	2	0	5	0	3	0	0	0	4	0	2	2	2	1	3	0	1	1	0	3	0	2	0	0	0	1	2	0	0	5	2	3	5	1	1	1	2	0	0	1	0	0	0	2	0	1
K01433	2	7	9	2	1	2	2	3	0	1	1	0	0	0	4	0	2	2	0	3	11	12	1	3	0	0	8	0	3	0	2	3	2	3	5	0	1	3	9	1	1	1	0	0	5	2	5	5	3
K01434	2	4	11	11	3	1	1	2	4	2	4	2	6	6	2	2	12	15	11	10	15	6	20	8	1	4	7	9	4	4	3	6	33	38	36	43	39	36	43	41	8	7	7	3	8	7	4	7	2
K01438	5	4	11	6	7	7	1	9	15	18	32	13	26	20	26	28	18	14	7	14	22	5	18	20	5	6	3	5	6	2	3	4	10	6	8	4	11	9	6	11	2	5	3	2	2	11	7	3	5
K01439	20	21	11	19	18	31	14	13	21	15	18	10	12	22	18	18	26	6	4	13	8	9	10	16	7	1	2	15	12	6	5	3	13	14	23	7	12	11	7	16	5	3	6	17	6	8	4	1	22
K01441	0	0	0	0	0	0	0	0	0	0	0	0	0	0	0	0	0	0	0	0	0	0	0	0	0	0	0	0	0	0	0	0	0	0	0	0	0	0	0	0	0	0	0	0	0	0	0	0	0
K01443	14	3	6	1	5	2	4	4	5	5	6	0	5	1	1	4	0	0	0	0	0	0	0	0	0	1	0	0	3	0	1	2	1	1	0	0	2	0	4	5	0	0	6	0	0	0	0	2	1
K01444	0	0	0	0	0	0	0	0	0	0	0	0	0	0	0	0	0	0	0	0	0	0	0	0	0	0	0	0	0	0	0	0	0	0	0	0	0	0	0	0	0	0	0	0	0	0	0	0	0
K01446	0	0	0	0	0	0	0	0	0	0	0	0	0	0	0	0	0	0	0	0	0	0	0	1	0	0	0	0	0	0	0	0	0	0	0	0	0	0	0	0	0	0	0	0	0	0	0	0	0
K01448	1	2	4	2	0	5	2	2	2	1	2	2	4	2	7	1	0	0	0	0	0	0	0	0	0	0	0	0	0	0	1	3	0	1	2	0	1	1	1	1	0	0	0	0	0	1	0	0	2
K01455	1	0	0	0	0	1	0	0	0	0	0	0	0	0	0	1	2	5	5	9	2	1	1	7	0	0	0	1	0	0	0	0	0	0	1	0	0	0	0	0	0	0	1	0	0	0	0	0	0
K01456	0	0	0	0	0	1	0	0	2	2	0	2	4	4	2	5	0	0	0	0	0	0	0	0	1	5	3	3	1	1	0	2	1	0	1	2	8	1	0	1	4	5	1	20	1	2	3	1	0
K01458	1	0	0	9	0	0	1	0	0	0	0	0	0	0	0	0	0	0	0	0	0	0	0	0	0	0	0	0	0	0	0	0	0	0	0	0	0	0	0	0	0	0	0	0	0	0	0	0	0
K01462	0	4	0	0	9	2	0	3	8	5	4	6	2	4	7	15	0	0	0	0	0	0	0	0	0	5	1	1	1	1	4	5	4	1	5	2	2	1	4	1	6	2	3	2	1	2	3	2	1
K01463	0	0	0	0	0	0	0	0	0	0	0	0	1	2	0	0	0	0	0	0	0	0	0	0	0	0	0	0	1	0	0	0	0	0	1	1	0	2	1	0	0	0	1	0	0	0	0	0	0
K01464	10	20	13	3	8	11	14	6	12	18	17	25	19	24	9	8	21	9	15	28	18	18	17	27	3	6	0	7	3	3	6	4	24	27	36	25	24	28	41	36	53	43	46	3	111	85	122	95	45
K01465	19	20	14	22	23	7	26	20	8	9	16	7	15	32	17	17	15	13	9	7	8	15	6	14	28	13	14	27	34	21	31	12	9	8	12	16	11	12	9	16	18	13	8	29	4	9	14	10	23
K01466	0	0	3	2	2	0	0	0	4	4	6	0	7	3	9	4	6	13	10	8	2	3	7	3	1	1	0	2	1	1	3	3	4	9	1	3	2	5	5	3	0	4	0	0	0	2	3	4	3
K01467	0	0	0	0	0	0	0	0	0	0	0	0	0	0	0	0	0	0	0	0	0	0	0	0	0	0	0	0	0	0	0	0	0	0	0	0	0	0	0	0	0	0	0	0	0	0	0	0	0
K01468	14	9	7	16	12	12	16	3	1	2	2	1	3	4	0	4	10	5	3	8	7	10	7	2	1	5	10	3	3	0	1	2	9	7	10	4	4	5	12	8	0	0	0	1	1	0	0	2	2
K01469	4	1	0	3	2	4	2	0	0	2	3	5	4	0	0	3	5	14	0	4	4	1	2	0	1	3	0	1	5	1	0	3	8	3	1	0	4	1	1	2	8	11	9	31	2	7	9	5	1
K01470	9	4	16	10	8	10	3	7	23	6	9	7	16	35	23	26	33	26	17	20	26	34	19	35	6	2	5	14	10	5	11	6	2	4	8	4	4	7	9	6	14	9	4	10	7	8	7	10	21
K01473	16	6	22	20	19	15	17	23	14	12	10	7	10	12	11	15	83	62	37	69	67	35	67	76	1	2	0	7	6	6	1	0	8	16	18	7	11	16	19	20	1	2	5	13	1	2	6	3	15
K01474	12	6	10	14	11	21	6	20	5	4	7	2	7	6	2	4	53	40	26	44	46	30	47	48	6	1	0	7	6	1	4	1	12	4	6	5	2	4	7	6	6	3	5	2	2	4	1	12	14
K01476	5	8	4	3	2	3	7	14	20	6	13	8	9	5	9	16	9	9	4	8	8	6	8	10	0	4	13	7	9	2	10	14	6	4	2	3	2	3	5	2	6	4	1	2	11	2	8	5	4
K01477	0	0	0	0	0	0	0	0	0	0	0	0	0	0	1	1	0	0	0	0	0	0	0	0	0	0	0	0	0	0	0	0	4	5	4	0	2	1	1	1	0	0	0	0	2	1	0	1	0
K01478	0	2	1	0	0	1	0	0	8	5	1	5	7	10	6	7	1	0	0	1	1	0	1	1	2	0	0	0	1	0	2	1	2	0	2	0	0	1	3	0	10	1	4	7	1	0	5	0	2
K01479	0	0	0	0	0	0	0	0	0	0	0	0	0	3	0	0	8	0	0	3	4	1	3	6	0	0	0	0	0	0	0	0	2	0	5	2	2	3	0	0	0	0	0	0	0	1	0	0	0
K01480	12	2	3	0	6	5	4	7	2	7	3	2	9	12	6	9	9	5	11	5	2	0	8	7	14	5	6	19	13	20	8	6	9	7	7	7	6	7	7	11	7	9	13	16	1	6	3	4	19
K01482	0	0	0	5	0	0	1	0	0	0	0	0	0	1	0	0	0	0	0	0	1	0	1	0	0	1	0	0	0	1	0	0	2	0	3	4	4	1	2	2	0	1	2	2	0	1	0	0	0
K01485	0	0	0	0	0	0	0	0	0	0	0	0	0	0	0	0	16	3	0	0	3	1	4	11	0	0	0	0	0	0	0	0	0	0	0	0	0	0	0	0	0	0	5	0	0	0	0	0	0
K01486	3	4	7	9	6	0	0	0	3	7	8	2	6	3	11	1	9	21	18	10	7	1	14	12	29	20	6	17	24	33	17	18	4	9	8	1	7	9	4	3	11	12	12	20	9	11	15	17	8
K01487	2	0	0	3	1	5	0	0	0	2	0	0	0	2	0	2	0	0	0	0	0	3	1	0	0	1	0	0	0	0	0	0	0	0	0	0	0	0	0	0	1	0	0	2	0	0	0	1	0
K01488	0	0	2	0	0	0	0	0	4	0	0	2	1	2	0	0	1	0	0	0	0	3	0	0	0	0	0	0	1	0	0	1	0	2	0	5	0	0	1	1	1	1	0	0	0	1	0	0	3
K01489	17	0	7	6	5	10	5	8	4	4	2	4	0	4	1	2	7	0	2	5	2	0	10	5	1	1	0	0	1	0	1	0	5	4	1	5	0	1	3	1	2	1	0	0	2	0	0	0	3
K01490	0	0	0	0	0	0	0	0	0	0	0	0	0	0	0	0	0	0	1	0	0	0	0	2	0	0	0	0	0	0	0	0	0	0	0	0	0	0	0	0	0	0	0	0	0	2	0	0	0
K01491	8	8	11	4	15	18	22	20	8	14	3	5	17	6	7	4	7	10	9	10	10	11	9	7	1	6	3	5	3	4	7	4	5	5	6	3	8	4	7	9	13	3	6	16	11	10	7	7	15
K01493	11	6	5	2	13	6	10	0	11	8	6	4	3	11	9	5	2	2	17	3	8	7	11	2	3	7	5	6	6	4	9	10	5	4	2	0	6	2	2	4	16	15	13	6	13	8	9	5	7
K01494	6	3	1	6	0	2	11	3	0	0	0	0	0	0	0	1	7	3	2	7	8	3	6	4	3	0	0	1	6	1	1	2	2	1	1	1	0	0	1	1	5	8	12	5	0	3	0	1	2
K01495	4	0	4	0	0	3	1	8	0	4	1	7	2	0	2	0	8	2	0	1	3	2	2	5	0	2	0	0	1	0	0	0	1	0	5	4	0	0	3	7	0	0	3	1	2	1	0	1	4
K01496	9	1	0	0	1	0	2	1	0	1	1	0	1	0	0	0	1	3	0	5	4	0	4	3	0	2	0	1	1	2	1	0	1	0	0	0	0	0	0	0	1	1	2	2	0	2	2	3	3
K01497	0	0	0	0	0	0	0	0	0	0	0	0	0	0	0	0	0	0	0	0	0	0	0	0	0	0	0	0	0	0	0	0	0	0	0	0	0	0	0	0	0	0	0	0	0	0	0	0	0
K01499	0	0	5	0	2	0	1	0	4	6	7	4	5	8	6	3	6	2	1	5	8	0	6	9	1	5	2	4	6	2	3	1	5	2	5	1	1	5	6	1	6	7	5	18	4	2	4	3	1
K01500	0	0	0	0	0	0	0	0	0	0	0	0	0	0	0	0	0	0	0	0	0	0	0	0	0	0	0	0	0	0	0	0	0	0	0	0	0	0	0	0	0	0	0	0	0	0	0	0	0
K01501	0	0	0	0	0	0	0	0	2	1	9	1	7	1	6	8	1	5	6	5	2	0	6	0	0	0	0	3	2	2	0	4	7	1	1	2	0	3	2	6	1	1	0	2	3	1	2	2	2
K01505	0	0	0	0	0	0	0	0	0	0	0	0	0	0	0	0	0	0	0	0	0	0	0	0	0	0	0	0	0	0	0	0	0	0	0	0	0	0	0	0	0	0	0	0	0	0	0	0	0
K01506	0	0	0	0	0	0	0	0	0	0	0	0	0	0	0	0	0	0	0	0	0	0	0	0	0	0	0	0	0	0	0	0	0	0	0	0	0	1	0	0	0	0	0	0	0	0	0	0	0
K01507	0	0	1	0	1	0	0	1	2	4	8	2	4	5	4	0	0	4	4	4	5	7	6	3	2	0	4	1	1	1	1	3	2	4	2	5	2	4	3	9	1	3	0	5	1	2	0	1	5
K01512	8	3	7	7	1	8	6	0	1	2	1	3	5	4	5	4	6	9	8	2	10	6	4	7	0	0	0	3	1	1	2	1	2	8	9	3	1	4	2	4	3	4	2	0	1	4	6	7	5
K01513	0	0	0	0	0	0	0	0	0	0	0	0	0	0	0	0	0	0	2	0	0	0	0	0	0	0	0	0	0	1	0	0	0	0	0	0	0	0	0	0	0	0	3	0	0	0	0	0	0
K01515	1	0	2	0	1	3	0	5	3	2	0	7	3	0	1	3	12	18	11	16	21	27	19	18	1	0	1	3	2	2	0	1	5	9	7	4	6	5	6	8	10	1	4	3	7	9	6	4	29
K01518	0	0	0	0	0	0	0	0	0	1	0	0	0	0	0	1	0	0	0	0	0	0	0	0	0	0	0	0	0	0	2	0	2	0	3	1	0	1	0	3	0	1	0	0	0	1	2	2	0
K01519	6	12	7	12	8	7	1	3	18	3	15	5	6	12	12	7	7	12	18	5	6	15	7	2	5	2	3	8	7	4	7	0	7	6	12	7	8	8	5	5	20	21	18	5	24	21	22	28	23
K01520	0	1	3	1	6	0	0	1	13	10	16	10	11	2	10	11	5	1	3	6	4	1	4	9	5	1	10	5	7	2	7	3	6	10	17	17	3	10	9	12	10	19	7	9	4	5	8	9	2
K01522	1	0	1	0	0	0	0	0	0	0	0	0	0	2	1	0	0	0	4	0	1	0	1	0	0	1	4	0	0	0	0	0	0	0	0	0	0	2	0	0	0	1	0	0	0	0	0	0	0
K01523	3	0	0	3	0	0	0	0	0	0	0	0	0	0	0	0	1	0	0	1	0	0	1	1	7	2	0	4	4	7	2	1	0	0	0	0	0	0	0	0	1	5	2	2	0	0	0	0	0
K01524	1	0	0	2	2	2	0	2	5	5	7	4	2	2	9	5	1	0	4	0	0	6	4	0	0	0	2	0	0	0	1	1	2	0	2	5	1	2	4	2	4	2	6	6	0	5	3	1	1
K01525	0	0	0	0	0	0	0	2	0	0	0	0	0	0	0	0	0	1	1	0	0	4	0	0	0	0	0	0	0	0	0	0	0	0	0	0	0	0	0	0	0	0	0	0	0	0	0	0	0
K01527	0	0	0	0	0	0	0	0	1	0	0	0	0	0	0	0	0	0	0	0	0	0	0	0	0	0	0	0	0	0	1	0	0	0	0	0	0	1	1	0	0	0	0	0	0	0	0	0	0
K01528	0	0	0	0	0	0	0	0	0	0	0	0	0	0	0	0	0	0	0	0	0	0	0	0	0	0	0	0	0	0	0	0	0	0	0	0	0	0	0	0	0	0	0	0	0	1	0	1	0
K01529	0	0	0	0	0	0	0	0	0	0	0	0	0	0	0	0	0	2	0	1	3	1	1	2	1	0	0	0	0	0	1	0	1	0	1	0	0	0	0	0	0	1	3	0	0	1	1	1	0
K01530	0	0	0	0	0	0	0	0	0	0	0	0	0	0	0	0	0	0	0	0	0	0	0	0	0	0	0	0	0	0	0	0	0	2	0	0	0	2	0	0	0	0	0	0	0	1	0	1	0
K01531	0	0	0	0	0	0	0	0	0	1	0	1	0	0	0	0	0	0	0	0	0	0	0	0	12	1	0	3	4	1	0	0	0	0	0	0	0	0	0	0	0	0	0	0	0	0	0	0	0
K01533	8	2	2	3	3	2	5	12	30	19	25	10	33	28	33	25	29	27	25	28	19	10	17	22	27	13	10	38	20	22	25	30	5	10	10	25	8	16	19	22	10	7	15	3	2	11	6	3	0
K01534	22	19	19	17	32	17	24	20	11	4	8	7	9	14	16	21	58	42	16	40	38	13	53	54	28	16	20	27	23	38	15	14	14	5	10	5	3	6	5	11	9	5	16	3	2	6	4	9	13
K01535	2	4	0	0	1	0	2	0	0	0	0	0	0	0	0	0	0	0	0	0	0	0	0	0	0	0	0	0	0	1	2	0	0	0	0	0	0	0	0	0	3	5	3	6	0	0	1	0	0
K01536	0	0	0	0	0	0	0	0	0	0	0	0	0	0	0	0	0	0	0	0	0	0	0	0	0	2	0	0	0	0	0	0	0	0	0	0	0	0	0	0	0	0	0	0	0	0	0	0	0
K01537	77	92	64	83	74	77	57	62	93	61	86	68	76	52	60	69	56	72	86	70	64	68	49	48	118	73	66	101	76	104	80	90	96	81	63	73	64	82	68	85	49	63	134	58	33	42	47	46	58
K01539	0	0	0	2	1	0	0	1	3	2	2	11	2	1	1	2	1	1	1	0	0	5	0	0	0	1	0	0	0	0	0	1	1	0	1	0	1	0	2	1	3	6	4	9	7	5	9	7	6
K01546	0	0	0	0	0	0	0	0	3	6	1	1	0	0	0	0	0	0	0	0	0	0	0	0	0	0	0	0	0	0	1	0	0	0	0	0	0	0	0	0	0	0	0	0	0	0	0	0	0
K01547	0	0	1	0	0	0	0	0	0	0	0	0	0	0	0	1	0	0	0	0	0	0	0	0	0	0	0	0	0	0	0	0	0	0	0	0	1	0	0	0	0	0	1	0	0	0	0	0	0
K01551	2	3	5	4	1	2	0	0	2	3	5	6	8	3	11	6	13	6	10	10	13	7	8	21	1	4	0	4	3	3	4	1	8	10	6	5	12	14	7	6	5	1	6	3	1	2	3	0	7
K01552	25	10	9	13	20	21	15	28	11	2	10	3	3	22	14	16	5	6	0	3	5	10	7	2	5	9	1	7	12	8	5	8	4	12	11	13	10	11	10	6	22	18	19	15	9	11	9	13	6
K01555	0	0	0	1	1	0	0	0	0	0	0	0	0	0	0	0	0	0	0	0	0	0	0	0	0	1	0	0	0	0	0	0	5	4	5	7	6	5	8	3	0	1	0	0	1	1	0	1	0
K01556	0	2	3	3	3	1	3	1	1	0	0	0	0	1	0	0	2	9	3	2	0	1	5	3	0	2	0	1	0	0	0	6	4	8	7	5	7	12	4	7	0	1	3	1	0	0	0	0	5
K01557	1	0	2	3	6	0	0	0	2	0	1	1	1	2	2	1	0	0	0	0	0	3	0	0	1	2	0	1	1	2	1	0	0	0	0	2	3	0	0	1	0	0	0	1	0	0	2	2	1
K01560	0	0	0	0	0	0	0	0	2	2	0	2	0	3	0	0	13	11	5	16	6	8	10	10	0	0	0	0	0	0	0	0	2	9	2	3	1	5	2	3	0	0	0	1	0	0	0	0	0
K01561	0	0	0	0	0	0	0	0	0	0	0	0	0	0	0	0	1	0	0	2	1	0	0	1	0	0	0	0	0	0	0	0	0	0	0	0	0	0	0	0	0	0	0	0	0	0	0	0	0
K01563	1	0	0	4	0	1	0	0	0	0	0	0	0	0	0	0	2	0	0	2	0	0	4	5	0	0	0	0	0	0	0	0	0	0	1	1	0	0	0	1	0	0	0	0	0	0	0	0	0
K01565	0	12	3	7	10	4	11	15	0	0	0	1	0	0	1	0	0	0	0	0	0	0	1	0	0	0	0	0	0	0	0	0	1	0	0	0	0	0	0	0	0	0	0	0	0	0	0	0	0
K01568	3	0	0	1	1	0	0	0	0	0	0	0	0	0	0	0	0	0	1	1	0	0	0	0	0	0	0	0	0	0	0	0	0	0	0	0	0	0	0	0	0	0	0	0	0	0	0	0	0
K01571	0	0	0	2	0	1	2	2	0	0	1	0	1	0	0	0	0	0	0	0	0	1	0	0	0	1	0	1	0	0	1	0	0	0	0	0	0	0	0	0	0	0	0	1	0	0	0	2	0
K01574	0	0	0	0	0	0	0	0	1	0	0	0	2	1	0	0	0	0	0	0	0	0	0	0	0	0	0	0	0	0	0	0	0	0	0	0	0	0	0	0	0	0	0	0	0	0	0	0	0
K01575	0	0	0	0	0	0	0	0	0	0	0	0	0	2	0	0	0	0	0	0	0	0	1	0	4	2	0	0	0	4	2	1	1	0	0	1	0	0	0	0	6	3	10	16	0	0	2	1	1
K01576	0	0	0	2	0	0	0	0	0	0	1	0	0	0	2	0	10	9	1	15	1	1	14	10	0	0	0	0	0	0	0	0	0	0	0	1	0	0	0	0	0	0	0	0	0	0	0	0	1
K01578	0	0	0	0	0	0	0	0	0	0	0	0	1	0	0	0	0	0	0	0	0	0	0	0	0	0	0	0	0	0	1	0	1	3	1	0	0	4	0	1	0	0	0	0	0	0	0	0	0
K01579	3	0	0	1	1	3	6	0	0	0	0	0	0	0	0	0	0	0	0	0	0	0	1	1	0	0	0	0	0	0	0	0	0	0	0	0	0	0	0	0	0	0	0	0	0	0	0	0	0
K01580	8	4	7	9	13	30	5	14	3	4	0	2	1	3	2	2	1	0	0	0	0	2	0	0	1	3	0	1	0	0	0	1	0	0	0	0	0	0	0	0	0	1	2	0	1	1	0	0	3
K01581	3	0	2	0	1	0	0	0	0	0	0	0	1	0	0	0	0	0	0	0	0	0	0	0	0	0	0	0	0	1	0	0	0	0	0	0	0	0	0	1	1	2	0	0	1	1	1	4	2
K01582	0	0	0	0	0	0	0	0	0	0	0	0	0	0	0	0	0	0	0	0	0	0	0	0	0	0	0	0	1	2	1	0	0	0	0	0	0	0	0	0	0	0	1	0	0	0	0	0	0
K01584	4	4	0	0	1	5	14	0	0	0	0	0	0	0	0	0	0	0	0	0	0	1	0	0	0	1	0	0	0	0	0	0	0	0	0	0	0	0	0	0	0	0	0	0	0	0	0	0	1
K01585	3	0	1	0	0	0	1	0	17	30	29	24	15	9	45	24	1	3	2	0	2	0	1	0	5	2	0	2	0	6	6	17	7	10	3	5	0	12	7	5	14	4	4	3	4	1	3	7	3
K01586	22	14	6	4	19	5	20	14	13	10	3	8	3	5	3	8	16	11	12	18	13	3	15	25	27	6	13	21	22	20	15	11	6	2	13	3	1	5	4	1	2	8	7	10	1	3	1	2	4
K01587	1	0	0	0	0	0	2	1	0	0	0	0	0	0	1	1	0	0	0	0	0	0	0	0	0	0	0	1	0	0	0	1	2	2	2	1	3	3	2	0	0	0	0	0	0	0	0	1	1
K01588	9	37	2	5	5	11	15	11	8	7	3	4	1	0	0	1	6	5	9	8	4	17	4	5	15	16	7	14	11	18	9	5	3	2	6	1	1	3	3	4	6	1	12	1	0	5	3	0	2
K01589	4	4	3	8	20	15	12	7	0	4	0	0	0	0	1	1	4	4	4	8	5	7	7	8	0	0	0	0	0	0	1	0	8	3	8	10	2	5	4	4	0	0	2	0	8	8	4	6	7
K01590	0	0	0	0	0	0	0	0	0	0	0	0	0	0	0	0	0	0	0	0	0	0	0	0	0	0	0	0	0	0	0	0	0	0	0	0	0	2	0	0	1	0	0	0	0	0	0	0	0
K01591	11	21	13	12	8	13	8	10	7	4	4	3	9	8	5	5	5	10	6	2	7	7	5	7	8	4	0	8	6	3	9	4	14	16	5	2	4	9	4	6	17	15	11	13	28	16	25	35	7
K01593	12	9	10	5	19	10	4	4	6	13	9	6	10	10	6	11	2	3	1	4	5	25	1	9	11	6	10	7	7	5	12	8	20	21	14	16	8	8	11	13	6	4	6	7	5	2	6	6	3
K01595	1	0	2	1	1	2	0	0	3	0	1	0	3	0	2	5	8	8	16	18	15	14	11	7	36	11	3	17	16	27	11	5	10	16	22	14	7	11	12	5	7	7	6	3	2	2	4	3	4
K01596	0	8	3	2	2	0	0	2	8	7	7	6	5	11	4	4	3	0	4	0	4	0	0	0	0	5	8	0	2	1	1	0	1	1	2	0	2	3	3	2	5	2	1	1	1	1	1	1	5
K01597	2	9	3	4	14	3	15	8	5	7	4	1	3	4	2	6	0	0	0	0	0	2	0	1	2	1	0	2	3	0	2	3	5	4	4	4	7	2	4	1	3	0	0	0	1	3	6	3	3
K01599	0	0	2	2	4	1	2	0	1	0	0	0	0	2	0	0	1	4	4	3	1	5	3	4	0	0	0	1	1	0	0	1	1	3	4	2	5	1	3	5	5	0	4	5	2	4	1	0	0
K01601	2	1	4	5	0	0	4	2	4	3	0	3	0	1	2	1	6	4	6	10	2	4	2	3	3	0	0	3	2	2	1	2	5	5	6	10	13	12	11	6	8	3	13	24	5	5	6	4	1
K01607	2	4	2	6	0	0	0	0	0	0	1	0	1	1	2	0	0	0	0	0	0	0	0	0	10	6	6	3	5	5	2	5	0	1	0	1	0	0	0	0	1	1	0	0	4	2	0	4	0
K01608	1	0	2	5	0	0	0	0	11	3	10	2	12	5	2	8	0	0	0	0	0	0	0	0	1	0	0	1	3	1	0	2	1	0	0	0	0	0	0	0	1	5	0	0	0	1	0	0	8
K01609	2	0	5	0	2	2	0	8	12	6	2	2	12	6	8	2	16	23	6	10	32	15	7	9	18	11	0	17	14	16	11	6	5	4	2	2	7	2	2	3	5	9	6	6	16	11	9	17	11
K01610	18	16	16	27	14	18	16	26	6	0	7	0	11	4	6	4	32	31	54	26	29	3	37	39	2	2	9	2	6	4	2	3	2	9	3	4	6	5	6	3	7	11	13	4	4	2	5	4	6
K01611	3	3	0	0	0	3	0	0	1	0	4	1	5	3	1	2	0	0	0	0	0	0	1	0	0	2	0	0	0	0	1	0	1	1	0	3	0	4	4	1	4	4	0	0	2	2	4	2	0
K01612	0	0	1	2	2	0	1	2	0	0	0	0	0	0	0	0	0	2	2	1	2	0	0	2	0	0	0	0	0	0	0	0	0	0	0	0	0	0	0	0	0	0	0	0	0	0	0	0	2
K01613	4	3	5	3	8	2	5	0	9	3	8	3	5	6	9	4	7	1	0	12	5	1	14	17	14	10	0	12	12	19	11	5	1	2	3	3	7	3	3	5	8	5	2	5	2	1	0	4	5
K01619	1	0	0	3	1	0	1	0	2	0	1	0	1	0	7	1	7	1	3	5	4	1	3	8	8	5	9	8	11	11	10	3	4	5	4	4	3	6	5	10	0	1	1	0	1	0	0	2	9
K01620	3	0	0	3	2	0	1	1	3	1	5	2	3	5	2	0	16	1	2	7	7	0	12	6	4	2	0	2	2	2	2	0	1	7	1	2	0	2	3	5	3	3	6	2	1	2	1	0	0
K01621	0	2	3	8	1	0	3	2	0	0	0	3	0	0	0	0	1	1	2	0	0	0	1	1	0	0	0	0	0	0	0	0	0	0	0	1	1	0	0	0	0	0	1	0	3	0	0	0	0
K01622	0	1	2	2	0	1	0	3	0	0	2	0	0	1	0	1	6	8	3	6	8	16	2	0	7	1	0	0	6	4	3	4	4	2	6	3	1	3	2	3	3	9	4	3	14	11	15	12	20
K01623	0	0	0	0	0	0	0	0	0	0	0	0	0	0	0	0	1	0	1	0	0	0	1	0	0	0	0	0	0	0	0	0	1	1	1	1	1	1	0	0	0	0	4	0	0	0	0	0	0
K01624	2	2	3	2	0	0	2	2	10	6	1	2	2	2	2	5	2	1	5	5	0	0	0	4	3	1	1	1	0	0	4	2	3	4	4	4	2	3	2	4	1	4	1	9	3	0	2	2	5
K01625	0	4	1	1	2	3	2	0	7	1	5	5	3	2	6	0	0	5	4	1	2	8	6	4	0	0	1	2	0	0	0	0	1	0	0	0	0	0	0	1	1	0	7	2	3	1	2	1	0
K01626	4	2	0	3	0	1	3	0	2	0	5	2	3	1	0	2	0	2	0	0	0	0	0	0	1	0	0	0	0	0	0	2	1	0	1	0	0	3	0	1	0	0	0	0	0	0	0	0	1
K01627	0	0	0	0	0	0	4	0	1	2	1	5	0	1	1	1	0	0	3	3	1	0	1	2	1	1	0	0	1	1	2	0	4	3	4	3	1	2	3	1	3	2	1	0	2	0	1	1	0
K01628	0	0	0	0	0	0	2	0	0	0	0	0	0	1	0	0	0	2	2	1	2	1	1	6	1	0	0	0	1	2	7	2	0	0	0	1	0	0	0	1	4	3	1	2	1	0	0	2	1
K01629	0	0	0	0	0	0	0	0	0	0	0	0	0	0	0	0	0	0	0	0	0	0	0	0	0	0	0	0	0	0	0	0	0	0	0	0	0	0	0	0	0	0	0	1	0	0	0	0	0
K01630	0	0	0	2	0	0	0	0	3	3	2	0	4	4	2	2	8	0	1	2	2	0	2	4	0	2	0	0	1	0	0	3	0	0	0	0	0	1	0	0	1	0	0	0	1	0	0	1	0
K01633	0	0	0	0	0	0	0	0	0	0	0	0	0	0	0	0	1	0	0	1	1	2	0	0	0	0	0	0	0	0	0	0	0	0	0	0	0	0	0	0	0	0	0	0	0	0	0	0	0
K01634	0	0	0	0	0	0	0	0	1	1	2	0	1	3	1	1	1	0	0	0	0	0	1	0	0	0	0	0	1	0	4	1	0	0	0	0	0	0	0	0	0	1	0	0	0	0	0	0	0
K01637	0	0	0	0	0	0	0	0	0	0	1	0	0	0	0	0	0	0	0	0	0	0	0	0	0	0	0	0	0	0	0	0	4	1	3	7	3	3	4	1	0	0	0	0	1	0	0	0	0
K01638	0	0	0	0	0	0	0	0	0	0	1	0	1	0	0	0	1	1	0	0	0	0	0	0	0	0	0	0	0	0	0	1	2	0	2	0	0	0	1	0	0	0	0	0	0	0	0	0	0
K01639	0	1	0	0	3	4	0	0	0	0	0	0	0	0	0	0	0	0	0	0	0	0	0	0	0	0	0	0	0	0	0	0	0	0	0	0	0	0	0	0	0	0	0	0	0	0	0	0	0
K01640	0	0	0	0	0	0	0	0	2	0	0	0	0	0	0	0	2	3	1	1	1	0	4	0	0	0	0	0	0	0	0	0	0	1	1	2	1	0	2	1	1	0	0	0	0	0	0	0	0
K01641	1	7	4	0	0	1	3	2	20	13	19	2	23	14	10	8	9	6	4	7	12	8	7	14	2	1	5	5	5	4	6	9	21	25	20	18	13	21	19	8	39	46	42	24	76	89	88	80	23
K01643	12	9	7	3	32	14	23	12	1	2	7	1	1	1	3	2	0	0	0	0	0	0	0	0	2	0	0	4	4	1	2	0	0	0	0	0	0	0	0	0	2	1	0	2	0	0	1	1	3
K01644	11	14	3	8	8	8	3	18	0	4	2	1	1	4	3	5	19	13	12	14	25	7	14	25	1	3	0	1	4	0	0	1	3	7	12	5	3	4	6	3	8	7	3	2	12	18	8	14	8
K01647	2	2	3	5	5	4	4	1	1	0	1	0	3	3	0	4	2	0	0	2	1	1	3	1	2	4	3	3	2	4	0	0	7	8	6	3	5	5	7	7	3	2	2	1	4	2	0	3	0
K01648	1	1	1	2	5	0	0	0	1	0	3	1	8	5	2	5	0	0	1	0	1	2	0	0	6	4	0	6	10	5	11	3	1	1	1	0	0	2	2	0	3	5	2	8	2	6	3	5	5
K01649	58	75	51	62	92	66	87	53	27	10	21	15	29	35	27	27	21	30	15	21	13	22	19	20	59	35	6	37	58	70	33	37	15	10	21	19	12	17	17	27	25	27	36	44	32	29	29	27	25
K01652	26	41	54	47	21	23	42	21	60	38	62	34	42	83	64	55	107	54	50	80	49	34	92	88	31	38	17	38	52	29	36	39	41	31	50	28	34	54	38	37	89	75	86	34	139	157	130	134	53
K01653	0	0	0	1	1	0	0	0	1	5	4	2	2	4	2	3	1	3	3	2	5	1	1	4	2	0	0	1	2	3	0	8	0	4	2	3	1	2	1	1	6	3	5	7	4	2	0	5	0
K01654	0	0	0	0	0	0	0	0	0	0	0	0	0	0	0	0	0	0	2	0	0	0	2	0	1	0	0	2	1	0	2	0	0	0	0	0	0	0	0	4	3	2	0	1	0	0	1	2	0
K01655	0	0	0	0	0	0	0	0	0	0	0	0	0	1	1	0	0	0	0	0	0	0	0	0	0	0	0	0	0	0	0	0	0	0	0	0	0	0	0	0	0	0	0	0	0	0	0	0	0
K01657	0	5	2	0	7	3	3	0	2	4	4	1	6	2	4	4	17	25	9	12	19	20	10	16	20	12	0	14	16	28	13	5	15	10	22	7	10	8	12	13	10	5	10	17	7	10	8	13	10
K01658	0	0	3	0	0	0	0	3	4	1	1	2	2	2	1	6	8	4	4	0	10	16	10	4	5	1	1	2	4	1	3	2	3	7	4	6	3	5	5	6	14	14	12	9	37	14	16	20	6
K01659	10	6	8	16	7	11	5	15	7	1	6	10	12	6	13	7	7	1	10	8	13	4	15	18	3	1	0	3	5	5	8	9	4	4	11	4	3	8	1	4	1	3	6	6	5	4	8	5	8
K01661	0	6	0	0	0	0	0	0	0	1	0	0	2	1	0	0	2	2	0	0	0	2	0	3	0	0	0	0	1	0	0	1	6	7	3	5	1	4	4	5	0	0	0	1	0	0	1	1	6
K01662	0	0	1	0	0	0	1	0	0	0	0	3	0	1	2	0	0	0	0	0	0	0	0	0	0	0	0	1	0	1	0	0	0	0	1	0	1	0	1	1	0	0	0	1	2	2	1	2	0
K01663	3	1	4	3	0	1	1	0	7	5	2	1	9	4	5	6	0	0	0	0	0	0	0	0	1	1	9	3	1	1	1	8	1	0	0	0	1	0	1	0	4	6	3	1	6	2	6	8	1
K01665	0	0	0	0	0	0	0	0	0	0	0	0	0	0	0	0	0	0	1	0	0	0	1	0	0	0	0	0	0	0	0	0	3	3	7	3	3	12	4	6	0	0	0	0	1	0	1	0	0
K01666	0	0	0	0	0	0	0	0	0	0	2	0	0	0	1	0	1	0	0	0	0	1	1	1	0	0	0	1	0	0	0	0	0	0	1	1	0	0	0	1	0	0	0	0	0	0	0	0	0
K01667	8	20	13	13	9	6	15	21	0	0	0	1	1	0	8	0	3	2	2	0	0	2	1	2	0	20	2	5	4	1	4	11	2	2	0	2	1	4	3	1	0	5	1	2	0	1	0	3	6
K01669	18	19	21	16	16	12	15	3	10	17	11	12	21	8	13	9	23	29	7	13	23	67	21	20	32	13	14	25	17	22	16	8	51	51	61	33	31	43	43	52	12	15	27	23	2	6	3	7	64
K01671	0	0	0	0	0	0	0	0	0	0	0	0	1	0	0	0	0	0	0	0	0	0	0	0	0	0	0	0	0	0	0	0	0	0	0	0	0	0	0	0	0	0	0	0	0	0	0	0	0
K01672	0	0	0	0	0	0	0	0	0	0	0	0	0	0	0	0	0	3	0	0	0	0	1	0	0	0	0	0	0	0	0	0	0	0	0	0	0	0	0	0	0	0	0	0	0	0	0	0	0
K01673	9	6	8	3	1	1	3	1	1	0	0	6	1	3	0	3	4	4	0	3	2	11	3	8	2	0	0	1	3	2	2	0	7	4	2	1	3	6	5	1	5	3	1	2	5	2	2	2	2
K01674	1	0	0	0	0	0	0	0	0	0	0	2	0	0	0	0	0	0	0	0	0	0	0	0	0	0	0	0	0	0	0	0	0	0	0	0	0	0	0	0	0	0	0	0	0	0	0	0	0
K01676	0	0	0	0	0	0	0	0	0	0	0	0	0	0	0	0	0	0	0	0	1	0	1	0	0	0	0	0	0	1	2	0	0	0	0	0	0	0	0	0	0	0	0	0	0	0	0	0	0
K01677	2	5	2	3	7	3	4	11	14	1	10	3	12	5	3	6	0	0	1	0	0	2	0	0	22	17	2	21	16	14	9	8	2	6	4	1	0	8	1	4	10	3	9	11	0	1	4	0	8
K01678	4	0	0	5	3	3	11	1	0	0	0	0	0	0	0	0	0	0	0	0	0	0	0	0	9	4	0	7	6	7	5	2	0	0	0	0	0	0	0	0	0	0	2	5	0	0	1	0	4
K01679	10	18	9	13	11	16	16	12	1	6	8	4	4	6	6	5	8	7	4	4	9	9	9	11	2	4	0	5	1	1	7	6	18	14	11	7	4	16	16	10	7	11	1	1	6	6	10	9	7
K01681	27	33	17	26	40	25	42	34	10	10	7	11	13	8	7	18	10	13	73	28	11	5	36	21	0	3	1	2	3	0	6	13	9	9	13	5	6	6	9	3	13	7	12	2	14	14	25	10	11
K01682	0	0	0	0	0	2	4	0	0	0	0	0	0	0	0	0	0	0	0	0	0	0	0	0	0	0	0	0	2	0	0	0	0	0	0	0	0	0	0	0	0	2	3	4	0	2	0	0	0
K01684	10	9	8	13	12	11	6	6	12	6	4	13	13	29	10	19	74	21	14	35	23	9	31	59	10	11	0	2	10	3	6	6	4	4	3	2	2	6	7	5	2	2	6	2	3	7	6	6	18
K01685	2	0	0	0	0	0	0	0	0	0	0	0	0	0	1	0	0	0	0	0	0	4	3	0	0	0	0	0	0	0	0	2	0	0	0	0	0	0	0	0	0	0	0	0	0	0	0	0	0
K01686	2	2	15	3	0	1	0	0	4	8	3	13	10	5	8	6	6	3	0	3	10	5	11	6	0	2	0	4	2	0	0	1	1	0	1	1	0	1	1	0	3	1	3	1	3	0	4	0	0
K01687	17	12	16	20	17	11	25	30	14	5	17	30	14	9	20	10	9	11	6	11	12	17	19	11	31	27	19	27	39	32	18	29	38	36	43	34	29	32	36	22	33	35	26	16	44	53	48	41	15
K01689	13	26	18	6	21	13	5	18	27	18	21	22	26	32	29	38	16	25	34	22	14	19	19	17	14	17	8	24	28	30	23	24	20	12	9	19	25	15	23	14	25	31	25	34	30	24	26	34	20
K01690	4	0	2	1	2	2	4	1	0	0	0	0	0	0	0	0	0	0	0	0	0	0	0	0	0	0	0	0	0	0	0	0	0	0	0	0	0	0	0	0	0	0	0	0	0	0	0	0	0
K01691	0	0	0	0	0	0	0	0	0	0	0	0	0	0	0	0	0	0	0	0	0	0	0	0	0	0	0	0	0	0	0	0	0	0	0	0	0	0	0	0	0	0	0	0	0	0	0	0	0
K01692	4	2	4	1	7	4	9	5	0	0	0	0	0	0	0	0	9	5	4	2	4	2	4	4	0	0	0	0	1	1	0	0	0	3	1	3	2	2	1	1	0	1	1	0	0	1	0	0	0
K01693	0	0	0	3	0	0	0	0	2	6	5	4	10	9	3	7	5	5	18	5	8	16	8	9	14	10	3	12	13	14	9	3	3	6	4	3	2	1	1	2	5	6	6	12	1	6	4	0	4
K01695	2	7	2	0	0	2	4	3	3	4	2	0	8	6	6	1	2	7	7	8	8	13	4	4	3	2	12	2	6	5	1	2	1	3	1	2	2	8	3	10	3	4	5	9	7	5	2	4	24
K01696	3	8	1	1	3	2	1	1	5	4	4	3	12	2	5	14	10	5	7	7	7	16	11	8	0	0	0	2	1	3	5	2	4	3	10	9	3	4	5	6	7	4	3	3	6	5	10	5	3
K01697	2	10	0	2	2	3	6	1	1	0	0	0	4	1	0	0	1	3	0	3	2	3	1	3	0	0	0	0	0	1	0	0	3	4	7	4	2	7	4	7	0	0	2	0	0	1	1	0	0
K01698	6	2	0	6	1	2	1	0	9	1	7	5	3	4	3	2	11	11	4	4	3	19	5	6	16	5	4	15	11	20	10	6	3	0	5	0	1	4	1	2	7	5	8	15	8	14	12	2	5
K01699	0	0	0	0	0	0	0	0	0	0	0	0	0	0	0	0	8	0	0	6	0	0	1	2	0	0	0	0	0	0	0	0	0	0	0	0	0	0	0	0	0	0	0	0	0	0	0	0	0
K01703	32	17	16	29	31	25	37	14	11	11	10	17	22	21	10	21	10	14	8	12	10	5	14	7	16	20	20	22	23	28	16	16	6	13	9	18	5	6	7	7	18	29	21	41	23	33	25	19	28
K01704	4	3	11	5	9	12	23	14	1	6	6	6	4	5	3	4	9	26	10	7	19	26	13	12	6	3	2	4	4	4	5	0	1	3	4	1	0	1	4	6	8	4	10	22	3	1	5	1	20
K01706	0	0	0	0	0	0	0	0	0	0	0	1	4	0	0	0	10	0	0	2	3	0	5	4	0	0	0	0	0	0	0	0	0	0	0	0	0	0	1	0	0	0	0	0	0	0	0	0	0
K01707	0	0	0	0	0	0	0	0	1	0	0	0	0	0	0	0	0	0	0	0	0	0	0	0	0	0	0	0	0	0	0	0	0	0	0	0	0	0	0	0	0	0	0	0	0	0	0	0	0
K01708	0	0	0	0	3	0	0	1	1	0	0	0	0	0	0	1	0	0	0	0	0	0	0	0	0	0	0	0	0	0	0	0	0	0	0	0	0	0	0	0	0	0	0	0	0	0	0	0	0
K01709	1	1	0	0	4	0	5	6	0	0	1	0	0	0	0	0	2	2	4	1	7	0	1	0	0	3	0	1	2	0	0	2	4	3	3	4	1	9	2	6	1	7	0	1	6	3	2	0	1
K01710	5	9	5	6	9	4	1	0	3	6	7	4	6	6	6	5	12	5	16	5	2	6	7	4	24	9	28	29	20	20	21	9	12	15	12	12	4	13	8	9	23	28	11	3	8	13	6	7	11
K01711	4	0	7	4	1	6	0	4	9	26	23	21	11	8	11	15	10	5	22	7	5	4	2	5	8	8	4	13	9	2	5	10	14	14	14	13	9	14	12	11	42	30	7	5	10	9	10	15	13
K01712	17	16	2	10	9	8	18	6	7	14	7	11	1	12	13	10	5	2	0	6	2	9	6	3	1	3	2	3	2	3	10	10	7	5	3	4	6	9	9	13	6	8	6	2	8	7	6	8	3
K01714	9	7	5	6	4	7	6	0	15	10	20	8	17	22	16	15	40	20	20	28	28	11	28	23	22	11	2	16	14	27	23	14	5	8	6	10	4	12	4	5	10	10	17	18	3	7	6	4	10
K01715	1	1	0	5	7	2	0	2	1	2	0	2	0	0	0	0	8	2	2	5	7	1	6	5	3	0	0	2	1	1	3	0	7	10	3	9	1	12	7	4	1	0	0	0	0	0	2	3	0
K01716	0	0	0	0	0	0	0	0	0	0	0	0	0	0	0	1	0	0	0	0	0	0	0	0	0	0	0	0	0	0	0	0	0	1	0	0	0	0	0	2	0	0	0	0	0	0	0	0	0
K01719	0	0	0	0	0	0	0	0	0	0	0	0	0	0	0	0	3	0	1	7	5	0	6	4	15	8	7	5	9	18	4	6	0	0	0	0	0	0	0	0	2	0	1	1	0	0	0	1	0
K01720	0	0	0	0	0	0	0	0	0	0	0	0	0	0	0	0	8	2	7	4	10	3	9	8	0	0	0	0	0	0	0	0	0	0	1	0	2	0	0	0	0	0	0	0	0	0	1	0	0
K01721	0	0	0	0	0	0	0	0	0	0	0	0	0	0	1	0	7	2	0	1	0	0	1	2	0	0	0	0	0	0	0	0	0	0	0	0	0	0	0	0	0	0	0	0	0	0	0	0	0
K01724	0	0	2	4	1	0	0	1	3	1	0	0	1	2	0	1	1	6	5	8	11	10	9	6	0	0	0	0	0	0	1	1	5	2	0	1	2	3	5	4	0	1	0	0	1	1	0	3	25
K01725	0	0	0	0	0	0	0	0	0	0	0	0	0	0	0	0	0	0	1	1	0	0	0	0	0	0	0	0	0	0	0	0	0	0	0	0	0	0	0	0	0	0	0	0	0	0	0	0	0
K01726	0	0	0	0	0	0	0	0	0	0	0	0	0	0	0	0	0	0	0	0	0	0	0	0	1	0	0	1	0	1	2	0	0	0	0	0	0	0	0	0	0	0	0	0	0	0	0	0	0
K01728	0	0	0	0	0	0	0	0	0	0	0	0	0	0	0	0	0	1	1	0	0	5	0	0	0	0	0	0	0	0	0	0	0	0	0	0	13	0	0	0	0	0	0	0	0	0	1	0	0
K01733	9	16	12	12	7	10	11	24	41	39	33	43	34	52	31	64	30	25	27	34	40	27	28	51	8	8	2	6	23	5	22	25	31	32	43	38	33	43	25	18	30	22	16	11	26	19	38	17	24
K01734	2	0	0	1	3	0	1	0	0	3	2	1	1	2	0	7	3	4	2	1	1	0	2	0	0	0	0	0	0	0	2	4	0	1	0	2	0	0	0	0	1	0	2	1	0	0	1	0	1
K01735	1	0	9	1	9	3	7	3	2	5	9	1	1	7	3	2	0	0	0	0	0	1	0	0	1	3	0	2	2	1	3	4	0	0	0	5	1	0	0	0	1	3	0	1	2	1	3	2	0
K01736	7	18	18	14	13	16	21	20	10	11	11	6	16	16	15	13	2	2	1	8	9	8	8	8	10	7	3	11	9	7	6	7	0	5	2	3	5	3	4	1	6	2	18	18	4	6	4	2	5
K01737	6	0	16	5	3	6	7	7	1	0	0	1	5	6	5	5	1	1	0	2	0	6	1	5	12	1	2	10	10	15	7	9	16	5	8	3	4	7	5	3	0	1	3	5	6	3	6	1	9
K01738	31	16	20	25	29	40	25	29	5	8	20	15	8	16	11	10	25	6	12	19	32	36	18	18	4	5	7	3	7	1	3	8	13	9	11	15	7	10	11	8	13	12	4	3	24	17	17	20	11
K01739	38	54	14	14	30	25	52	43	15	19	15	19	17	10	14	12	3	1	0	1	0	0	0	0	1	0	0	1	2	1	11	5	2	1	3	3	0	2	3	3	3	2	3	1	8	5	9	6	2
K01740	2	4	2	1	3	0	0	1	8	9	16	13	15	5	9	6	13	2	3	14	6	6	9	17	1	2	0	2	1	0	7	8	0	2	3	3	1	2	0	1	4	6	1	3	4	2	5	1	8
K01744	9	16	10	12	9	5	13	16	8	6	0	3	4	6	9	0	7	27	14	6	27	59	4	4	0	4	3	3	4	0	1	5	0	0	1	0	0	1	1	0	2	7	14	12	3	12	1	1	23
K01745	0	1	1	0	2	1	3	0	1	2	0	3	2	2	2	0	10	4	4	12	5	1	5	3	3	7	0	1	3	1	4	3	9	7	13	9	9	9	7	9	3	1	2	8	3	2	4	4	0
K01749	0	4	2	0	0	0	0	1	1	0	0	0	0	3	2	1	6	15	9	16	11	10	13	12	17	5	5	12	10	20	13	13	7	5	1	3	2	3	1	2	13	16	37	20	2	10	3	5	0
K01751	2	4	4	1	0	0	0	0	1	2	0	1	0	0	0	0	0	0	0	0	0	0	0	0	0	0	0	0	0	0	0	0	1	0	0	0	1	0	0	0	0	0	0	0	0	0	0	0	5
K01752	4	6	0	9	3	4	5	1	7	3	6	4	4	7	3	4	0	0	2	0	1	4	0	0	0	1	0	1	3	2	3	4	3	3	3	3	1	4	2	3	8	2	4	0	1	5	3	4	2
K01754	14	25	16	14	24	27	21	13	30	24	31	18	29	27	16	24	23	17	9	8	21	15	20	14	6	1	0	13	13	4	11	9	29	33	36	25	22	23	31	23	4	15	13	3	3	9	5	7	14
K01755	4	7	12	16	7	22	13	17	10	19	5	16	7	30	18	12	13	7	13	16	15	31	17	14	33	13	8	26	34	25	31	16	11	11	9	7	9	10	6	9	15	12	23	16	10	9	18	21	15
K01756	9	10	14	11	1	7	17	14	21	14	22	3	13	27	20	12	20	21	18	16	32	87	20	13	21	12	12	18	22	29	17	8	7	11	16	5	3	3	10	12	7	9	24	22	2	4	9	1	62
K01758	20	0	11	1	10	13	6	14	0	0	0	0	0	0	0	0	7	4	2	2	8	3	6	8	0	0	0	0	0	0	0	1	3	0	0	2	0	0	1	2	2	2	1	4	0	1	2	0	0
K01759	6	0	7	5	2	3	1	3	7	12	12	3	4	13	3	9	10	13	14	21	16	1	20	20	2	2	0	1	1	1	3	2	3	3	7	2	4	2	2	2	1	1	0	1	5	2	5	3	2
K01760	0	0	0	0	0	0	0	0	0	0	0	0	0	0	0	0	0	0	0	0	0	0	0	0	0	0	0	0	0	0	0	2	0	0	0	0	0	0	0	0	0	0	0	0	0	0	0	0	0
K01761	0	0	0	0	0	0	0	0	4	1	2	0	7	3	4	3	0	0	0	0	0	0	0	0	1	0	0	1	0	0	2	0	0	1	3	0	0	2	3	7	8	2	3	3	0	0	0	0	0
K01764	0	0	0	0	0	0	0	0	0	0	0	0	0	0	0	0	0	0	0	0	0	0	0	0	0	0	0	0	0	0	0	0	0	0	0	0	0	0	0	0	0	0	0	0	0	0	0	0	0
K01766	0	0	0	0	0	0	0	0	0	0	0	0	0	0	0	0	0	0	0	0	0	0	0	0	0	0	0	0	0	0	0	0	0	2	0	0	0	0	1	0	0	0	0	0	0	0	0	0	0
K01768	2	3	0	1	0	1	0	0	14	5	11	17	7	3	5	7	2	10	20	11	8	16	7	2	0	0	0	5	5	0	7	3	16	15	14	20	8	13	10	10	15	7	0	3	16	11	12	17	2
K01770	0	0	0	0	0	0	0	0	0	0	0	0	0	0	0	0	0	0	0	0	0	0	0	0	0	0	0	0	0	0	0	0	0	0	0	0	0	0	0	0	0	0	0	0	0	0	0	0	0
K01771	0	0	0	0	0	0	0	0	1	0	4	1	5	1	1	2	0	0	0	0	0	0	0	0	0	0	3	3	1	1	1	3	0	0	0	0	0	0	0	0	2	2	2	1	0	2	3	1	0
K01772	4	12	5	0	0	3	11	19	0	0	0	0	0	0	0	0	1	0	4	0	0	3	1	3	0	0	0	0	0	0	0	0	0	3	5	2	1	8	4	0	1	0	0	0	1	1	0	1	0
K01775	0	3	1	1	0	2	1	1	22	5	13	3	9	12	11	7	0	3	2	1	1	7	1	0	2	2	2	2	2	2	3	8	0	0	0	1	0	0	0	0	1	5	3	4	1	2	1	2	6
K01776	0	0	0	0	0	0	0	0	0	0	1	2	3	0	1	1	1	6	14	3	8	4	6	1	0	0	0	0	0	1	0	0	8	9	12	5	7	12	14	12	2	3	0	1	6	5	8	12	6
K01777	0	0	0	0	0	0	0	0	0	0	0	0	0	0	0	0	1	2	2	0	2	0	0	4	0	0	0	0	0	0	0	0	0	1	0	0	1	0	0	0	0	0	0	0	0	0	0	0	2
K01778	1	6	4	13	1	4	2	20	2	0	0	1	2	3	8	1	7	5	1	4	2	1	3	10	18	17	4	21	11	18	13	5	1	3	6	1	1	0	4	2	0	3	4	7	1	3	1	0	0
K01779	0	0	0	0	0	0	0	2	6	1	0	1	6	2	1	0	0	0	0	2	0	5	0	0	0	1	0	0	0	0	0	0	1	0	2	1	0	0	0	2	1	0	0	0	1	1	1	0	0
K01782	0	2	1	7	8	5	9	5	0	0	0	0	0	0	0	0	0	0	0	0	0	0	0	0	0	0	0	0	0	0	0	0	1	1	1	0	0	0	1	0	0	0	0	0	0	0	0	0	0
K01783	24	24	16	23	39	39	33	51	11	6	4	9	11	8	6	10	0	14	4	8	12	50	11	5	3	3	1	1	5	3	3	2	3	6	4	3	4	5	4	4	10	7	8	5	3	2	5	4	33
K01784	35	27	42	27	43	52	53	40	23	30	28	26	49	24	21	22	40	30	65	63	64	41	59	45	64	25	33	63	51	63	48	32	37	52	53	30	32	49	49	42	43	46	44	37	72	67	49	61	40
K01785	0	0	0	0	0	0	0	0	7	1	3	1	3	3	2	8	0	0	0	0	3	2	0	0	1	0	0	0	3	0	0	0	0	0	0	0	0	0	0	0	1	2	0	0	0	0	1	0	0
K01787	2	1	2	0	0	5	0	1	0	0	1	0	0	0	0	0	0	0	0	0	0	0	0	0	0	0	0	0	0	0	0	0	0	0	1	0	2	0	0	0	0	0	0	0	0	0	0	0	0
K01790	2	2	3	9	4	0	2	1	4	6	2	2	2	2	5	0	2	3	2	3	0	7	1	0	3	4	1	11	11	10	7	7	4	5	3	6	4	4	8	3	5	4	0	2	8	1	7	0	8
K01791	8	12	11	25	9	11	25	12	23	19	34	22	32	35	14	21	13	37	17	21	25	18	12	13	32	28	16	29	21	36	33	14	29	16	36	14	20	23	25	39	20	13	17	13	37	13	22	30	14
K01792	0	0	0	0	0	0	0	0	0	0	0	0	0	0	0	0	0	0	0	0	0	0	0	0	0	0	0	0	0	0	0	0	0	0	0	0	0	0	0	0	0	0	0	0	0	0	0	0	0
K01793	0	0	0	0	0	0	0	0	0	0	0	0	0	0	0	0	0	0	0	0	0	0	0	0	0	0	0	0	0	0	0	1	0	0	0	0	0	0	0	0	0	0	0	0	0	0	0	0	0
K01796	0	0	0	7	0	0	0	0	0	0	0	0	0	0	0	0	8	5	1	2	3	4	4	6	0	0	0	0	2	0	0	0	4	10	2	3	5	2	4	2	0	0	1	0	0	0	0	1	0
K01799	0	4	3	1	0	3	0	4	0	0	0	1	0	0	3	2	8	4	4	12	8	5	4	9	0	0	0	0	0	0	0	0	0	0	3	0	0	0	0	0	0	1	0	0	0	1	0	0	5
K01802	0	0	0	0	0	0	0	0	0	0	0	0	0	0	0	0	0	0	0	0	0	0	0	0	0	0	0	0	0	0	0	0	0	0	0	0	0	0	0	0	0	0	0	0	0	0	0	0	0
K01803	13	9	8	21	1	4	4	2	9	4	5	3	5	10	9	9	5	3	9	5	5	1	7	6	10	4	11	16	16	15	10	5	19	14	14	12	14	21	11	13	12	4	9	17	2	5	5	5	2
K01804	0	0	0	0	0	0	0	0	0	0	0	0	0	0	0	0	0	0	0	0	0	0	0	0	0	0	0	0	0	0	1	0	0	0	0	0	0	0	0	0	0	0	0	0	0	1	0	0	0
K01805	0	0	0	0	0	0	0	0	1	0	1	0	0	0	0	0	0	0	0	0	0	0	0	0	0	0	0	0	0	0	0	0	0	0	1	0	0	0	0	0	1	0	0	0	1	2	0	0	0
K01807	14	7	7	12	13	10	10	8	8	13	3	5	11	9	10	11	5	15	6	4	11	31	3	8	10	6	14	10	8	17	15	8	12	12	16	13	10	9	14	11	7	6	6	5	9	14	13	16	13
K01808	0	0	1	0	0	0	0	0	0	0	2	0	1	0	0	0	0	0	5	1	0	0	0	0	0	0	0	0	0	0	1	0	1	1	3	1	0	1	0	0	1	2	0	0	1	0	0	0	1
K01809	0	0	0	0	0	0	0	0	0	0	0	0	0	0	0	0	0	0	0	0	0	0	0	0	0	0	0	0	0	0	0	0	0	0	0	0	0	0	0	0	0	0	0	0	0	0	0	0	0
K01810	3	5	7	5	2	5	2	5	7	4	5	6	7	1	1	8	10	6	14	20	10	12	22	8	2	3	1	2	5	2	7	4	1	2	3	4	1	0	0	3	8	7	7	5	1	2	0	1	3
K01811	6	15	6	5	1	3	15	8	8	4	15	4	9	11	6	3	1	1	1	0	1	2	1	1	0	0	0	0	2	2	1	5	2	1	1	5	0	2	4	3	4	2	0	2	3	1	3	2	1
K01812	1	1	0	3	0	0	1	4	1	0	2	0	1	2	0	0	1	0	0	0	1	2	1	0	2	0	0	2	0	0	0	1	0	0	0	0	1	0	0	0	0	1	0	0	1	0	0	1	0
K01813	0	0	2	0	0	0	0	0	1	0	0	1	0	3	0	0	0	0	0	0	0	0	0	0	0	0	0	0	0	0	1	0	0	0	0	0	1	1	0	0	0	0	0	1	0	0	0	0	0
K01814	2	0	5	0	3	1	0	5	14	12	6	6	12	4	6	15	2	6	7	8	13	17	9	3	17	11	3	21	8	17	11	3	6	4	2	3	2	3	6	5	5	6	14	13	3	5	3	5	6
K01816	0	0	0	0	0	0	0	0	0	0	0	0	0	1	0	1	2	1	0	4	1	3	0	3	1	0	0	0	0	0	0	1	0	0	0	0	0	0	0	0	0	0	0	0	0	0	0	0	0
K01817	8	0	0	1	8	3	0	0	7	3	3	7	2	9	1	2	8	4	6	5	9	9	6	11	9	1	0	2	1	0	5	0	3	6	5	3	4	4	0	6	2	6	12	14	1	4	2	2	3
K01818	0	0	0	0	0	0	0	0	0	1	0	0	0	0	0	0	0	0	0	0	0	0	0	0	0	0	0	1	1	0	0	0	0	0	0	0	0	0	0	0	1	0	0	0	0	0	0	0	0
K01820	0	0	0	0	0	0	0	0	0	0	0	0	0	0	0	0	0	0	0	0	0	0	0	0	0	0	0	0	0	0	0	0	0	0	0	0	0	0	0	0	0	0	0	0	0	0	0	0	0
K01821	0	0	0	0	0	0	0	0	0	0	0	0	0	0	0	0	0	0	0	0	0	0	0	0	0	0	0	0	1	1	0	0	0	0	0	3	0	1	0	0	0	0	0	0	0	0	0	0	0
K01823	9	17	10	13	14	18	13	5	9	17	9	19	8	17	11	11	1	4	5	1	5	4	3	3	35	12	11	18	24	19	15	4	7	4	4	4	21	5	2	7	6	8	4	21	2	4	4	4	19
K01825	0	0	0	0	0	0	0	0	0	0	0	0	0	0	0	0	0	0	0	0	2	2	0	0	0	0	0	0	0	0	0	0	0	0	0	0	0	0	0	0	0	0	0	0	0	0	0	0	0
K01827	0	0	0	0	0	0	0	0	0	0	0	0	0	0	0	0	0	0	0	0	0	0	0	0	0	0	0	0	0	0	0	0	0	0	0	0	0	0	0	0	0	0	0	0	0	0	0	0	0
K01832	0	0	0	0	0	0	0	0	0	0	0	0	0	0	0	0	0	0	0	0	0	0	0	0	0	0	0	0	0	0	0	0	0	0	0	1	0	0	0	0	0	0	0	0	0	0	0	0	0
K01834	6	1	2	0	0	0	0	2	5	2	1	3	2	3	1	3	0	3	1	0	1	0	0	1	1	0	0	2	6	0	3	0	1	0	1	3	0	0	0	2	4	2	1	2	1	0	0	3	3
K01835	0	0	0	0	0	0	0	0	2	0	2	3	0	1	0	3	0	2	0	0	0	1	0	0	0	0	0	1	0	0	1	0	0	0	0	0	0	0	1	0	1	3	0	0	0	0	0	0	1
K01836	0	0	0	0	0	0	0	0	2	2	0	1	1	0	0	0	0	0	0	0	0	0	0	0	0	0	0	0	0	2	0	0	1	0	0	0	0	0	0	2	6	2	1	0	2	1	5	2	0
K01839	0	0	0	0	0	0	0	0	1	0	0	0	0	0	0	0	0	0	0	0	0	0	0	0	0	0	0	0	0	0	4	0	0	0	0	0	0	0	0	0	0	0	0	0	0	0	0	0	0
K01840	8	16	6	10	12	8	5	3	11	3	6	4	6	3	5	1	2	1	0	3	1	2	3	4	3	1	5	6	3	2	4	2	1	1	1	3	4	1	12	2	2	4	1	5	4	1	5	3	3
K01841	0	0	0	0	0	0	0	0	0	0	0	0	0	0	0	0	0	2	1	0	2	0	0	0	0	0	0	0	0	0	0	0	0	0	1	1	0	0	0	0	0	0	0	0	0	2	0	0	0
K01843	2	0	3	4	1	5	2	4	1	1	7	0	2	2	3	0	0	0	0	1	0	2	0	0	1	0	0	4	0	1	1	2	1	3	9	7	0	3	4	1	2	3	1	21	2	1	1	2	1
K01845	61	27	59	39	56	33	23	65	24	25	27	10	23	37	37	21	61	26	47	46	31	24	52	55	26	15	16	27	20	22	24	29	19	15	24	30	23	28	19	25	37	33	31	12	42	41	32	49	44
K01846	0	0	0	0	0	0	0	0	0	0	0	0	0	0	0	0	0	1	0	0	2	1	1	0	0	0	0	0	0	0	0	0	0	0	0	0	0	0	0	0	0	0	0	0	0	0	0	0	0
K01847	0	0	0	0	0	0	0	0	0	2	2	1	3	2	3	2	0	1	0	0	0	0	0	0	1	0	0	0	0	0	0	2	1	0	1	1	1	0	1	0	2	1	0	0	0	0	1	1	0
K01848	51	75	36	45	79	59	76	61	9	16	11	18	13	17	8	9	20	21	17	33	17	35	28	11	1	0	4	9	3	2	11	12	13	10	19	8	15	13	12	19	11	9	10	13	5	16	16	9	35
K01849	0	0	0	0	0	0	0	0	0	1	0	0	0	0	0	0	0	0	0	0	0	0	2	0	0	0	0	0	0	0	0	0	0	1	1	2	1	0	0	2	2	0	0	0	0	2	0	8	3
K01850	1	0	0	0	0	0	0	0	0	0	0	0	0	2	0	0	0	0	0	0	0	0	0	0	0	0	0	0	0	1	0	0	0	0	0	0	0	0	0	0	0	0	0	0	0	0	0	0	0
K01852	0	0	0	0	0	0	0	0	0	0	0	0	0	0	0	0	0	0	0	0	0	0	0	0	0	0	0	0	0	0	0	0	0	0	0	0	0	0	0	0	0	0	0	0	0	0	0	0	0
K01854	0	0	0	0	0	2	0	0	0	0	1	0	5	1	0	0	0	0	0	0	0	0	0	0	16	5	11	20	10	23	11	9	1	1	1	0	0	0	1	1	7	9	2	0	2	3	1	4	0
K01855	0	0	0	0	0	0	0	0	0	0	0	0	0	1	0	0	0	0	0	0	0	0	0	0	0	0	0	2	0	0	0	2	0	0	0	0	1	0	0	2	0	0	0	0	0	0	0	0	0
K01856	0	0	0	1	0	0	0	0	0	0	0	0	0	0	0	0	2	2	1	0	4	0	3	0	0	0	0	0	0	0	0	2	0	0	1	1	1	0	2	0	0	1	0	0	0	0	0	0	0
K01857	0	0	0	0	0	0	0	0	0	0	0	0	0	0	0	0	4	4	1	2	4	5	0	1	0	0	0	0	0	0	0	0	0	0	0	0	0	0	0	0	0	0	0	0	0	0	0	0	0
K01858	0	0	2	1	0	1	3	2	2	3	4	10	10	5	5	2	0	4	4	2	1	5	0	1	7	10	3	7	2	4	5	4	15	24	15	5	6	17	8	11	9	5	6	12	16	15	22	25	8
K01866	7	0	2	5	7	11	6	2	23	24	18	12	18	25	10	28	9	14	9	15	13	4	8	14	24	6	12	27	18	19	26	8	32	29	37	24	20	25	31	23	40	43	41	19	122	79	111	98	20
K01867	15	4	8	19	17	16	13	14	34	20	13	18	20	24	17	15	18	21	19	11	12	8	14	6	17	20	10	20	26	27	20	10	21	26	24	15	29	28	22	21	16	18	17	15	25	18	19	21	14
K01868	21	17	15	20	16	10	23	14	12	26	16	18	16	31	27	23	13	9	45	31	15	11	24	16	39	27	23	47	47	42	30	33	31	27	23	25	19	27	17	14	39	38	27	33	58	46	42	57	17
K01869	46	106	110	81	47	67	76	90	262	905	225	917	290	201	431	278	46	30	50	39	30	108	43	47	119	1429	1999	103	90	102	212	160	154	187	132	328	101	259	245	180	106	88	45	55	113	117	96	123	124
K01870	32	29	47	30	31	40	44	34	29	26	26	15	39	38	33	31	48	57	79	49	42	39	44	50	77	29	37	82	64	65	58	36	59	35	46	41	38	43	33	40	45	42	49	60	35	37	44	45	45
K01872	35	43	33	32	37	58	45	30	25	17	29	14	31	46	26	41	30	57	52	26	24	30	41	41	62	25	74	60	60	77	28	27	39	30	41	30	17	40	39	38	28	25	29	46	22	16	29	12	41
K01873	46	48	77	66	58	83	57	43	46	14	18	21	29	31	27	28	23	38	62	44	29	32	50	35	46	46	26	46	45	58	42	44	47	51	41	44	39	40	44	59	37	31	44	46	26	29	30	33	59
K01874	23	27	27	35	36	20	43	26	26	33	32	14	34	26	25	31	28	23	29	23	28	32	25	32	35	25	14	38	29	38	24	19	30	20	15	21	18	30	19	23	19	17	40	35	8	11	18	16	30
K01875	35	13	18	15	5	21	23	23	8	10	8	12	10	16	0	14	3	3	25	14	7	3	9	13	24	11	24	20	21	33	20	17	21	21	18	19	26	15	18	29	23	22	18	31	35	32	19	30	11
K01876	1	4	1	2	0	1	0	0	3	1	3	0	1	2	3	3	4	2	8	2	7	5	8	6	0	3	0	3	3	2	4	3	9	7	3	9	5	5	7	5	3	5	13	1	1	1	3	3	0
K01878	0	0	0	2	0	0	1	0	4	0	1	3	0	2	1	0	0	0	0	0	0	0	0	0	1	0	0	0	0	0	0	0	0	0	0	1	0	0	0	0	0	1	0	1	0	0	0	0	0
K01880	20	6	13	13	28	10	17	3	15	22	21	24	31	41	22	18	29	25	25	28	23	16	28	27	39	21	19	34	37	35	21	14	22	22	20	20	64	19	26	22	18	18	33	20	14	18	10	27	8
K01881	10	17	6	18	13	21	9	17	6	13	9	15	9	24	13	13	12	17	33	18	21	34	21	16	27	12	32	30	28	30	19	10	14	14	11	17	40	13	21	18	16	22	27	15	36	25	27	31	49
K01883	22	19	18	17	21	31	14	31	40	24	31	20	27	29	21	35	17	29	26	19	17	44	32	18	5	11	2	20	15	11	17	9	20	20	22	30	17	18	29	33	20	23	15	7	24	19	35	38	31
K01884	0	0	0	0	0	0	0	0	0	0	0	0	0	0	0	0	0	0	0	0	0	0	0	0	0	0	0	0	0	0	0	0	0	1	0	0	3	0	0	0	0	0	0	0	0	0	0	1	0
K01885	21	23	11	34	16	14	12	19	7	12	15	13	16	9	12	6	10	13	16	13	14	8	19	17	26	28	3	21	32	40	16	16	17	19	28	15	22	20	28	24	17	16	15	34	10	9	10	11	20
K01886	52	60	29	47	56	61	54	54	27	29	33	34	28	22	16	29	1	1	4	1	1	9	0	6	0	6	8	2	11	5	14	18	1	2	5	3	6	2	1	3	14	10	3	2	23	16	13	8	11
K01887	40	20	15	19	40	34	36	26	20	12	11	11	16	28	19	11	12	13	34	18	19	13	24	21	51	15	16	48	54	43	31	25	43	44	37	39	30	45	32	22	52	40	52	22	107	97	107	114	28
K01889	14	14	20	19	21	14	28	17	9	19	19	13	16	26	10	20	8	20	32	13	12	15	12	9	38	22	15	34	24	32	23	12	23	23	31	27	70	29	20	21	24	7	19	22	26	34	19	27	21
K01890	20	12	12	11	5	22	14	10	21	20	14	20	21	14	17	18	13	24	37	24	11	25	33	16	5	18	12	12	10	6	17	12	30	36	22	29	34	39	29	37	29	43	26	35	45	55	43	33	10
K01892	9	6	17	9	13	11	10	10	16	6	11	18	11	25	17	14	9	10	30	14	9	21	21	26	36	16	14	28	28	41	18	14	56	58	70	48	30	48	48	63	23	20	18	11	34	19	29	25	34
K01893	5	9	11	11	12	18	14	12	21	6	18	7	17	16	12	10	2	5	12	3	0	2	5	3	10	3	4	7	11	9	13	12	11	14	24	17	25	11	17	9	10	7	10	12	1	5	8	8	9
K01894	0	0	0	0	0	0	0	0	0	0	0	0	0	0	0	0	0	0	0	0	0	0	0	0	0	0	0	0	0	0	0	0	0	0	0	0	0	0	0	0	0	0	0	0	0	0	0	0	0
K01895	98	116	82	92	105	112	112	110	32	24	26	28	24	41	30	35	113	115	68	89	95	94	51	90	42	29	9	56	53	35	32	38	23	25	20	22	13	12	22	26	33	37	39	44	17	28	23	26	80
K01896	0	0	0	0	0	0	0	0	0	0	0	0	0	0	0	0	0	0	0	0	0	0	0	0	0	0	0	0	0	0	0	0	4	2	0	2	0	1	1	0	2	0	0	4	0	2	0	1	0
K01897	44	29	26	28	27	37	35	21	30	18	37	26	43	38	27	33	42	62	11	41	45	35	48	54	14	12	17	20	16	6	26	13	19	17	21	35	14	29	20	18	31	13	27	39	8	11	14	10	38
K01899	0	0	0	0	0	0	0	0	0	0	0	0	0	0	0	0	0	0	0	0	0	0	0	0	0	0	0	0	0	0	0	0	0	0	0	0	0	0	0	0	0	0	0	0	0	0	0	0	0
K01900	0	0	0	0	0	0	1	0	0	2	0	0	0	2	0	0	0	0	0	0	0	0	0	0	0	0	0	0	0	0	0	0	0	0	0	0	0	0	0	0	0	0	0	0	0	0	0	1	0
K01902	5	6	15	17	7	10	5	9	14	4	5	4	13	9	5	9	3	3	4	1	4	5	4	2	1	3	2	6	3	3	8	2	10	8	3	9	3	4	6	4	8	15	23	4	23	14	21	22	11
K01903	45	44	34	28	45	56	63	41	14	14	21	23	15	16	16	18	10	11	10	16	8	15	14	9	15	20	19	19	20	17	24	30	9	15	11	10	3	11	7	12	7	0	10	7	12	11	5	3	30
K01904	0	0	0	0	0	0	0	3	0	1	0	0	0	0	2	2	1	0	0	0	0	0	0	1	1	0	0	0	0	0	1	0	0	0	0	1	0	0	0	0	1	2	0	0	1	3	2	1	1
K01907	12	10	3	7	16	15	18	11	13	13	6	6	5	15	10	7	3	0	1	1	0	2	0	0	1	2	0	0	2	2	4	1	9	13	6	4	8	11	9	9	4	1	1	1	5	6	4	7	1
K01908	2	5	0	2	1	0	11	11	0	0	1	1	8	0	0	1	0	0	0	1	0	0	0	1	0	3	0	2	0	0	1	1	2	0	0	2	3	1	0	2	3	1	0	3	0	1	1	1	3
K01910	0	0	0	0	0	0	0	0	0	0	0	0	1	0	0	0	0	0	0	0	0	0	0	0	0	0	0	0	0	0	0	0	0	0	0	0	0	0	0	0	0	0	0	1	0	0	0	0	0
K01911	0	0	0	0	0	0	0	0	0	0	0	0	0	0	0	0	14	13	4	9	4	0	14	14	0	0	0	0	0	0	0	0	8	8	2	3	2	5	9	4	1	0	0	0	2	0	5	2	2
K01912	15	27	31	18	29	19	24	20	22	8	21	12	26	21	14	16	14	11	1	7	17	11	12	13	34	15	10	29	37	42	31	17	2	1	1	1	2	2	3	2	11	15	29	28	2	12	8	6	7
K01914	11	12	6	8	17	18	13	6	3	2	1	2	5	3	1	5	0	0	0	1	0	2	0	0	0	9	0	0	1	0	3	1	0	0	1	0	0	0	1	0	2	1	0	0	1	2	2	0	1
K01915	4	5	6	4	2	3	4	2	24	19	21	20	23	36	27	20	23	42	36	36	30	26	30	25	37	19	27	27	33	31	36	14	30	47	42	37	21	27	27	40	42	39	28	35	46	46	45	58	26
K01916	7	5	8	1	11	5	1	17	5	4	7	6	10	7	6	18	13	9	16	16	10	5	8	15	3	3	4	7	6	8	7	6	9	15	19	8	12	19	9	13	12	25	17	25	28	24	36	14	12
K01918	1	6	8	1	2	2	2	5	0	0	0	0	0	0	0	0	0	0	0	0	0	0	0	0	0	0	0	0	0	0	0	0	0	0	0	0	0	0	0	1	0	0	0	0	0	0	0	0	2
K01919	0	0	0	0	0	0	0	0	0	0	0	0	0	0	0	0	1	0	0	1	0	0	2	0	0	0	0	0	0	0	0	0	1	0	0	0	0	0	0	0	1	0	0	0	0	0	0	0	0
K01920	0	0	0	0	0	0	0	0	0	0	0	0	0	0	0	0	0	0	0	0	0	0	0	0	0	0	0	0	0	0	0	0	1	0	0	1	0	1	0	0	0	0	0	0	0	0	0	0	0
K01921	2	0	1	0	0	0	2	0	9	14	2	8	7	3	2	5	6	17	12	8	4	7	3	3	0	2	0	1	3	3	4	8	39	38	46	26	29	40	52	31	19	17	15	7	30	36	35	37	4
K01922	0	0	0	0	0	0	0	0	0	1	0	3	0	0	0	0	0	0	0	0	0	0	0	0	0	0	0	0	0	0	0	0	0	0	0	0	0	0	0	0	0	0	0	0	0	0	0	0	0
K01923	5	3	16	4	8	12	4	4	10	8	7	2	15	12	3	12	13	4	8	7	12	4	9	9	13	10	1	17	15	20	15	3	11	14	4	11	1	5	7	8	11	17	12	14	13	12	7	8	13
K01924	1	2	2	0	1	1	0	0	0	0	0	0	0	0	0	0	2	0	2	2	1	0	1	3	0	2	0	0	1	0	1	0	0	0	0	0	0	0	0	0	1	1	1	0	3	3	1	0	0
K01925	0	0	0	0	0	0	0	0	0	0	0	1	2	0	0	0	0	0	0	0	0	0	0	0	16	11	8	17	11	14	10	8	0	0	0	0	0	0	0	0	0	0	0	0	0	0	0	0	0
K01928	0	1	0	0	0	0	0	0	0	0	3	0	0	0	2	0	0	3	1	0	0	1	1	0	29	16	7	20	14	20	13	2	0	0	0	0	0	0	0	0	1	0	0	1	0	0	0	1	0
K01930	0	0	0	0	0	0	0	0	0	0	0	0	0	0	0	0	0	0	0	0	0	0	0	0	0	0	0	0	0	0	0	0	0	0	0	0	0	0	0	0	0	0	0	0	0	0	0	0	0
K01931	0	0	0	0	0	0	0	0	0	0	0	0	0	0	0	0	0	0	0	0	0	0	0	0	0	0	0	0	0	0	0	0	0	1	0	0	0	0	0	0	0	1	0	0	0	0	0	0	0
K01933	14	4	13	13	12	16	16	12	4	11	9	9	10	14	10	15	9	8	6	11	17	13	10	8	25	7	12	31	23	22	16	12	8	8	7	5	10	7	5	10	10	6	8	9	6	8	12	10	17
K01934	7	6	1	0	1	1	0	1	7	6	1	3	3	10	2	3	3	11	10	6	13	6	3	8	7	2	9	5	11	11	8	5	4	4	3	5	4	6	8	9	5	8	5	11	8	14	11	11	5
K01935	0	2	0	0	0	0	0	1	0	0	0	0	0	0	0	2	4	12	15	14	6	5	7	4	0	0	0	0	0	0	1	1	0	1	3	6	5	3	3	8	0	0	0	0	1	3	3	1	21
K01937	46	64	47	54	70	59	48	61	31	21	34	28	14	39	36	40	14	20	20	11	20	26	16	20	33	53	34	32	52	42	40	61	23	17	38	26	25	32	28	25	46	67	44	37	84	63	58	59	28
K01938	19	43	14	31	27	26	43	39	12	4	10	6	9	12	5	12	16	18	9	14	17	16	16	13	3	2	0	7	14	3	5	6	8	3	13	7	5	7	5	7	7	4	5	4	5	3	6	7	10
K01939	16	22	29	14	20	23	17	13	2	8	6	8	23	17	21	5	13	24	41	23	19	39	24	13	33	13	8	22	24	15	10	7	25	23	12	14	13	17	13	22	12	12	24	16	17	10	10	18	19
K01940	5	14	7	7	3	1	11	2	12	8	7	6	8	7	9	6	12	11	6	9	6	13	11	9	26	13	18	24	22	27	16	10	1	5	3	5	4	6	4	4	8	7	9	11	1	5	12	4	17
K01941	0	0	3	0	0	0	0	0	0	0	0	0	0	0	0	0	0	0	0	0	0	0	0	0	0	0	0	0	0	0	0	0	0	0	0	0	0	0	0	0	0	0	0	0	0	0	2	0	0
K01945	15	10	14	8	21	1	16	24	6	7	12	17	5	16	5	9	28	28	19	34	22	35	28	16	24	20	18	19	18	19	19	15	22	12	14	14	7	10	13	14	9	7	16	17	9	10	10	11	11
K01946	0	0	0	0	0	0	0	0	0	0	0	0	0	0	0	0	0	0	0	0	0	0	0	0	0	0	0	0	0	0	0	0	0	0	0	0	0	0	0	0	4	0	0	14	0	0	1	0	0
K01948	3	0	0	0	3	1	1	2	0	0	1	0	2	0	0	0	0	0	0	0	0	1	0	0	0	2	0	0	0	0	0	0	1	2	1	1	1	0	0	2	0	0	0	0	0	1	0	0	0
K01950	33	15	18	22	17	16	20	14	15	6	12	9	17	15	8	11	12	6	11	7	11	25	1	8	2	3	8	9	8	8	6	9	13	6	13	5	8	14	5	8	8	4	7	3	3	3	10	18	2
K01951	26	28	30	27	17	19	21	29	16	13	16	13	15	24	29	24	50	61	46	39	64	82	39	48	31	12	16	34	16	25	26	23	35	39	43	41	28	39	37	40	15	12	17	23	24	26	23	17	43
K01952	20	26	4	17	16	4	15	5	0	0	3	0	0	0	3	3	0	1	3	0	1	0	0	0	1	2	0	0	0	0	1	0	2	2	0	1	0	1	0	2	3	3	3	0	3	1	1	1	2
K01953	20	18	41	20	20	19	12	12	67	75	75	72	59	74	73	42	32	72	69	51	56	63	39	38	28	59	8	54	40	40	52	71	43	62	73	55	35	58	58	44	73	64	74	43	93	85	102	105	58
K01955	11	2	9	18	3	14	12	7	16	6	15	4	11	6	7	16	35	21	15	22	23	36	22	36	14	12	0	7	13	10	14	7	5	10	9	8	6	6	10	7	22	17	15	11	11	6	5	7	13
K01956	0	0	1	3	2	0	0	0	0	2	2	1	2	3	0	0	3	8	12	2	1	3	5	7	18	13	8	12	19	29	11	8	11	18	14	10	4	18	13	9	4	6	15	16	6	11	13	9	8
K01958	1	1	2	0	1	9	3	4	1	1	1	0	0	2	0	0	0	0	2	0	0	0	0	0	1	0	0	3	0	0	3	1	1	3	3	0	4	1	0	1	0	0	1	0	2	0	4	2	1
K01960	1	0	0	0	0	0	1	1	6	0	6	4	6	4	3	0	0	0	0	0	0	2	0	0	2	0	9	2	3	0	4	0	0	3	6	2	3	0	2	6	0	3	5	3	0	1	2	0	5
K01961	0	2	0	0	0	0	1	2	1	4	4	0	1	1	0	1	2	43	6	7	5	14	5	2	3	1	1	1	5	3	3	4	14	16	12	14	9	7	10	8	5	7	8	21	11	10	6	7	3
K01962	0	0	0	0	0	0	0	0	0	0	0	0	0	0	0	0	1	0	2	0	0	0	1	0	0	0	0	0	0	0	0	0	0	0	0	0	0	0	0	0	0	0	0	0	0	0	0	0	0
K01963	2	1	1	2	2	0	3	0	0	0	0	0	2	0	0	0	1	0	0	0	0	4	0	0	0	0	0	0	0	0	0	3	0	0	0	0	0	1	0	0	0	0	0	0	1	1	0	1	1
K01965	2	0	3	3	3	1	0	0	1	1	1	3	0	0	2	0	1	3	2	1	1	1	0	0	0	0	0	0	0	0	1	2	33	28	36	29	30	34	31	26	7	3	3	0	16	27	18	33	2
K01966	49	45	28	38	51	34	52	39	4	3	7	9	0	3	4	3	11	41	13	15	17	42	19	8	1	1	0	0	3	1	3	3	6	6	4	3	2	3	4	5	4	2	7	0	5	9	8	6	8
K01968	1	0	1	2	1	0	1	0	4	0	3	1	9	7	2	1	2	5	0	7	1	6	0	1	2	0	0	1	3	1	3	0	2	1	1	0	3	0	0	2	2	3	3	3	1	1	2	1	0
K01969	2	2	3	0	0	1	2	0	0	1	2	0	1	1	0	0	0	0	0	0	0	1	0	1	0	0	0	0	0	0	0	0	5	1	0	3	0	0	4	6	0	0	1	2	0	0	0	0	1
K01971	5	3	12	0	0	1	0	0	21	5	8	7	15	9	9	23	10	34	13	11	19	5	23	13	4	7	0	3	8	4	6	3	2	0	2	4	2	3	4	0	8	8	19	14	5	2	5	5	6
K01972	7	19	10	3	2	3	14	12	20	31	20	44	20	27	26	27	42	32	19	32	28	26	33	30	2	9	6	22	14	4	22	41	12	13	14	8	11	11	16	18	51	21	15	5	10	16	23	16	12
K01973	0	0	0	0	0	0	0	0	0	0	0	0	0	0	0	0	0	0	0	0	0	0	0	0	0	0	0	0	0	0	0	0	0	2	1	0	0	1	0	0	0	0	0	0	0	0	0	0	0
K01974	12	12	13	15	16	15	15	15	23	9	16	13	8	30	16	27	28	43	33	21	22	14	35	19	23	16	21	22	27	20	28	27	29	27	28	22	19	24	21	19	16	12	7	16	21	19	15	21	19
K01975	7	4	7	5	4	8	4	12	8	10	9	9	12	14	12	3	13	7	15	9	11	17	7	13	4	5	8	6	7	5	10	9	12	19	9	14	10	10	15	15	14	9	12	9	18	20	32	21	29
K01988	0	0	0	0	0	0	0	6	0	0	0	0	0	0	0	0	0	0	0	0	0	0	0	0	0	0	0	0	0	0	0	0	0	0	0	0	0	0	0	0	0	0	0	0	0	0	0	0	0
K01989	0	0	0	0	0	0	0	0	0	1	0	0	4	1	0	0	0	0	0	0	0	0	0	0	0	0	0	0	0	0	0	0	0	0	0	0	0	0	0	0	0	0	0	0	0	0	0	0	0
K01990	74	71	95	114	101	117	108	69	56	48	92	31	68	91	44	58	56	70	50	87	84	61	52	74	71	48	35	87	75	81	72	55	102	112	91	92	81	85	101	125	80	62	68	90	70	75	80	74	85
K01991	0	0	0	0	0	0	0	0	0	0	0	0	0	0	0	0	0	0	0	0	0	0	0	0	0	0	0	0	0	1	0	0	0	0	0	0	0	0	0	0	0	0	0	0	0	0	0	0	0
K01992	24	32	25	43	37	34	26	56	25	15	23	17	32	32	49	49	8	13	3	12	9	24	11	10	37	44	41	42	42	58	55	45	19	26	19	18	13	19	21	29	39	37	37	21	79	64	54	65	31
K01995	31	28	19	27	26	16	27	23	6	3	9	21	20	11	13	18	54	50	32	51	57	34	36	62	1	3	14	6	6	3	11	12	8	11	12	5	9	7	3	6	4	9	6	2	0	9	3	1	10
K01996	9	16	17	24	15	12	17	11	30	21	30	16	20	15	14	20	49	48	19	38	50	29	45	49	2	9	2	2	6	0	11	22	10	12	12	11	11	13	7	11	8	14	8	13	14	7	7	11	18
K01997	7	4	33	7	3	0	0	3	12	17	7	10	24	9	10	18	55	40	33	43	49	17	53	64	3	4	0	3	11	3	5	10	21	14	19	20	7	14	14	17	3	8	4	1	4	2	4	2	32
K01998	4	4	5	10	0	0	3	3	22	12	15	14	21	23	21	14	76	74	33	87	76	32	70	100	3	8	0	7	7	1	10	5	15	18	9	12	6	20	22	8	9	6	6	3	3	7	8	12	13
K01999	0	0	2	6	4	0	4	1	15	7	9	2	19	15	8	15	28	16	24	23	28	14	25	33	0	3	3	4	6	1	9	5	17	10	18	11	7	13	9	24	15	9	13	9	5	5	5	1	10
K02000	0	0	0	0	0	0	0	0	0	0	0	0	0	0	0	0	0	1	0	0	0	0	0	0	0	2	0	2	0	0	0	0	0	0	0	0	0	0	0	0	1	3	6	9	3	4	5	1	0
K02001	0	3	0	1	2	2	1	0	0	0	0	0	0	0	0	0	0	4	2	0	3	4	1	0	0	0	0	0	0	0	0	0	0	0	0	0	0	0	0	0	1	0	3	8	0	2	3	1	0
K02002	0	0	0	0	0	0	0	0	0	0	0	1	0	0	0	0	0	0	0	0	0	0	0	0	0	0	0	0	0	0	0	0	0	0	0	0	0	0	0	0	12	5	15	14	0	0	6	0	0
K02003	110	112	77	77	94	81	122	121	117	101	73	109	79	62	79	85	26	37	14	17	36	79	21	13	22	28	12	28	34	32	51	77	62	84	59	73	70	70	73	75	67	55	47	48	71	70	83	82	40
K02004	60	53	52	55	62	52	45	67	58	40	47	31	55	68	54	66	28	39	31	22	22	25	31	34	24	12	17	24	47	17	34	31	46	45	43	39	35	48	41	53	32	49	45	99	18	21	34	24	50
K02006	9	0	1	0	1	0	1	0	4	3	5	3	6	9	3	5	10	2	2	9	11	2	9	11	14	7	0	10	10	14	13	3	0	0	1	4	2	3	0	1	6	8	10	16	0	1	2	3	2
K02007	2	1	2	2	0	2	0	0	1	2	2	2	6	5	3	11	1	3	1	0	3	0	0	0	25	18	23	19	21	25	13	3	0	0	0	0	0	1	0	0	7	6	12	22	3	1	1	2	4
K02008	4	0	0	1	0	0	4	0	0	0	1	0	2	0	0	0	0	0	0	0	2	0	0	1	20	15	13	17	15	21	13	6	0	0	0	0	0	0	0	2	5	2	11	16	2	0	2	3	1
K02009	0	0	0	0	0	0	0	0	0	0	0	0	0	0	0	0	0	0	0	0	0	0	0	0	0	0	0	1	0	0	0	0	0	0	0	0	0	0	0	0	0	2	2	1	0	0	1	1	0
K02010	8	4	3	2	3	2	8	9	9	15	9	13	13	5	2	5	13	17	11	14	11	14	10	14	0	0	3	1	0	0	1	3	1	1	3	1	0	1	0	0	4	2	12	6	1	5	3	3	0
K02011	0	1	1	0	0	0	0	0	7	4	8	7	6	6	5	8	20	10	7	23	14	8	16	22	4	4	1	3	2	0	5	2	6	9	3	12	0	5	6	2	5	1	4	4	0	1	3	14	3
K02012	0	4	0	0	0	0	0	1	10	2	1	3	9	7	6	6	11	1	14	4	16	0	10	14	2	0	0	2	0	0	0	1	8	10	10	6	3	4	9	7	6	9	13	11	1	4	7	1	2
K02013	1	10	1	4	0	0	6	0	3	1	0	0	2	2	4	2	1	2	1	1	2	10	5	1	9	4	0	3	4	6	2	0	4	1	1	5	0	0	1	4	12	7	13	18	0	3	11	5	3
K02015	6	6	0	0	0	2	1	2	0	0	0	0	0	0	0	0	2	6	2	3	3	0	3	0	14	3	0	3	5	6	6	1	0	0	1	0	0	1	0	0	6	14	12	19	0	4	7	2	1
K02016	2	4	5	0	2	0	2	0	0	1	3	3	1	1	2	3	13	27	11	24	11	13	10	26	21	3	10	8	15	26	6	6	2	0	1	0	0	1	0	2	12	12	13	34	11	14	8	5	14
K02017	0	0	1	5	8	0	0	0	0	0	0	0	0	0	0	0	0	0	0	0	0	0	0	0	0	0	0	0	0	0	0	1	0	0	0	0	0	0	0	0	0	1	2	0	0	0	0	0	0
K02018	2	0	6	0	0	0	0	0	1	0	1	0	2	4	0	2	0	0	0	2	1	0	4	1	10	2	0	9	0	14	8	2	1	2	4	0	0	3	2	3	1	4	7	11	1	0	1	1	2
K02019	0	0	0	0	0	0	0	0	3	0	0	0	0	0	3	0	0	0	0	0	0	0	0	1	0	0	0	0	0	1	0	0	0	0	1	1	0	2	0	1	0	0	0	0	0	0	0	0	0
K02020	0	0	3	2	0	2	0	0	3	10	6	5	3	3	1	3	0	0	0	0	0	2	0	0	2	5	0	0	0	0	2	6	0	1	2	7	1	3	3	0	12	4	9	19	0	8	2	0	0
K02025	5	14	3	9	3	5	1	1	5	5	6	7	9	2	0	4	47	22	13	45	29	13	29	49	3	1	2	1	1	5	1	2	0	5	2	2	4	2	3	5	2	2	4	1	2	1	2	5	3
K02026	5	3	2	2	6	2	0	1	4	0	4	0	4	2	4	2	38	20	17	26	24	17	32	38	0	0	0	1	2	0	0	7	3	0	0	3	0	0	1	0	1	1	6	0	0	1	1	4	1
K02027	0	1	0	2	4	3	3	0	2	0	1	1	1	0	0	0	13	3	1	8	7	2	3	5	0	0	0	0	0	0	0	0	0	0	1	1	0	4	0	0	0	0	0	1	0	0	0	1	1
K02028	11	35	16	20	25	11	14	17	13	3	13	4	6	8	15	5	6	3	8	9	6	14	5	7	2	6	0	4	5	0	3	9	4	0	1	4	2	10	4	1	27	31	8	1	20	22	17	21	7
K02029	1	0	1	0	2	0	0	1	3	1	2	0	1	2	1	3	1	1	2	3	2	0	1	1	1	0	0	1	2	0	0	1	3	0	0	0	0	0	3	1	0	2	1	3	1	0	4	2	3
K02030	1	0	0	2	0	2	3	0	3	2	1	1	1	2	4	2	8	1	1	5	1	0	1	4	0	0	0	1	0	0	2	1	5	4	2	9	1	1	4	3	9	11	17	13	2	5	8	4	0
K02031	36	40	22	44	38	32	26	29	26	10	22	21	21	22	18	15	41	54	43	52	50	32	48	50	4	5	3	10	11	6	12	17	18	16	10	22	11	9	9	10	9	11	23	12	19	20	21	19	16
K02032	27	24	19	35	27	30	21	15	21	10	34	10	23	23	24	27	105	75	45	96	61	41	80	71	8	2	20	7	12	8	17	9	12	11	22	10	5	15	5	17	14	7	21	8	4	7	10	7	22
K02033	21	12	16	13	8	2	3	14	14	15	14	15	10	14	5	14	72	48	34	62	62	27	60	74	10	4	7	9	15	6	7	11	17	19	19	24	7	17	9	25	12	19	13	20	21	20	17	12	20
K02034	34	16	35	18	19	22	29	19	14	7	15	18	18	26	9	10	72	65	40	72	61	22	62	74	9	21	0	7	15	13	20	12	24	16	27	21	20	30	15	25	9	13	10	7	10	11	9	9	26
K02035	39	29	52	34	21	31	16	34	73	57	80	53	85	96	82	69	137	140	147	110	116	73	129	148	35	19	19	41	60	30	55	53	50	46	44	62	34	32	44	57	35	46	37	19	18	31	22	24	58
K02036	3	3	5	3	4	4	6	5	5	2	2	4	0	6	1	4	5	8	3	7	7	5	5	10	2	0	0	0	4	2	3	0	5	3	2	1	1	2	2	2	1	3	5	4	1	2	2	6	2
K02037	9	5	15	17	14	4	2	15	3	2	1	0	8	3	3	2	9	6	3	14	9	9	11	15	17	11	16	7	18	14	8	7	2	1	5	2	1	0	4	0	9	7	12	23	10	8	5	5	4
K02038	0	3	0	0	1	2	0	1	0	2	1	1	2	1	3	1	24	10	9	10	16	7	16	23	11	14	7	15	13	16	11	3	0	0	2	1	0	1	1	0	7	6	4	16	1	0	10	2	4
K02039	5	1	4	7	3	1	5	0	3	2	3	0	5	7	1	1	7	8	2	3	8	5	7	15	2	4	2	8	4	0	1	2	2	1	1	1	0	1	0	3	2	1	10	3	1	1	0	1	5
K02040	10	3	9	10	20	5	13	9	0	0	0	0	4	5	0	0	9	2	6	15	16	7	10	12	17	10	9	8	17	23	10	11	2	6	2	4	5	4	5	0	2	15	8	12	8	10	6	8	5
K02041	2	1	5	4	6	3	5	1	0	3	0	2	1	0	1	0	0	2	3	2	4	3	3	4	0	0	0	0	0	0	1	0	1	3	5	1	0	2	2	1	0	0	3	0	3	2	0	0	5
K02042	0	1	0	0	0	0	0	0	0	0	0	1	0	0	0	0	7	12	3	10	6	4	10	4	0	2	3	0	0	0	0	0	1	2	3	2	2	2	0	3	1	1	6	1	8	3	3	2	1
K02044	0	0	0	0	0	0	0	0	0	0	0	0	0	0	0	0	8	2	0	2	4	0	0	3	0	0	0	0	0	0	0	0	0	0	0	0	0	1	1	0	0	0	0	0	0	0	0	0	0
K02045	1	0	0	0	0	0	1	0	1	2	3	1	5	2	2	3	0	0	0	2	0	0	0	0	11	10	3	18	11	16	7	11	5	3	4	1	2	5	1	7	2	3	1	4	0	4	7	0	2
K02046	0	0	0	0	0	0	0	0	0	0	0	0	0	0	0	0	1	0	0	1	0	0	0	0	0	0	0	1	0	0	0	0	0	0	0	0	0	0	2	0	0	0	0	1	1	0	0	0	2
K02047	2	0	0	0	2	0	3	0	0	0	0	0	0	0	0	0	0	0	0	0	0	1	0	0	0	0	0	2	0	0	0	0	0	0	0	1	0	0	0	0	0	0	0	0	0	2	0	0	0
K02049	4	1	0	1	1	5	1	0	3	0	2	0	1	2	4	3	10	10	15	20	12	19	20	13	0	4	7	1	1	0	0	3	0	1	1	1	3	1	0	0	4	1	0	3	0	1	0	1	0
K02050	0	0	0	0	0	0	0	0	2	3	3	0	2	3	1	3	10	7	4	10	4	2	2	8	0	1	0	0	1	1	1	0	0	1	0	0	0	0	1	0	1	1	3	1	1	1	0	0	6
K02051	0	0	0	0	0	0	0	0	0	0	0	0	0	0	0	0	4	0	0	0	0	0	1	1	0	0	0	0	0	0	0	0	0	0	0	0	0	0	0	0	0	0	0	0	0	0	0	0	0
K02052	1	0	3	4	2	0	3	0	2	4	6	4	3	10	2	5	19	8	2	9	12	9	12	15	0	0	0	2	4	1	0	0	0	2	3	3	3	2	1	2	2	4	6	3	2	1	2	2	1
K02053	1	0	0	0	0	1	0	1	4	4	12	6	5	1	4	9	7	7	4	2	9	3	10	5	0	0	3	2	1	0	0	5	0	1	2	1	1	1	0	1	4	2	4	0	1	1	0	4	0
K02054	0	0	0	0	0	0	0	0	0	0	0	0	0	0	0	0	2	0	1	3	0	1	0	3	0	0	0	0	0	0	0	0	0	0	0	0	0	0	0	0	1	0	0	0	1	2	1	0	0
K02055	0	0	0	0	0	0	0	0	0	0	0	0	0	0	0	0	3	2	0	1	4	8	2	0	0	0	2	0	0	0	3	2	0	0	0	0	1	0	0	0	0	0	0	0	0	0	0	0	0
K02056	0	0	0	0	0	0	0	0	0	0	0	0	0	0	0	0	2	1	0	2	1	3	0	0	0	0	0	0	0	0	0	0	0	1	0	0	0	0	0	0	1	2	0	1	0	1	0	1	0
K02057	0	0	1	0	0	0	1	0	0	0	0	0	0	0	0	0	0	0	2	0	2	0	0	0	0	0	0	0	0	0	0	0	0	0	0	0	0	0	0	0	0	0	0	0	0	0	0	0	0
K02058	0	0	0	0	0	0	0	0	0	0	0	0	0	0	0	0	4	0	0	0	1	0	0	0	0	0	0	0	0	0	0	0	0	0	0	0	0	0	0	0	0	0	0	0	0	0	0	0	0
K02062	0	0	0	0	0	0	0	0	0	0	0	0	0	0	0	0	0	0	0	0	0	0	0	0	1	0	0	0	0	2	0	1	0	0	0	0	0	0	0	0	0	0	0	0	0	0	0	0	0
K02063	603	726	365	501	648	578	756	617	261	266	248	351	238	159	275	278	204	463	274	237	226	579	189	148	439	352	525	148	172	141	407	739	228	355	314	827	538	544	792	439	200	157	164	50	197	228	237	192	189
K02064	0	0	0	0	0	0	0	0	0	1	5	0	4	2	0	1	4	8	4	9	3	3	3	5	1	0	0	1	2	0	3	0	5	8	3	5	1	8	13	7	0	1	3	2	1	0	3	0	0
K02065	0	4	4	0	1	0	0	2	0	0	0	0	0	0	0	0	0	0	0	0	0	0	0	0	0	0	0	0	0	0	0	0	0	0	0	0	0	0	0	0	0	0	0	0	0	0	0	0	0
K02066	0	0	0	0	0	0	0	0	2	0	0	0	0	0	1	0	0	0	1	0	0	0	0	1	0	0	0	0	0	1	0	0	0	0	0	1	0	0	1	0	0	0	0	2	0	0	0	0	0
K02067	0	0	0	0	0	0	0	0	1	2	1	5	0	2	0	0	0	0	0	0	0	0	0	0	0	0	0	0	0	0	0	1	0	0	0	0	0	0	0	1	0	0	0	0	0	0	0	0	0
K02068	0	0	0	0	0	2	0	0	0	0	1	0	0	1	0	0	0	0	0	0	0	1	2	0	0	1	0	1	1	0	0	0	0	1	1	2	4	1	2	1	7	3	4	10	4	1	2	2	0
K02069	0	0	0	0	0	0	1	0	0	4	1	0	0	3	0	0	0	2	0	1	0	1	0	1	0	0	0	0	0	1	0	0	3	0	2	1	1	0	1	3	6	4	8	11	3	2	3	3	0
K02071	0	2	0	0	2	0	0	0	0	0	0	0	0	0	0	0	0	0	0	0	0	0	0	0	6	1	0	3	3	2	1	1	1	0	0	2	0	0	0	0	0	0	0	0	0	0	0	0	0
K02073	0	0	0	0	0	0	0	0	0	0	0	0	0	0	0	0	0	0	0	2	0	0	0	0	0	0	0	0	0	0	1	0	0	0	0	0	0	0	0	0	0	0	0	0	0	0	0	0	0
K02078	0	0	0	1	0	0	0	0	0	0	0	0	0	0	0	0	0	1	0	0	0	1	0	0	0	0	0	0	1	0	0	1	0	2	0	1	0	1	0	0	0	0	1	0	1	0	0	0	0
K02082	0	0	0	0	0	0	0	0	0	0	0	0	0	0	0	0	0	0	0	0	0	0	1	0	0	0	0	0	0	0	0	0	0	0	0	0	0	0	0	0	0	0	0	0	0	0	0	0	0
K02083	0	0	0	0	0	0	0	0	0	0	0	0	0	0	0	0	3	1	0	0	0	0	1	0	0	0	0	0	0	0	0	0	0	0	0	0	0	0	0	0	0	0	0	0	0	0	0	0	0
K02084	5	8	0	4	2	5	2	0	21	19	26	23	20	9	17	15	0	0	0	0	0	1	0	0	2	1	7	1	0	2	3	6	0	1	1	0	0	2	0	1	3	1	0	0	4	1	5	2	1
K02085	0	0	0	0	0	0	0	0	0	0	0	0	0	0	0	0	0	0	0	0	0	0	0	0	0	0	0	0	0	0	0	0	0	0	0	0	0	0	0	0	0	0	0	0	0	0	0	0	0
K02087	0	0	0	0	0	0	0	0	0	0	0	0	0	0	0	0	0	0	0	0	0	0	0	0	0	0	0	0	0	0	0	0	0	0	0	0	0	0	0	0	0	0	0	0	0	0	0	0	0
K02098	0	0	0	0	0	0	0	0	0	0	0	0	0	0	0	0	0	0	0	0	0	0	0	0	0	0	0	0	0	0	0	0	0	0	0	0	0	0	0	0	0	0	0	0	0	0	0	0	0
K02105	0	0	0	0	0	0	0	0	0	0	0	0	0	0	0	0	0	0	0	0	0	0	0	0	0	0	0	0	0	0	0	0	0	0	0	0	0	0	0	0	0	0	0	0	0	0	0	0	0
K02106	1	0	0	0	0	0	0	0	0	0	0	0	0	1	0	0	4	8	5	6	9	2	10	17	0	0	0	0	0	0	0	0	0	0	0	0	0	0	0	0	0	0	1	0	0	0	0	0	0
K02108	0	0	1	0	1	0	0	0	0	0	0	0	2	0	0	0	0	2	0	0	1	0	0	0	0	0	0	1	0	0	1	0	0	0	0	0	0	0	0	0	0	0	0	0	0	0	0	0	0
K02109	0	0	0	0	0	0	0	0	0	0	0	0	0	0	0	0	0	0	0	0	0	0	0	0	0	0	0	0	0	0	0	0	0	0	0	0	0	0	0	1	0	1	1	0	0	0	0	0	0
K02110	0	5	0	0	0	0	1	1	3	5	7	5	4	4	3	4	0	7	3	1	3	9	1	0	1	0	0	1	0	0	0	4	0	1	1	1	0	1	0	0	4	4	1	2	1	3	3	0	0
K02111	0	0	0	0	0	0	0	1	7	6	13	5	8	4	8	8	0	2	8	1	2	7	1	2	1	0	0	2	0	3	4	2	0	1	1	0	3	1	0	0	7	9	2	1	1	3	3	6	2
K02112	0	0	0	0	0	0	1	0	8	3	2	0	6	2	5	11	0	1	4	2	2	5	0	1	2	1	0	1	2	0	0	2	1	0	0	3	1	0	2	1	3	1	4	2	1	2	2	2	0
K02114	0	0	0	4	0	0	0	0	0	2	3	1	2	4	1	1	0	0	2	0	2	0	0	0	0	0	0	0	0	0	0	3	0	0	0	0	0	0	0	0	0	0	0	0	0	0	0	0	0
K02115	0	0	0	0	0	0	0	0	1	0	0	0	0	0	0	1	0	4	9	0	3	1	2	2	0	0	0	0	0	0	0	0	0	0	0	0	0	0	0	0	1	0	0	0	2	0	0	0	0
K02117	101	156	61	67	134	99	94	107	30	21	22	25	20	37	19	13	9	26	14	18	27	35	10	8	7	29	3	13	12	8	13	23	23	15	27	9	13	12	13	19	13	21	34	24	19	27	22	23	24
K02118	9	6	22	9	12	7	9	5	11	10	16	13	10	14	5	12	9	18	5	4	14	17	9	10	2	6	2	6	3	1	9	8	13	14	14	14	5	6	11	7	15	17	21	10	11	20	17	11	27
K02119	0	0	0	0	0	0	0	0	0	1	0	0	0	1	1	3	11	12	1	8	3	5	12	13	23	1	6	13	29	34	14	5	0	0	0	0	0	0	0	0	2	0	1	7	0	3	1	1	0
K02120	0	2	2	2	1	0	0	2	0	1	0	0	0	0	0	0	9	0	2	4	2	0	2	6	23	5	4	5	10	6	10	8	3	3	2	1	1	1	1	2	6	6	11	19	5	1	5	3	3
K02121	5	10	3	0	8	2	4	0	0	0	0	0	0	0	0	0	0	0	2	0	0	0	2	3	0	0	0	1	0	0	0	0	0	0	0	0	0	0	0	0	2	0	0	4	0	0	1	0	1
K02122	0	0	0	0	0	0	0	0	0	0	0	0	0	0	0	0	0	0	0	0	3	0	0	1	0	0	0	0	0	0	0	0	0	0	0	0	0	1	0	0	1	1	2	0	0	0	3	0	0
K02123	2	6	3	4	0	0	0	0	15	0	11	2	12	14	3	9	29	32	28	24	29	10	34	34	41	30	31	43	32	33	38	25	24	44	27	26	26	29	31	30	14	12	18	42	10	8	15	6	4
K02124	0	1	0	1	2	4	1	0	0	0	0	0	0	0	0	0	2	2	5	1	2	0	0	2	0	0	0	0	0	0	0	0	0	0	0	0	0	0	0	0	0	2	0	2	1	0	0	0	0
K02128	0	0	0	0	0	0	0	0	0	0	0	0	0	0	1	1	0	0	0	0	0	0	0	0	0	0	0	0	0	0	0	0	0	0	0	0	0	0	0	0	0	0	0	0	0	0	0	0	0
K02132	0	1	0	0	0	1	0	0	0	0	0	0	0	0	0	0	0	0	0	1	3	0	0	0	0	0	0	0	0	0	0	0	0	0	0	0	0	0	0	0	1	0	0	0	0	0	0	0	0
K02133	0	0	0	0	0	0	0	0	0	0	0	0	0	0	0	0	0	0	0	0	0	0	0	0	0	0	0	0	0	0	0	0	0	0	0	0	7	0	0	0	0	0	0	0	0	0	0	0	0
K02136	0	0	0	0	0	0	0	0	0	0	0	0	0	0	0	0	0	0	0	0	0	0	0	0	0	0	0	0	0	0	0	0	0	0	0	0	0	0	0	0	0	0	0	0	0	0	0	0	0
K02145	0	0	0	0	0	0	0	0	0	0	0	0	0	0	0	0	0	0	0	0	0	1	0	0	1	1	1	0	0	0	0	1	3	2	2	1	2	7	1	1	7	10	2	0	16	17	8	11	6
K02146	0	0	0	0	0	0	0	0	0	0	0	2	0	0	0	0	0	0	0	0	0	0	0	0	1	0	0	1	1	0	0	0	1	0	1	0	0	0	0	0	1	0	0	0	0	0	0	0	0
K02147	0	0	5	0	0	0	0	0	0	0	0	0	0	0	0	0	4	13	3	1	8	5	4	1	1	0	0	0	0	0	0	0	0	1	0	2	1	1	2	0	1	2	3	0	0	3	3	2	1
K02148	0	0	2	0	0	0	0	0	5	2	1	0	2	3	2	0	0	0	0	0	0	0	0	0	2	1	0	3	2	0	3	0	0	0	0	1	0	0	3	0	0	4	2	0	1	0	0	1	0
K02149	0	0	0	0	0	0	0	1	0	1	0	1	0	0	0	1	0	3	0	1	0	0	0	1	0	0	0	0	0	0	0	0	3	1	0	1	0	1	1	0	0	1	0	0	0	0	0	0	0
K02150	0	0	0	0	0	0	0	0	2	0	0	1	0	0	0	0	0	0	0	0	0	1	0	0	1	1	0	0	0	0	0	0	1	1	1	0	2	0	0	0	0	0	0	0	0	0	0	0	0
K02151	0	0	1	0	0	0	0	0	0	0	0	0	0	0	0	0	0	0	2	0	0	0	0	0	0	0	0	0	0	0	0	0	0	0	0	1	0	0	0	0	1	0	0	0	0	0	0	0	0
K02152	0	0	0	0	0	0	0	0	0	0	0	0	0	0	0	0	0	0	0	0	0	0	0	0	0	0	0	0	0	0	0	0	0	0	0	0	0	0	0	0	0	0	0	3	0	0	0	0	0
K02154	7	9	12	8	5	12	16	9	3	1	0	0	5	7	3	5	0	0	0	0	1	12	0	0	2	0	0	0	4	3	2	3	9	6	8	6	6	5	5	4	0	1	4	0	5	2	1	2	4
K02155	0	0	0	0	0	0	0	0	0	3	0	0	1	0	0	0	0	0	0	0	0	0	0	0	1	0	0	0	0	0	0	0	0	0	1	1	0	0	0	2	0	0	0	0	0	0	0	0	1
K02156	0	0	0	0	0	0	0	0	0	0	0	0	0	0	0	0	0	0	0	0	0	0	0	0	0	0	0	0	0	0	0	0	0	1	0	0	0	0	0	0	0	0	0	0	0	0	0	0	0
K02160	0	0	0	0	0	0	0	0	0	0	0	0	0	0	0	0	1	2	0	2	0	1	1	0	0	0	0	0	0	0	0	0	0	0	0	0	0	0	0	0	0	0	3	1	0	0	0	0	0
K02168	0	2	0	1	0	0	0	0	0	0	2	0	0	2	2	1	12	23	5	12	12	6	11	15	0	0	0	0	1	0	1	3	0	0	1	0	0	1	1	1	3	1	3	0	2	3	5	4	9
K02170	0	0	0	0	0	0	0	0	0	0	0	0	0	0	0	0	0	0	0	0	0	0	0	0	0	0	0	0	0	0	0	0	0	0	0	0	0	0	0	0	0	0	0	0	0	0	0	0	0
K02182	1	3	0	0	1	1	0	0	7	0	2	0	0	7	0	3	1	1	1	0	3	0	4	5	0	1	0	0	1	0	0	2	0	0	0	0	0	0	0	0	1	3	0	1	1	0	0	2	1
K02183	68	81	99	117	79	103	75	114	413	855	450	1098	520	303	654	405	8	9	3	4	3	32	3	0	43	990	1067	80	33	69	635	1140	173	170	115	187	539	298	270	269	148	65	33	16	241	267	265	212	46
K02188	0	0	0	0	0	0	3	2	6	11	6	10	12	4	6	4	2	1	7	4	7	6	2	4	22	9	3	19	12	15	14	11	0	2	1	1	0	1	0	2	3	5	1	6	6	6	2	3	0
K02189	0	0	0	0	0	0	0	0	0	0	0	0	1	0	0	0	0	11	8	2	2	7	1	1	16	10	23	15	14	13	5	5	2	2	1	3	0	3	0	5	8	11	13	6	23	30	31	29	4
K02190	0	0	0	0	0	0	0	0	0	0	0	0	4	0	0	0	0	0	0	0	0	0	0	0	0	0	0	0	0	0	0	0	0	0	0	0	0	0	0	0	0	0	0	0	0	0	0	0	0
K02191	0	0	0	0	0	0	0	1	0	0	0	3	2	0	0	0	0	2	7	5	8	2	2	0	6	4	6	6	5	9	1	2	5	4	6	2	2	2	4	3	7	5	9	5	19	14	23	24	18
K02193	0	0	0	0	0	0	0	0	0	0	0	0	0	0	0	0	0	0	0	1	0	0	0	0	0	0	0	0	0	0	0	0	0	0	0	0	0	0	0	0	0	0	0	0	0	0	0	0	0
K02194	0	0	0	0	0	0	0	0	0	0	0	0	0	0	0	0	0	1	0	0	0	0	0	0	0	0	0	1	0	0	0	2	0	0	0	0	0	1	0	0	5	1	1	1	0	0	0	3	0
K02195	0	0	1	0	1	3	1	2	0	0	0	0	0	1	0	0	0	0	0	0	0	0	0	0	0	0	0	1	0	1	1	0	2	0	0	0	0	0	0	0	1	1	2	1	2	1	0	0	0
K02197	0	0	0	0	0	0	0	0	0	0	0	0	0	0	0	0	0	0	0	0	0	0	0	0	0	0	0	0	0	0	0	0	0	0	0	0	0	0	0	1	0	0	0	0	0	0	0	0	0
K02198	42	19	17	10	50	21	22	41	5	8	4	3	6	16	4	8	0	6	4	4	7	11	6	4	2	3	0	5	2	3	5	2	16	23	21	13	14	14	19	12	7	6	1	1	1	1	6	4	5
K02199	2	1	3	6	7	16	5	3	0	0	0	0	0	0	0	0	1	0	0	0	1	0	0	0	0	0	0	0	0	0	1	0	1	0	1	3	0	1	0	1	1	0	1	2	1	0	0	0	0
K02200	10	15	45	46	7	8	3	4	0	0	1	1	0	0	0	1	0	0	0	0	0	1	0	0	1	2	0	0	1	0	2	2	0	0	0	0	0	0	0	0	0	3	1	0	0	0	0	0	9
K02201	1	2	2	5	3	1	1	2	4	2	1	3	1	5	0	3	10	5	10	7	3	10	9	2	6	4	10	5	5	6	4	8	1	7	7	3	4	4	4	5	10	8	6	7	15	20	14	12	14
K02202	2	1	1	1	1	0	0	3	0	0	0	0	0	0	0	0	0	0	0	0	0	1	0	0	0	0	0	0	0	0	0	0	0	0	0	0	0	0	0	0	0	0	0	0	0	0	0	0	0
K02203	0	0	0	0	0	0	0	0	0	0	0	0	0	1	0	0	0	0	0	0	0	0	0	0	0	0	0	0	0	0	0	0	0	0	0	0	0	0	0	0	0	0	0	0	0	0	0	0	0
K02204	0	0	0	0	0	0	0	0	0	0	0	0	0	0	0	0	0	0	0	0	0	0	0	0	0	0	0	0	0	0	0	0	0	0	0	0	0	0	0	0	0	0	0	0	0	0	0	0	0
K02206	0	0	0	0	0	0	0	0	0	0	0	0	0	0	0	0	0	0	0	0	0	0	0	0	0	0	0	0	0	0	0	0	0	1	4	2	0	2	1	0	0	0	1	3	0	0	0	0	0
K02207	0	0	0	0	0	0	0	0	0	0	0	0	0	0	0	0	0	0	0	0	0	0	0	0	0	0	0	0	0	0	0	0	1	0	0	1	3	1	0	0	0	0	0	0	0	0	0	0	0
K02208	0	0	0	0	0	0	0	0	0	0	0	0	0	0	0	0	0	0	0	0	0	0	0	0	0	0	0	1	2	0	1	7	0	0	0	0	0	1	0	0	4	0	0	0	0	1	2	0	0
K02209	0	0	0	0	0	0	0	0	0	0	0	1	1	0	0	1	0	0	0	2	0	0	0	0	0	0	0	0	0	0	0	0	0	1	0	0	0	2	0	0	0	0	0	0	0	0	0	0	1
K02210	0	0	0	1	0	0	0	0	0	0	3	1	0	0	0	0	1	1	0	0	1	0	0	0	0	0	1	1	1	3	1	2	2	6	12	2	12	3	1	5	1	17	4	2	13	18	12	14	4
K02211	0	0	0	0	0	0	0	0	0	0	0	0	9	0	0	0	0	0	0	0	0	0	0	0	0	0	0	0	0	0	0	0	0	0	0	1	0	0	0	0	0	0	0	2	0	0	0	0	0
K02212	0	0	0	0	0	1	0	0	0	1	0	0	1	0	0	0	0	0	0	0	2	0	1	1	0	1	6	0	0	0	0	1	6	6	11	2	1	9	7	6	1	2	4	1	2	2	0	1	1
K02213	0	0	0	0	0	0	0	0	0	0	0	0	0	0	0	0	0	0	0	0	4	0	4	0	0	0	0	0	0	0	0	0	0	0	0	0	0	0	0	0	0	0	0	0	0	0	0	0	0
K02217	7	3	14	9	6	7	7	5	2	3	5	0	2	0	2	1	1	8	2	1	2	2	2	3	1	4	0	2	0	1	5	2	1	2	1	3	1	1	0	1	2	3	1	2	3	0	3	1	7
K02221	0	0	0	2	1	0	0	0	0	0	0	0	0	0	0	0	0	0	0	0	0	0	0	0	0	0	0	0	0	0	2	3	0	0	0	0	0	0	0	0	1	1	1	0	0	1	2	1	1
K02224	1	0	3	0	0	0	0	0	12	0	3	1	5	2	0	3	11	15	14	8	9	13	8	6	37	11	0	21	19	22	17	5	26	31	30	24	11	28	24	20	28	12	14	31	22	22	21	30	15
K02227	0	0	0	0	0	0	2	4	5	0	0	0	5	0	2	7	6	4	2	5	10	7	9	11	7	7	16	14	6	14	7	5	3	4	4	4	2	6	3	1	12	13	13	6	32	24	26	35	7
K02230	0	0	0	0	0	0	0	0	0	1	0	1	1	2	1	1	0	0	0	0	0	0	0	0	273	163	103	216	202	291	142	83	1	1	0	3	1	0	1	0	24	11	13	52	7	11	12	6	1
K02231	0	0	0	0	2	0	0	0	0	0	0	0	0	0	0	0	0	0	0	0	0	0	0	0	0	0	0	0	0	1	0	0	0	0	0	0	0	0	0	0	0	0	0	0	0	1	0	0	0
K02232	3	0	0	0	0	0	2	0	1	1	0	2	0	0	3	0	6	10	11	7	17	4	12	9	3	5	0	3	7	2	8	2	3	8	10	8	9	10	2	5	15	20	26	23	44	35	37	36	11
K02233	0	0	3	0	1	3	0	0	5	2	0	0	4	1	6	2	9	8	24	11	12	2	16	15	15	10	6	10	16	15	3	6	0	0	0	1	0	1	3	4	4	1	4	2	0	1	0	1	3
K02237	1	0	0	0	0	0	0	0	0	0	0	0	0	0	0	0	0	0	0	0	0	0	0	0	0	0	0	0	0	0	0	0	0	0	0	0	0	0	0	0	0	0	0	0	0	0	0	0	0
K02238	0	3	0	1	8	2	0	1	2	2	2	5	1	0	0	0	4	5	7	3	3	3	4	7	0	1	0	0	0	0	1	4	1	1	0	3	1	0	5	2	4	2	1	0	9	15	13	11	2
K02256	0	0	0	0	0	0	0	0	0	0	0	0	1	0	0	0	0	0	0	0	0	0	0	0	1	5	0	0	1	0	0	0	0	0	0	1	0	2	2	2	1	0	0	0	0	0	0	0	1
K02257	5	3	5	2	4	5	6	10	7	7	10	11	8	5	7	7	25	13	12	25	17	12	21	33	1	4	3	4	1	0	5	5	18	12	11	5	7	6	6	8	2	3	3	4	4	6	3	3	5
K02258	0	0	0	0	0	0	0	0	0	0	0	0	0	0	0	0	0	0	0	0	0	0	0	0	0	0	0	0	0	0	0	0	0	0	0	0	0	0	0	0	0	0	0	0	0	0	0	0	0
K02259	2	1	15	1	0	1	0	1	0	0	0	0	0	0	0	0	7	6	9	6	12	12	11	13	0	0	0	0	0	0	0	0	0	0	1	2	0	1	2	3	0	0	1	0	0	0	0	0	1
K02261	0	0	0	0	0	0	0	0	0	2	0	0	0	0	0	0	0	0	0	0	0	0	0	0	0	0	0	0	0	0	0	0	0	0	0	0	0	0	1	0	0	0	0	0	0	0	0	0	0
K02265	0	0	0	0	0	0	0	0	0	0	0	0	0	0	0	0	0	0	0	0	0	0	0	0	0	0	0	0	0	0	0	0	0	0	0	0	0	0	0	0	1	0	0	0	0	0	0	0	0
K02274	44	62	41	53	56	62	60	52	4	2	1	10	0	5	2	4	89	50	37	53	45	21	46	54	1	2	0	1	2	1	2	5	51	47	40	35	16	35	28	37	7	7	9	5	10	15	8	16	25
K02275	4	9	10	5	2	14	6	9	0	0	0	0	0	0	0	0	25	15	9	9	13	6	23	22	0	0	0	0	0	0	0	0	8	10	9	8	5	11	11	14	0	2	1	0	2	5	3	6	1
K02276	4	0	7	2	14	0	2	5	0	0	0	0	0	0	0	0	8	2	0	8	5	0	2	10	0	0	0	0	0	0	0	0	0	1	1	3	0	0	0	4	0	0	0	0	0	0	0	0	5
K02280	35	33	76	53	36	46	11	47	41	40	44	20	24	27	46	38	0	0	1	0	1	9	0	0	19	13	14	20	25	12	46	56	1	1	1	0	1	2	0	2	26	25	18	12	9	15	16	11	10
K02283	23	27	10	14	21	34	15	22	0	0	0	0	0	1	0	1	3	14	2	3	7	7	3	5	0	0	0	2	1	1	1	0	12	8	7	5	8	7	8	7	2	2	4	8	1	2	2	2	0
K02291	0	0	7	0	0	5	0	2	3	0	1	2	2	5	3	4	21	7	3	17	11	3	15	11	1	3	2	1	3	1	1	4	0	6	2	5	1	3	0	3	0	3	7	9	0	1	3	4	2
K02293	0	0	0	0	0	0	0	0	8	1	3	1	5	2	0	4	0	0	0	0	0	0	0	0	0	0	0	0	0	2	0	0	0	0	0	0	0	0	0	0	0	0	0	0	0	0	0	0	0
K02295	0	0	0	0	0	0	0	0	0	0	0	0	0	0	0	0	0	3	1	0	0	4	0	0	0	0	0	0	0	1	0	1	1	1	0	0	0	0	0	0	0	0	0	0	0	0	0	0	4
K02296	0	0	0	0	0	0	0	0	3	0	0	0	0	1	0	0	0	0	0	0	1	0	0	0	0	0	0	0	0	0	0	0	0	0	1	0	0	0	0	0	0	0	0	0	0	0	0	0	0
K02297	0	0	0	0	0	0	0	0	0	0	0	0	0	0	0	0	0	0	0	0	0	0	0	1	0	0	0	0	0	0	0	0	0	0	0	0	0	0	0	0	0	0	2	0	0	1	3	1	0
K02298	0	0	0	0	0	2	0	0	0	0	0	0	0	0	0	0	0	0	0	0	0	0	1	1	0	0	0	0	0	0	0	0	0	0	0	1	0	0	0	0	0	0	0	0	0	0	0	0	0
K02299	0	0	0	0	0	0	0	0	0	0	0	0	0	0	0	0	0	0	0	0	0	0	0	0	0	0	0	0	0	0	0	0	0	0	0	0	0	0	0	0	0	0	0	0	0	0	0	0	0
K02300	0	0	0	0	0	0	0	0	0	0	0	0	0	0	0	0	1	0	1	0	0	0	1	1	0	0	0	0	0	0	0	0	0	0	0	0	0	0	0	0	0	0	0	0	0	0	0	0	0
K02302	1	3	0	0	1	1	4	0	0	0	1	1	2	0	1	1	0	0	0	1	2	6	4	0	2	0	0	0	2	2	1	0	0	0	0	1	0	0	0	0	0	0	2	0	0	0	0	0	0
K02303	1	0	0	4	0	0	1	1	2	2	1	2	0	0	1	1	2	1	6	3	2	8	3	4	8	6	1	10	11	14	3	4	3	4	2	1	0	4	2	6	7	0	5	8	1	3	0	6	6
K02313	0	0	0	0	0	0	0	0	2	0	1	31	2	4	4	8	3	5	2	5	4	3	2	0	4	2	0	3	1	1	1	0	11	7	5	4	5	6	5	5	3	4	3	15	2	3	1	2	2
K02314	0	4	0	0	0	1	0	0	4	2	13	10	7	8	9	5	14	3	23	6	7	3	3	5	6	5	4	11	13	3	3	14	24	19	21	22	6	10	22	13	9	12	13	1	7	14	9	3	4
K02315	0	0	0	0	0	0	0	0	0	0	0	0	0	0	0	0	0	0	0	0	0	0	0	1	0	0	0	0	0	0	0	0	0	0	1	0	0	0	0	0	0	0	0	0	0	0	0	0	0
K02316	4	2	12	0	8	10	7	4	10	19	22	5	15	25	16	25	22	13	32	16	22	19	23	19	34	11	23	28	21	23	17	19	40	42	31	32	22	40	36	42	40	44	21	33	14	23	20	21	25
K02318	0	0	0	0	0	0	0	0	0	0	0	0	0	0	0	0	0	0	4	0	0	2	1	1	0	0	0	0	0	0	0	0	0	0	0	0	0	0	0	0	0	0	0	0	0	0	0	0	1
K02319	22	14	25	17	19	28	12	17	24	22	25	15	39	46	22	29	54	36	51	41	32	28	57	56	50	34	17	44	34	56	37	11	53	55	47	59	25	66	45	47	13	34	17	40	11	11	13	11	27
K02320	0	0	0	0	2	0	0	0	3	1	1	0	2	2	0	3	1	0	0	1	0	1	0	0	0	0	0	5	4	0	4	3	3	2	5	5	4	4	7	7	5	6	3	1	5	2	3	5	2
K02321	0	0	0	0	0	0	0	0	0	0	0	0	0	0	0	0	0	0	0	0	0	0	0	0	0	0	0	0	0	0	0	0	0	0	0	0	0	0	0	0	0	0	0	0	0	0	0	0	0
K02322	29	27	29	27	36	38	21	28	19	16	22	33	25	39	28	22	61	50	61	46	65	55	57	47	69	36	22	66	50	66	51	21	64	62	70	71	45	61	63	88	46	44	39	51	53	50	71	38	39
K02323	22	25	28	18	15	13	5	33	25	15	16	9	25	32	18	19	20	24	33	20	15	4	18	15	12	9	4	10	17	7	6	9	55	48	53	30	37	31	38	34	15	14	13	24	1	2	7	10	11
K02324	0	0	0	0	0	0	0	0	8	10	15	12	4	2	7	2	1	0	0	1	1	2	0	0	1	0	0	1	3	0	2	0	5	13	5	5	19	1	2	4	0	2	2	1	2	0	0	1	0
K02325	0	0	0	0	0	0	0	0	0	0	0	0	0	0	0	0	0	0	0	0	0	0	0	0	0	0	0	0	0	0	0	0	0	0	0	0	0	0	0	0	0	0	0	0	0	0	0	0	0
K02327	19	1	13	12	2	4	11	12	11	17	15	32	9	12	22	11	2	3	0	3	6	1	3	3	12	1	2	7	8	7	12	13	7	7	9	10	9	14	18	16	22	30	44	25	12	7	10	14	6
K02328	0	0	0	0	0	0	0	0	0	0	0	0	0	0	0	0	0	0	0	0	0	0	0	0	0	0	0	0	0	0	0	0	0	0	0	0	0	0	0	0	0	0	0	0	0	0	0	0	0
K02330	0	0	0	0	0	0	0	0	0	0	0	0	0	0	0	1	0	0	0	0	0	0	0	0	0	0	0	0	0	1	0	0	0	0	0	0	0	0	0	0	0	0	0	0	0	0	0	0	0
K02331	0	0	0	0	0	0	0	0	0	0	0	0	0	0	0	0	0	0	0	0	0	0	0	0	0	0	0	0	0	0	0	0	0	0	0	0	0	0	0	0	0	0	0	0	0	0	0	0	0
K02332	0	0	0	0	0	0	0	0	0	0	0	0	0	0	0	0	0	0	0	0	0	0	0	0	1	0	0	0	0	0	0	2	0	0	0	0	0	0	0	0	0	0	0	0	0	0	0	0	0
K02334	0	0	0	0	0	0	0	0	0	0	0	0	0	0	0	0	0	0	0	0	0	0	0	0	0	0	0	1	0	0	0	0	0	0	0	0	0	0	0	0	0	0	1	0	0	0	0	0	0
K02335	11	14	17	14	6	18	8	1	38	30	44	48	20	22	34	21	19	6	7	7	7	30	6	7	12	21	29	21	13	10	22	30	36	46	58	33	21	28	32	45	37	58	60	14	42	44	43	44	18
K02336	1	0	0	0	3	0	0	2	2	3	2	5	0	1	3	1	4	0	9	1	1	0	3	3	0	0	0	0	1	0	2	1	4	4	2	1	0	2	4	1	1	3	4	3	0	3	1	0	0
K02337	14	2	7	6	1	3	2	5	28	59	45	47	28	23	21	44	2	8	9	4	4	2	7	6	14	31	16	22	35	17	16	36	28	40	45	21	20	35	33	41	69	61	41	7	32	26	27	28	8
K02338	0	0	0	0	0	0	0	0	0	0	0	0	0	0	0	0	0	0	0	0	0	0	0	0	0	0	0	0	0	0	0	0	2	3	2	5	5	5	4	6	0	0	0	0	0	0	0	0	0
K02342	0	0	0	0	0	0	2	0	1	0	3	4	1	0	1	3	2	0	4	0	0	5	3	2	3	7	2	3	5	2	4	8	6	8	8	7	1	5	7	8	8	4	7	0	1	5	1	4	1
K02343	1	0	0	1	0	0	1	6	5	1	2	3	6	1	0	1	1	0	4	5	1	0	1	2	5	10	12	8	1	9	5	36	0	0	0	0	1	0	0	0	11	57	2	0	0	0	3	1	0
K02346	1	13	13	10	4	3	7	3	10	22	6	10	9	9	15	9	7	8	9	4	7	6	8	4	3	2	3	1	8	1	9	11	23	23	24	16	19	28	32	23	33	22	20	17	28	22	30	36	37
K02347	3	4	2	1	9	1	4	0	20	12	10	3	22	22	10	14	17	19	33	27	22	5	21	14	37	13	23	32	30	29	17	13	1	8	1	4	0	7	1	4	7	9	11	4	2	1	3	1	2
K02348	0	0	0	0	0	0	0	0	0	0	0	0	0	0	0	0	0	0	0	0	0	0	0	0	0	0	0	0	0	0	0	0	0	0	0	0	0	0	0	0	0	0	0	0	0	0	0	0	0
K02349	0	0	0	0	0	0	0	0	0	0	0	0	0	0	0	2	0	0	0	0	0	0	0	0	0	2	0	2	0	0	0	0	0	1	0	0	28	0	0	2	0	0	0	0	0	0	0	0	0
K02350	0	0	0	0	0	0	0	0	0	0	1	0	2	0	0	0	0	0	0	0	0	0	0	0	2	1	0	0	0	2	0	0	0	1	2	5	79	2	0	1	0	0	0	0	0	0	0	0	0
K02353	0	0	0	0	0	0	0	0	0	0	0	0	0	0	0	0	0	0	0	0	0	0	0	0	0	0	0	0	0	0	0	0	1	2	1	1	1	4	2	1	1	1	0	0	2	0	4	2	1
K02355	3	9	8	1	8	7	4	13	2	1	4	4	1	0	4	0	1	1	0	0	1	5	1	0	7	12	3	8	6	8	5	7	0	0	0	1	0	0	2	4	2	1	4	1	2	1	1	1	6
K02356	0	0	0	0	1	0	1	0	0	0	0	0	0	0	0	0	0	1	1	0	0	0	0	0	0	0	0	0	0	0	0	0	0	0	0	0	0	0	0	0	0	0	0	0	0	0	0	0	0
K02357	0	0	0	0	0	0	0	0	0	0	0	0	0	0	0	0	0	0	0	0	0	0	0	0	0	0	0	0	0	0	0	0	0	0	0	0	0	0	1	0	0	0	0	0	0	0	0	0	0
K02358	7	2	4	6	17	12	4	7	0	1	1	0	0	0	0	3	6	2	1	1	10	1	3	6	1	0	8	1	2	0	1	1	0	1	2	1	4	0	2	2	1	3	3	1	0	0	2	0	0
K02361	0	0	0	0	0	0	0	0	0	0	0	0	0	0	0	0	0	0	0	0	0	0	0	0	0	0	0	0	0	0	0	0	0	0	0	0	0	0	0	0	0	0	0	0	0	0	0	0	0
K02363	0	0	0	0	0	0	0	0	0	0	0	0	0	0	0	0	5	1	2	11	1	0	1	8	0	0	0	0	0	0	0	0	0	0	0	0	0	0	0	0	0	0	0	0	0	0	0	0	0
K02365	0	0	0	1	0	0	0	0	3	5	1	12	4	1	9	12	0	0	0	0	0	0	0	0	0	3	0	0	1	0	2	2	3	0	1	2	4	2	1	0	1	1	0	0	3	1	1	2	3
K02366	0	0	0	0	0	0	0	0	0	0	0	0	0	0	0	0	0	0	0	0	0	0	0	0	0	0	0	0	0	0	0	0	0	0	0	0	0	0	0	0	0	0	0	0	0	0	0	0	0
K02370	0	0	0	0	0	0	0	0	0	0	0	0	0	1	0	0	0	0	0	0	0	0	0	0	0	0	0	0	0	0	0	1	0	0	0	0	0	0	0	0	0	0	0	0	0	0	0	0	0
K02371	0	5	0	2	1	0	0	1	2	1	9	4	4	3	4	4	0	0	0	0	0	0	0	0	0	0	0	2	1	0	0	2	2	2	0	1	0	3	1	2	1	2	1	0	3	3	4	3	1
K02372	0	0	0	0	0	0	2	0	0	0	0	0	0	0	0	0	0	0	0	0	0	0	0	0	0	0	0	0	0	0	0	0	0	0	1	0	0	0	0	0	1	0	2	3	0	0	0	0	0
K02375	0	0	0	0	0	0	0	0	0	0	0	0	0	0	0	0	0	0	0	0	0	0	0	0	0	0	0	1	0	0	0	0	0	0	0	0	0	0	0	0	0	0	0	0	0	0	1	0	0
K02377	14	13	9	14	6	1	18	20	8	0	0	0	5	3	3	4	3	0	11	10	4	2	9	4	0	0	0	0	1	0	5	1	11	10	8	7	12	9	6	6	2	6	10	4	4	3	6	5	2
K02379	2	10	4	7	3	10	11	12	2	7	8	0	14	6	3	4	0	0	0	0	1	9	0	1	16	4	3	10	13	13	7	8	0	3	3	3	1	5	3	3	5	6	6	17	3	5	4	2	4
K02380	0	0	0	0	0	0	0	0	4	3	4	0	3	5	5	4	0	0	0	0	0	0	0	0	0	0	1	0	0	0	1	0	2	2	2	1	0	2	3	2	1	3	0	0	0	0	2	0	0
K02381	0	0	0	0	0	0	0	0	0	0	0	0	0	0	0	0	0	0	0	1	0	0	1	0	0	0	0	0	0	0	0	0	0	0	0	0	0	0	0	0	0	0	0	0	0	0	0	0	0
K02387	0	0	0	0	0	0	0	0	0	0	0	0	0	0	0	0	0	0	0	0	0	0	0	0	0	0	0	0	0	0	0	0	0	0	0	0	0	0	0	0	0	0	0	0	0	0	0	0	0
K02390	0	0	0	0	0	0	0	0	0	0	0	0	0	0	0	0	0	0	0	0	0	0	0	0	0	0	0	0	0	0	0	0	0	0	0	0	0	0	0	0	0	0	0	0	0	0	0	0	0
K02392	0	0	1	0	0	1	2	0	0	0	1	0	0	0	0	0	0	0	0	0	0	1	0	1	0	0	0	0	0	0	0	0	0	0	0	0	0	0	0	0	0	0	2	0	0	0	0	0	0
K02394	0	0	0	0	0	0	0	0	0	0	0	0	0	0	0	0	0	0	0	0	0	0	0	0	0	0	0	0	0	0	0	0	0	0	0	0	0	0	0	0	0	0	0	0	0	0	0	0	0
K02395	0	0	0	0	0	0	0	0	0	0	0	0	0	0	0	0	0	0	0	0	0	0	0	1	0	0	0	0	0	0	0	0	1	1	5	2	1	1	2	3	0	0	0	0	0	0	0	0	0
K02397	0	0	0	0	0	0	0	0	0	0	0	0	0	0	0	0	0	0	0	0	0	0	0	0	0	0	0	0	0	0	0	0	0	0	0	0	0	0	0	0	0	0	0	0	0	0	0	0	0
K02400	0	0	0	0	0	0	0	0	7	1	5	2	10	3	2	9	0	0	0	2	1	0	1	0	3	1	7	2	6	1	1	2	3	0	0	2	2	0	1	1	0	1	2	0	0	1	1	0	3
K02401	0	0	0	0	0	0	0	0	0	0	0	0	0	0	0	0	0	0	0	0	0	1	0	0	0	0	0	0	0	0	0	0	0	0	0	0	0	1	1	0	0	0	0	0	0	0	0	0	0
K02404	0	0	0	0	0	0	0	0	4	9	3	3	6	2	1	5	0	0	0	0	0	0	0	0	0	0	0	2	0	0	3	0	0	0	0	0	0	0	1	0	0	3	0	1	0	0	0	0	7
K02405	0	0	0	0	0	0	0	0	0	0	0	0	0	0	0	0	0	0	0	0	0	0	0	0	0	0	0	0	0	0	0	0	1	0	0	0	1	0	0	0	0	0	0	0	0	0	0	0	0
K02406	0	0	0	0	0	0	0	0	0	0	0	0	0	0	0	0	0	0	0	0	0	0	0	0	0	0	0	0	0	0	0	0	0	0	0	0	0	0	0	0	0	0	0	0	0	0	0	0	0
K02410	4	6	4	2	5	4	3	2	10	8	5	10	6	3	8	5	0	0	0	0	0	0	0	0	1	1	10	3	0	2	4	7	1	2	0	0	0	2	0	1	7	2	2	0	5	4	5	7	1
K02411	0	0	0	0	0	0	0	0	0	0	0	0	0	0	0	0	0	0	0	0	0	0	0	0	0	0	0	0	0	0	0	0	0	0	0	0	0	0	0	0	0	0	0	0	0	0	0	0	0
K02412	0	0	0	0	0	0	0	0	0	0	0	0	0	0	0	0	0	0	0	0	0	0	1	0	0	0	0	0	2	0	0	0	0	0	0	0	0	0	1	0	0	0	0	0	0	0	1	0	0
K02416	0	0	0	0	0	0	0	0	0	0	0	0	0	0	0	0	0	0	0	0	0	0	0	0	0	0	0	0	0	0	0	0	0	0	0	0	0	0	0	0	0	0	0	0	0	0	0	0	0
K02417	0	0	0	0	0	0	0	0	0	0	0	0	0	0	0	0	0	0	0	0	0	0	0	0	0	0	0	0	0	0	0	0	0	0	1	0	0	0	0	0	0	0	0	0	0	0	0	0	0
K02419	0	0	0	0	0	0	0	0	0	0	0	0	0	0	0	0	0	0	0	0	0	0	0	0	0	0	0	0	0	0	0	0	0	0	0	0	2	0	0	0	0	0	0	0	0	0	0	0	0
K02420	0	0	0	0	0	0	0	0	1	0	0	0	0	0	2	2	0	0	0	0	0	0	0	0	0	0	0	0	0	0	0	0	0	0	0	0	0	0	0	0	0	0	0	0	0	0	0	0	0
K02424	0	0	0	0	0	0	0	0	1	0	2	0	0	3	2	6	0	0	0	0	0	0	0	0	0	0	0	0	0	0	0	0	1	3	3	3	0	1	1	2	0	0	3	0	4	0	1	3	0
K02426	1	3	3	1	0	0	0	2	0	0	0	0	0	0	0	0	0	0	0	0	0	0	0	0	0	0	0	0	2	0	0	0	0	0	0	0	0	0	0	0	0	0	0	0	0	0	0	0	0
K02427	12	4	8	14	8	14	5	6	13	4	11	5	9	14	3	10	2	3	3	3	8	12	9	3	20	13	10	9	25	21	16	6	8	10	12	8	7	13	11	8	18	22	26	10	28	28	33	39	11
K02429	0	0	0	0	0	0	0	0	3	2	6	1	0	3	3	4	0	0	2	0	0	0	0	0	0	0	0	0	0	0	0	9	0	0	0	0	0	0	0	0	1	0	0	0	0	0	0	0	1
K02431	0	0	0	0	0	0	0	0	1	1	0	0	0	0	0	0	0	0	0	0	0	1	0	0	0	0	0	0	0	0	0	0	0	0	0	0	0	0	0	0	0	0	0	0	0	0	0	0	0
K02432	0	0	0	0	0	0	0	0	0	0	0	0	0	0	0	0	0	0	0	0	0	0	0	0	0	0	0	0	0	0	0	0	0	0	0	0	0	0	0	0	0	0	0	0	0	0	0	0	0
K02433	22	44	21	24	28	36	34	33	36	9	23	7	18	30	14	38	79	66	73	72	41	35	61	73	20	17	14	27	19	26	25	17	21	13	11	19	13	17	13	27	6	11	18	15	8	10	9	8	21
K02434	1	2	0	1	0	0	3	0	31	10	18	8	20	18	16	21	12	20	28	16	24	22	14	10	26	28	32	28	35	28	32	55	27	27	21	27	27	27	35	26	50	60	36	37	70	65	44	77	27
K02435	0	0	0	0	0	0	0	0	0	0	0	0	2	1	3	0	0	1	2	4	0	1	2	0	0	0	1	0	0	0	2	2	0	1	1	0	0	0	0	0	1	1	1	3	0	0	0	0	0
K02437	7	5	4	8	5	10	5	9	10	13	8	11	4	13	10	10	0	6	5	1	4	1	3	4	3	1	0	6	6	0	7	2	5	13	1	11	3	8	7	8	7	7	6	2	2	2	4	3	17
K02439	0	0	0	0	0	0	0	0	0	0	0	0	0	0	0	0	1	1	2	1	0	1	0	0	0	0	0	0	0	0	0	0	0	0	0	0	0	0	0	0	0	0	0	0	0	0	0	0	0
K02440	0	0	0	0	0	0	0	0	0	0	0	0	0	0	0	0	3	3	2	1	3	0	0	2	1	0	0	2	2	0	0	1	0	0	0	0	0	0	1	0	0	2	0	1	0	0	0	0	0
K02444	0	0	0	0	0	0	0	0	0	0	0	0	0	0	0	0	0	0	0	0	0	0	0	0	0	0	0	0	0	0	0	0	0	0	1	0	0	0	0	0	0	0	0	0	0	0	0	0	0
K02445	5	6	10	10	9	11	6	11	0	0	0	0	0	0	0	0	0	0	0	0	0	0	0	0	0	0	0	0	0	0	0	0	0	0	0	0	0	0	0	0	0	0	0	0	0	0	0	0	1
K02446	0	0	0	1	0	0	0	0	2	0	1	0	0	1	2	5	0	1	1	0	0	0	1	0	0	1	0	1	2	1	1	0	1	0	0	0	0	0	0	0	3	1	2	6	2	2	3	0	1
K02448	0	0	0	0	0	0	0	0	0	0	0	0	0	0	0	0	0	0	0	0	0	0	0	0	0	0	0	0	0	0	0	0	0	0	0	0	0	0	0	0	1	1	0	4	0	0	0	1	0
K02450	8	6	22	8	2	0	1	8	6	9	6	13	9	5	12	17	0	1	0	1	3	11	0	0	4	15	4	2	3	2	9	7	0	1	0	0	0	1	0	0	4	2	1	0	6	4	9	3	7
K02453	0	0	0	0	0	0	0	0	0	1	0	0	0	3	0	0	0	0	0	0	0	0	0	0	0	0	0	0	0	0	0	2	0	0	0	0	0	0	0	0	0	1	0	0	0	0	0	0	0
K02454	19	18	14	13	17	9	11	11	11	14	10	4	8	7	8	6	3	11	3	2	1	13	1	2	7	19	7	8	5	1	10	11	2	1	4	8	0	2	3	6	22	10	3	5	7	11	7	8	7
K02455	0	5	1	0	0	1	0	0	0	0	0	0	0	0	0	0	0	0	0	0	0	0	0	0	0	0	0	0	0	0	0	0	0	0	0	0	0	0	0	0	0	0	0	0	0	0	0	0	0
K02456	0	0	0	2	0	0	0	0	0	0	0	0	0	0	0	0	0	0	1	0	0	2	0	0	0	0	0	0	0	0	0	0	0	0	0	0	0	0	0	0	0	0	0	0	0	0	0	0	0
K02459	0	0	0	0	0	0	0	0	0	0	0	0	0	0	0	0	0	0	0	0	0	0	0	0	0	0	0	0	0	0	0	0	0	0	0	0	0	0	0	0	0	0	0	0	0	0	0	0	0
K02469	51	63	33	44	53	45	66	47	48	35	49	27	28	18	35	26	27	26	27	32	37	25	25	23	14	5	11	22	22	9	19	20	22	33	26	21	10	24	27	33	26	18	50	32	19	12	19	12	9
K02470	7	17	10	12	7	11	6	19	12	4	4	5	5	12	3	11	37	15	24	24	31	15	36	31	5	7	0	2	6	2	4	0	12	17	6	15	11	13	14	10	12	13	17	22	9	8	9	7	10
K02472	0	1	2	1	3	2	5	5	8	6	3	11	4	0	7	10	9	30	16	22	20	24	20	14	6	4	0	6	8	7	7	5	20	23	21	13	15	12	23	19	8	11	3	17	11	5	15	7	6
K02473	1	0	0	0	0	0	0	0	0	0	0	0	1	0	3	0	5	0	0	5	1	0	0	0	0	0	0	1	0	0	1	1	0	0	0	0	0	0	0	0	0	0	1	1	1	1	0	0	0
K02474	10	8	10	6	5	15	10	16	1	5	1	1	1	4	4	2	1	5	3	2	5	2	6	4	0	0	0	6	2	1	0	2	0	0	2	2	2	0	0	1	4	4	5	1	3	0	2	4	2
K02483	2	0	1	0	0	0	0	0	0	1	3	0	1	0	0	2	0	0	0	0	0	0	0	0	0	0	0	1	0	0	0	0	0	0	0	0	0	0	0	0	0	0	0	0	0	1	0	0	0
K02484	0	0	0	0	0	0	0	0	0	0	0	0	0	0	0	0	0	0	2	0	0	0	0	0	0	0	0	0	0	0	0	0	0	0	0	0	0	0	0	0	0	0	0	0	0	0	0	0	0
K02488	10	7	6	6	2	3	5	0	12	11	2	4	4	1	4	1	0	0	0	0	0	0	0	0	0	2	0	1	0	0	0	6	0	1	0	0	0	0	4	0	3	1	3	11	3	1	2	3	0
K02492	2	1	9	7	2	6	0	7	33	33	31	30	38	17	43	26	29	5	15	14	22	22	13	19	18	5	20	19	23	22	28	26	11	20	13	10	11	5	11	10	29	37	12	15	17	24	20	18	11
K02493	5	2	18	8	7	0	4	5	7	6	10	12	11	6	8	8	5	19	27	7	11	26	20	12	6	1	4	7	2	2	10	2	7	2	10	8	6	3	4	7	7	9	3	9	1	13	8	1	19
K02495	0	0	0	0	0	0	0	0	0	0	0	0	0	0	0	0	0	1	0	0	0	1	0	0	0	0	0	0	0	0	0	0	1	3	5	4	2	3	0	2	0	0	0	2	1	1	0	0	0
K02500	7	29	10	14	13	12	16	32	4	6	8	3	15	6	9	9	4	4	4	7	6	4	1	4	4	2	13	2	4	5	8	4	6	3	7	3	4	2	6	7	15	6	7	9	2	3	3	1	7
K02501	6	4	1	8	3	2	10	10	2	4	1	4	6	9	5	4	5	15	2	12	4	8	10	7	12	5	1	17	13	13	4	9	9	6	7	5	8	3	3	15	7	6	12	5	13	9	15	14	16
K02502	0	5	0	0	0	2	0	1	0	0	0	0	0	0	0	0	0	0	0	0	0	1	0	0	0	0	0	0	0	0	0	0	0	0	0	0	0	0	0	0	0	0	0	0	0	0	0	0	0
K02503	0	5	7	0	1	2	1	2	13	6	3	2	6	10	18	7	11	16	32	17	11	10	13	14	3	4	4	2	4	1	2	5	11	13	9	11	11	17	7	4	8	11	8	7	19	25	13	9	19
K02509	0	0	0	0	0	0	0	0	0	0	2	0	0	0	0	0	0	1	0	1	0	0	0	0	0	0	0	0	0	0	1	1	0	0	0	0	2	0	0	0	0	3	2	0	0	0	3	1	0
K02510	0	0	1	0	0	0	0	0	6	2	5	5	2	6	2	4	13	4	3	2	5	4	6	7	3	0	0	0	1	0	2	0	3	3	1	5	1	0	4	2	2	0	2	1	1	2	0	0	0
K02513	0	0	0	0	0	0	0	0	0	0	0	0	0	0	0	0	0	0	1	0	0	0	0	0	0	3	0	0	0	0	0	0	0	0	0	0	0	0	0	0	0	0	0	0	0	0	0	0	0
K02514	0	0	0	0	0	0	0	0	0	0	0	0	0	0	0	0	0	0	0	0	0	0	0	0	0	0	0	0	0	0	0	0	1	1	1	3	1	1	2	1	0	0	0	0	1	0	1	0	0
K02516	0	0	0	0	0	0	0	0	0	0	0	0	0	0	0	0	0	0	0	0	0	0	0	1	0	0	0	0	0	0	0	0	0	0	0	0	0	0	0	0	0	0	0	0	0	0	0	0	0
K02517	1	2	0	3	1	0	2	0	0	0	0	0	0	0	0	0	0	0	0	0	0	3	0	0	0	2	0	0	0	0	0	0	0	0	0	1	0	0	0	0	0	0	0	0	0	0	2	0	0
K02518	0	0	1	3	3	0	0	0	0	1	0	0	0	0	0	0	0	1	0	1	0	1	1	0	0	0	0	0	0	0	0	0	0	0	1	0	2	0	0	0	0	0	0	0	0	0	0	0	0
K02519	0	0	0	2	0	0	0	0	8	0	2	2	2	7	1	3	1	2	0	1	1	0	3	1	0	3	0	1	0	0	0	0	0	0	0	0	0	0	0	0	0	0	0	0	0	0	0	0	1
K02520	0	0	1	0	0	0	0	0	2	2	0	1	3	1	2	2	1	1	0	1	0	0	3	0	0	5	1	2	1	0	6	1	4	2	2	1	0	1	1	1	5	6	12	1	6	7	1	8	0
K02521	0	0	0	0	0	0	0	0	0	0	0	0	0	0	0	0	0	0	0	0	0	0	0	0	0	0	0	0	0	0	0	0	0	0	0	0	0	0	0	0	0	0	0	0	0	0	0	0	0
K02523	4	0	5	2	6	3	5	9	6	3	4	3	4	9	2	10	1	3	2	0	0	0	2	0	4	1	2	13	4	1	3	2	9	5	5	2	7	1	5	6	7	6	1	9	7	7	8	7	3
K02527	0	1	3	6	0	0	1	2	0	0	0	0	0	3	0	0	0	0	0	0	0	0	0	0	0	0	1	0	0	0	0	1	1	0	0	0	0	0	0	3	1	0	0	0	0	0	0	0	0
K02528	11	15	9	9	12	23	15	2	6	1	0	1	4	4	1	3	3	6	5	4	12	4	6	4	16	6	4	8	12	21	7	13	10	10	12	14	6	11	11	13	7	10	7	6	7	7	4	7	10
K02529	1	0	0	2	1	5	2	0	4	4	3	8	3	3	7	6	0	0	0	0	2	2	0	1	0	0	0	1	1	2	3	6	1	2	1	0	0	0	2	4	3	1	0	0	1	3	3	3	1
K02533	4	2	0	0	0	0	0	3	0	0	2	1	1	3	0	1	0	0	2	0	0	0	0	1	1	0	0	1	1	0	3	0	0	0	0	0	0	0	0	0	3	2	2	2	0	0	1	0	0
K02535	0	0	0	0	0	0	0	0	1	1	0	0	0	0	0	0	0	0	0	0	0	0	0	0	0	0	0	0	0	0	0	0	0	0	0	0	0	0	0	0	0	0	1	0	0	0	0	0	0
K02536	4	0	0	2	0	1	2	0	0	2	4	0	2	2	0	0	0	2	1	1	0	0	1	0	0	0	0	2	0	0	2	0	3	3	4	1	1	1	1	0	3	9	5	0	1	8	3	2	0
K02540	0	0	0	0	0	0	0	0	0	4	0	0	2	3	0	2	0	0	3	0	0	0	2	0	0	0	0	0	0	0	0	2	2	3	2	5	49	1	7	0	0	0	0	0	1	1	0	0	0
K02541	0	0	0	0	0	0	0	0	0	0	2	1	0	1	0	1	0	0	0	0	0	0	0	1	1	2	0	0	3	0	0	0	4	7	5	6	3	8	0	2	0	0	0	0	0	0	0	0	5
K02542	0	0	0	3	0	0	0	0	0	1	0	0	0	4	1	3	0	0	0	2	0	0	0	0	1	1	0	1	0	0	0	0	1	2	4	2	29	3	1	2	1	0	0	1	1	2	2	3	1
K02548	6	10	11	32	12	15	7	7	3	0	2	1	3	2	2	2	6	9	7	2	6	6	0	8	0	3	7	0	1	0	2	1	8	16	18	10	1	15	13	11	11	6	4	1	34	37	22	28	8
K02549	2	2	0	0	2	0	0	2	0	0	0	0	0	1	0	0	3	1	5	7	5	5	3	5	0	0	0	0	1	0	0	0	2	4	8	3	1	3	3	4	0	0	0	0	0	0	1	1	0
K02551	14	31	7	22	8	7	9	11	1	0	0	1	0	0	0	2	15	10	6	18	13	5	17	22	0	3	0	1	4	1	1	5	13	10	9	12	2	10	5	10	2	0	4	0	0	2	1	1	2
K02552	0	0	6	0	0	4	2	6	1	0	0	0	0	0	0	0	7	4	8	12	9	1	11	17	0	0	0	0	0	0	0	0	2	5	2	5	0	5	4	3	0	0	0	0	1	1	1	1	1
K02553	0	0	0	0	0	0	0	0	0	0	0	0	0	0	1	0	0	0	0	0	0	0	0	0	0	0	0	0	0	0	0	0	0	0	0	0	0	0	0	0	0	0	0	0	0	0	0	0	0
K02554	0	0	0	0	0	0	0	0	0	0	0	0	0	0	0	0	0	0	0	1	0	0	0	1	0	0	0	0	0	0	0	0	0	0	0	0	0	0	0	0	0	0	0	0	0	0	0	0	0
K02556	3	13	1	0	2	1	6	3	0	0	0	0	1	0	0	0	0	0	0	0	0	0	0	0	0	0	0	0	0	0	0	0	0	0	0	0	0	0	0	0	0	0	0	0	0	0	0	0	8
K02557	0	0	0	6	0	0	0	0	2	0	1	0	0	0	0	0	0	0	0	0	0	0	0	0	0	1	0	0	0	0	1	0	0	2	0	0	0	0	0	1	0	0	0	0	0	0	1	0	1
K02558	0	0	0	0	0	0	0	0	0	0	0	0	0	0	0	0	0	0	0	0	0	0	0	0	0	0	0	0	0	0	0	0	0	0	0	0	0	0	0	0	1	0	0	0	0	0	0	0	0
K02563	1	1	1	1	3	0	0	0	4	2	2	0	7	3	4	12	0	0	0	0	0	0	0	0	2	4	0	1	3	1	0	2	1	0	0	0	0	0	0	0	4	0	1	0	0	0	0	0	3
K02564	1	0	0	7	2	1	1	0	2	0	0	0	2	7	0	0	0	0	0	0	0	1	1	0	0	2	0	0	0	2	0	1	1	2	1	0	1	0	1	2	0	0	0	0	0	0	0	0	0
K02566	0	0	0	0	0	0	0	0	0	0	0	0	0	0	0	0	0	0	0	1	0	0	0	0	0	0	0	0	0	0	0	0	0	0	0	0	0	0	0	0	0	0	0	1	0	0	0	0	0
K02567	0	0	0	0	0	0	0	0	0	0	0	0	0	1	0	1	2	0	0	3	0	0	0	0	0	0	0	1	0	0	1	0	0	0	0	1	0	0	0	1	0	1	1	0	0	0	0	0	3
K02569	0	0	0	0	0	0	0	0	0	0	0	0	0	1	0	1	0	0	0	0	0	0	0	0	0	0	0	2	0	0	0	0	0	0	0	0	0	0	0	0	0	0	0	0	0	0	0	0	1
K02572	0	0	0	0	0	0	0	0	0	0	0	0	0	0	0	0	0	0	0	0	0	0	0	0	0	0	0	0	0	0	0	0	0	0	0	0	0	0	0	0	0	0	0	0	0	0	0	0	1
K02573	0	0	0	0	0	0	0	0	0	0	0	0	0	0	0	0	0	0	0	0	0	0	0	0	0	0	0	0	0	0	0	0	0	0	0	1	0	1	0	0	0	0	0	0	0	0	0	0	0
K02574	1	0	0	1	0	0	0	0	3	4	2	2	2	0	7	2	0	0	0	0	0	0	0	0	0	1	0	0	0	1	2	1	0	0	0	0	0	0	0	0	1	5	7	7	1	0	1	2	2
K02575	0	0	0	0	0	2	0	0	0	0	0	0	0	0	0	0	2	2	3	3	5	0	2	3	0	0	0	0	0	0	0	0	1	1	0	0	2	0	1	1	0	0	1	0	0	0	0	0	0
K02576	0	0	0	0	0	0	0	0	0	0	0	0	0	0	0	0	0	0	0	0	0	0	0	0	0	0	0	0	0	0	0	0	0	0	0	0	0	0	0	0	0	0	0	0	0	0	0	0	0
K02578	0	0	0	0	0	0	0	0	10	8	5	3	4	0	3	0	0	0	0	0	2	1	0	0	0	0	0	0	0	1	0	0	0	0	0	0	0	0	0	0	0	1	0	0	0	0	0	0	1
K02579	2	0	2	0	0	0	0	0	0	0	0	0	0	0	0	0	0	0	0	0	0	1	0	0	0	0	0	0	0	0	0	0	0	0	0	0	1	0	0	0	0	0	0	0	0	0	0	0	0
K02580	0	0	0	0	0	0	0	0	0	0	0	0	0	0	0	0	0	0	0	0	0	0	0	0	0	0	0	0	0	0	0	0	0	0	0	0	0	0	0	0	0	0	0	0	0	0	0	0	0
K02584	0	0	0	0	0	0	0	0	0	0	0	0	0	0	0	0	0	0	0	0	0	0	0	0	0	0	0	0	0	0	0	0	0	0	0	0	1	1	0	1	0	0	0	0	0	0	0	0	0
K02585	0	0	0	2	0	0	0	0	1	0	2	0	0	0	0	2	0	0	0	0	0	0	0	0	14	8	19	10	9	10	3	6	0	0	0	0	0	0	0	0	5	5	11	9	1	2	3	2	0
K02586	0	0	0	0	0	0	0	0	0	0	0	0	0	0	0	0	0	0	0	0	0	0	0	0	0	0	0	1	1	0	0	0	0	0	0	0	0	0	0	0	2	9	6	19	1	4	4	0	0
K02587	0	0	0	0	0	0	0	0	0	0	0	0	0	0	0	0	1	0	0	1	2	0	0	0	0	0	0	1	0	0	5	1	0	0	0	0	0	0	0	0	1	2	7	9	2	2	1	0	0
K02588	0	0	2	2	0	0	0	1	0	0	0	0	1	0	0	0	0	0	0	0	0	0	0	0	17	11	8	13	11	12	7	9	0	0	0	0	0	0	0	0	8	3	11	12	1	3	3	1	0
K02589	0	0	0	0	0	0	0	0	0	0	0	0	0	0	0	0	0	0	0	0	0	0	0	0	0	1	0	0	0	0	0	0	0	0	0	0	0	0	0	0	0	0	0	0	0	0	0	0	0
K02591	0	0	0	0	0	0	0	0	0	0	0	0	0	0	0	0	0	0	0	0	0	0	0	0	0	0	0	1	0	2	2	0	0	0	0	0	0	0	0	0	4	5	3	7	2	3	3	1	0
K02592	0	0	0	0	0	0	2	0	0	0	0	0	0	0	0	0	0	0	0	0	0	0	0	0	0	0	0	0	0	0	0	0	0	0	0	0	0	0	0	0	2	2	5	8	0	0	2	1	0
K02598	0	0	0	0	0	0	0	0	0	0	0	0	0	0	0	0	0	0	0	0	1	0	0	2	0	0	0	0	0	0	0	0	0	0	0	0	0	0	0	0	0	0	0	0	0	0	0	0	0
K02599	0	8	4	0	13	0	0	10	0	0	0	0	0	0	0	0	0	0	0	1	1	0	0	0	0	1	0	0	0	0	0	0	0	1	2	0	0	0	0	1	0	0	0	0	0	0	0	0	1
K02600	0	0	5	5	0	2	0	1	3	1	1	7	1	2	0	1	2	2	5	5	0	7	1	5	8	13	0	9	9	9	2	3	6	1	5	4	1	4	4	5	9	7	9	8	23	13	8	11	11
K02601	0	0	0	0	0	0	0	0	0	0	1	0	1	0	0	0	0	0	0	1	0	0	0	0	1	0	0	0	0	0	0	0	0	1	1	2	0	0	0	1	0	0	0	0	0	1	0	0	0
K02602	0	0	0	0	0	0	0	0	0	0	0	0	0	0	0	0	0	0	0	0	0	0	0	0	0	0	0	0	0	0	0	0	0	0	0	1	0	0	0	0	0	0	0	0	0	0	0	0	0
K02603	0	0	0	0	0	0	0	0	0	0	0	0	0	0	0	0	0	0	0	0	0	0	0	0	0	0	0	0	0	0	0	1	0	0	0	0	0	0	0	0	0	0	0	0	0	0	0	0	0
K02606	0	0	2	0	0	0	0	4	0	0	0	0	0	0	0	0	0	0	0	0	0	0	0	0	0	0	0	0	0	0	0	0	0	0	0	0	0	0	0	0	0	0	0	0	0	0	0	0	0
K02609	0	0	0	0	0	0	0	0	0	0	0	0	0	0	0	0	5	6	1	2	0	4	3	7	0	0	0	0	0	0	0	0	0	0	0	0	0	0	0	0	0	0	0	0	0	0	0	0	0
K02610	0	0	0	0	0	0	0	0	0	0	0	0	0	0	0	0	2	2	0	3	0	0	0	2	0	0	0	0	0	0	0	0	0	0	0	0	0	0	0	0	0	0	0	0	0	0	0	0	0
K02611	0	0	0	0	0	0	0	0	0	0	0	0	0	0	0	0	3	3	0	4	0	0	3	1	0	0	0	0	0	0	0	0	0	0	0	0	0	0	0	0	0	0	0	0	0	0	0	0	0
K02613	1	0	0	0	0	0	0	3	0	0	0	1	0	0	0	0	0	0	0	0	0	0	0	0	0	0	0	0	0	0	1	0	0	0	0	0	0	0	0	0	1	0	0	0	0	1	1	0	0
K02614	0	1	0	0	1	0	0	0	0	0	0	0	1	0	0	0	2	0	0	1	3	0	5	1	0	1	0	0	1	0	0	0	0	0	1	0	0	0	0	0	1	1	0	0	0	0	0	2	0
K02616	0	0	0	0	0	0	0	0	2	0	0	1	0	0	2	0	0	0	0	0	0	0	0	0	0	0	0	0	0	0	1	2	0	0	0	0	0	0	0	0	0	0	0	0	0	0	0	0	0
K02619	0	0	0	0	0	0	0	0	0	0	0	0	0	0	0	0	0	0	0	0	2	2	0	0	0	0	0	0	0	0	0	0	0	0	0	0	0	0	0	0	0	0	0	0	0	0	0	0	0
K02620	0	0	0	0	0	0	0	0	0	0	0	0	1	0	0	1	0	0	0	0	0	0	0	0	0	0	0	0	0	0	0	0	1	1	0	1	0	1	0	1	0	0	0	0	0	0	0	0	0
K02621	4	3	1	3	1	3	6	11	1	5	0	1	0	0	0	2	0	0	0	0	0	2	0	0	1	2	0	1	1	1	2	0	2	2	0	0	1	0	0	0	0	2	2	0	2	0	0	1	0
K02622	0	0	1	0	0	0	0	0	2	1	1	4	2	0	1	1	0	0	3	0	0	2	0	0	0	2	0	1	0	0	5	4	2	1	2	5	6	2	1	3	4	3	0	0	5	2	4	5	0
K02624	0	0	0	0	0	0	0	0	0	0	0	0	0	0	0	0	1	0	0	0	1	0	1	0	0	0	0	0	0	0	0	0	0	0	0	0	0	0	0	0	0	0	0	0	0	0	0	0	0
K02626	0	0	0	0	0	0	0	0	0	0	0	5	1	0	0	0	2	0	2	5	4	6	4	3	0	0	0	0	0	0	0	0	0	1	0	4	0	0	2	1	2	3	2	2	4	2	8	4	6
K02635	16	12	17	13	28	16	25	26	0	0	0	0	0	0	0	0	0	0	0	1	1	1	0	1	0	0	0	0	0	0	0	0	1	2	1	4	3	0	0	1	0	0	0	0	0	0	0	0	1
K02636	0	0	0	0	0	0	0	0	0	0	0	0	0	0	0	0	0	0	0	0	0	0	0	0	0	0	0	0	0	0	0	0	0	0	0	0	0	0	0	0	0	0	0	0	0	0	0	0	0
K02638	0	0	0	0	0	0	0	0	0	0	0	0	0	0	0	0	0	0	0	0	0	0	2	0	0	0	0	0	0	0	0	0	0	1	0	0	0	0	0	0	0	0	0	0	0	0	0	0	0
K02639	0	0	0	1	0	0	0	0	0	0	1	0	0	0	0	2	21	3	4	6	10	11	11	14	0	0	0	0	0	0	0	0	0	0	0	0	0	0	0	0	0	0	0	0	0	0	0	0	1
K02641	0	0	0	0	0	0	0	0	0	0	0	0	0	0	0	0	0	2	0	1	0	0	1	1	0	0	0	0	0	0	0	0	0	0	0	0	0	0	0	0	0	0	0	0	0	0	0	0	0
K02649	0	0	0	0	0	0	0	0	0	0	0	0	0	0	0	0	0	0	0	0	0	0	0	0	0	0	0	0	0	0	0	0	1	1	0	0	1	0	0	1	0	0	0	0	0	0	0	0	0
K02650	0	0	0	2	0	0	0	0	7	2	1	0	0	3	0	1	0	0	0	0	0	1	0	0	2	0	0	1	0	0	5	1	0	0	2	0	0	0	0	0	0	2	0	0	0	2	0	0	0
K02651	3	1	0	2	0	0	1	0	0	1	0	1	0	0	0	0	0	0	0	0	0	0	0	0	0	0	0	0	0	0	0	0	0	0	0	0	0	0	0	0	0	0	0	0	0	0	0	0	2
K02652	5	5	3	7	4	2	5	3	0	2	1	0	0	0	0	0	1	0	0	4	1	0	0	0	0	1	2	0	0	0	1	3	0	0	0	0	0	2	0	0	0	0	0	1	1	2	0	1	1
K02654	0	0	0	0	0	0	0	0	0	0	0	0	0	0	0	0	0	0	0	0	0	0	0	0	0	0	0	0	0	0	0	0	0	0	0	0	0	0	0	0	0	0	0	0	0	0	0	0	0
K02658	0	0	0	0	0	0	0	0	0	0	0	0	0	0	0	0	0	0	0	0	0	0	0	0	0	0	0	0	0	0	0	0	0	0	0	0	0	0	0	0	0	0	0	0	0	0	0	0	0
K02660	0	0	0	0	0	0	0	0	0	0	0	0	0	0	0	0	0	0	0	0	0	0	0	0	0	0	0	0	0	0	0	0	0	0	0	0	0	0	1	3	0	0	0	0	0	0	0	0	0
K02666	0	0	0	0	0	0	0	0	0	0	0	0	0	0	0	0	0	0	0	0	0	0	0	0	0	0	0	0	0	0	0	0	0	0	0	0	0	0	0	0	0	0	0	0	0	0	0	0	0
K02669	0	0	0	4	0	0	5	0	0	1	1	0	0	0	0	0	0	0	0	0	0	0	0	0	0	0	0	0	0	0	0	1	7	1	1	1	3	1	0	2	0	0	0	0	1	0	0	0	0
K02677	0	0	0	0	0	0	0	0	0	0	0	0	0	1	0	1	0	0	0	1	0	0	0	0	0	0	0	0	0	0	0	0	0	0	0	0	0	0	0	0	0	0	0	0	0	0	0	0	0
K02678	0	0	0	0	0	0	0	0	0	0	0	0	0	0	0	0	0	0	0	0	0	0	0	0	0	0	0	0	0	0	0	0	0	0	0	0	0	0	0	0	0	0	0	0	0	0	0	0	0
K02683	0	0	3	0	0	0	0	0	9	6	12	2	16	22	8	20	11	9	7	9	18	7	10	14	16	9	12	21	22	25	13	4	9	6	14	14	6	13	13	8	8	6	19	21	3	3	0	4	19
K02684	0	4	0	0	0	1	9	9	0	3	1	3	0	1	3	3	0	1	1	0	0	0	1	0	0	2	0	1	2	0	0	2	4	5	6	4	4	2	9	5	4	2	5	0	2	1	6	2	1
K02685	0	0	0	0	0	0	0	0	0	0	0	0	0	3	0	1	0	0	0	0	0	0	0	0	0	0	0	0	0	0	0	2	7	8	10	6	4	5	8	5	0	0	0	0	1	0	0	0	0
K02687	2	3	0	3	0	3	0	2	0	0	3	0	2	5	0	0	0	0	0	0	1	0	0	1	0	0	0	1	0	0	0	0	0	0	0	0	0	2	0	0	0	0	1	0	0	0	2	0	1
K02689	0	0	0	0	0	0	0	0	4	9	5	6	1	1	4	8	0	0	0	0	0	0	0	0	0	11	6	5	0	2	10	5	2	1	0	6	1	3	1	8	3	2	2	2	3	3	2	3	2
K02690	0	0	0	0	0	0	0	0	0	0	0	0	0	0	0	0	0	0	0	0	0	0	0	0	0	0	0	0	0	0	0	0	0	0	0	0	0	0	0	0	0	1	0	0	1	0	0	0	0
K02691	0	0	0	0	0	0	0	0	0	0	0	0	0	0	0	0	0	0	0	0	0	0	1	0	0	0	0	0	0	1	0	0	0	0	0	0	0	0	0	0	0	0	0	0	0	0	0	0	0
K02694	0	0	0	0	0	0	0	0	15	14	23	12	10	12	24	15	0	0	0	1	0	0	0	0	0	5	13	6	4	2	8	5	3	0	3	5	1	4	9	4	1	3	0	2	12	8	4	6	2
K02697	0	0	0	0	0	0	0	0	0	0	0	0	0	0	0	0	0	0	0	1	0	0	0	0	0	0	0	0	0	0	0	0	0	1	0	0	1	0	1	0	0	0	0	0	0	0	0	0	2
K02699	0	0	0	0	0	0	0	0	0	0	0	0	0	0	0	0	0	0	0	0	0	0	0	0	0	0	0	0	0	0	0	0	0	0	0	0	0	0	0	0	0	0	0	0	0	0	0	0	0
K02703	5	1	10	6	7	3	2	4	52	67	57	54	23	23	69	45	1	0	0	10	2	5	1	0	2	66	86	15	5	7	35	62	24	37	23	23	11	18	24	18	18	15	11	2	15	32	25	21	16
K02705	0	0	0	0	0	0	0	0	0	0	0	0	0	0	0	0	0	0	0	0	0	0	0	0	0	0	0	0	0	0	0	0	0	0	0	0	0	0	0	0	0	0	0	0	0	0	0	0	0
K02706	0	0	1	1	0	1	0	0	0	0	1	1	0	0	0	2	0	0	0	0	0	0	0	0	0	1	0	0	2	0	1	0	1	1	0	1	2	0	1	0	2	2	2	2	3	1	0	4	0
K02709	0	0	0	0	0	0	0	0	1	3	4	1	3	2	8	1	0	0	0	0	0	2	0	0	0	0	0	0	0	1	1	1	0	1	0	3	0	4	3	0	1	0	0	0	1	2	1	1	1
K02725	0	0	0	0	0	0	0	0	0	0	0	0	0	0	0	0	0	0	0	0	0	0	0	0	0	0	0	0	0	0	0	0	0	0	0	0	0	0	0	0	0	0	0	0	0	0	0	0	0
K02726	0	2	0	0	0	0	0	0	3	0	0	3	1	1	2	1	0	0	0	0	0	0	0	0	0	0	0	1	0	0	0	0	0	0	0	0	0	0	0	1	0	1	0	0	1	1	0	0	0
K02727	0	0	0	0	0	0	0	0	0	2	1	2	0	0	1	1	0	0	2	0	0	0	0	0	0	0	0	0	0	0	0	0	0	0	0	0	3	0	0	0	0	0	0	0	1	0	1	3	1
K02728	0	0	0	0	0	0	0	0	1	0	0	4	0	0	1	2	0	0	0	0	0	0	0	0	0	2	0	0	0	0	0	0	1	0	0	0	8	2	1	0	3	0	1	4	0	1	0	0	1
K02729	0	0	2	0	1	0	0	0	0	1	2	2	2	0	3	0	0	0	0	0	0	0	0	0	0	0	0	0	0	0	0	2	6	5	5	1	2	2	2	7	1	1	1	0	8	9	4	5	2
K02730	0	0	0	0	0	0	0	0	0	0	0	0	0	0	0	0	0	0	0	0	0	0	0	0	0	0	0	0	0	0	0	0	0	0	0	0	0	0	0	0	0	0	0	0	0	0	0	0	0
K02731	2	3	2	2	0	0	1	0	3	3	0	4	0	1	1	0	0	1	0	1	0	1	0	1	0	0	0	0	0	0	1	1	3	4	8	10	28	2	4	3	5	1	1	0	7	2	2	7	0
K02732	0	0	0	0	0	0	0	0	0	0	0	0	0	0	0	0	0	0	0	0	0	0	0	0	0	0	0	0	0	0	0	3	1	1	0	0	8	0	0	2	0	0	0	0	0	0	0	0	0
K02735	0	0	0	0	0	0	0	0	0	0	0	0	0	0	0	0	0	0	0	0	0	0	0	0	0	0	0	1	0	0	0	0	0	0	0	0	0	0	0	0	0	0	0	0	0	0	0	0	0
K02737	0	0	0	0	0	0	0	0	1	0	0	0	0	1	0	0	0	0	0	0	0	0	0	0	1	0	0	0	1	0	0	0	3	0	0	0	0	0	1	2	0	0	1	0	0	0	0	1	0
K02738	0	0	0	0	0	0	0	0	0	0	0	0	0	0	0	0	0	0	0	0	0	0	0	0	0	0	0	0	0	0	0	0	0	0	0	0	0	0	0	0	0	0	0	0	0	0	0	0	0
K02739	0	0	0	1	2	0	0	0	0	0	0	0	0	0	0	0	0	0	0	0	0	0	0	0	0	0	0	0	0	0	0	0	0	0	0	0	1	1	0	1	0	0	1	0	0	0	0	0	0
K02742	0	0	0	0	0	0	0	0	0	0	0	0	0	0	0	0	0	0	0	0	0	0	0	0	0	0	0	0	0	0	0	0	0	0	0	0	0	0	0	0	0	0	0	0	0	0	0	0	0
K02761	0	0	0	0	0	0	0	0	0	0	0	0	0	0	0	0	0	0	0	0	0	0	0	0	0	0	0	0	0	0	0	0	0	0	0	0	0	0	0	0	0	0	0	0	0	0	0	0	0
K02770	0	0	0	0	0	0	0	0	0	0	1	0	0	1	0	0	2	1	0	1	2	0	2	8	1	0	0	0	2	0	1	0	0	0	0	0	0	1	0	0	1	0	0	1	0	0	0	0	0
K02773	0	0	0	0	0	0	0	0	0	0	0	0	0	1	0	0	0	1	1	0	1	0	0	0	0	0	0	0	0	0	0	0	0	0	0	0	0	0	0	0	0	0	0	0	0	0	0	0	0
K02775	0	0	0	0	0	0	0	0	0	0	0	0	0	0	0	0	12	1	0	2	6	0	2	4	0	0	0	0	0	0	0	0	0	0	0	0	0	0	0	0	0	0	0	0	0	0	0	0	0
K02777	0	0	0	0	0	0	0	0	0	0	0	0	0	0	0	0	0	0	0	0	0	0	0	0	0	0	0	0	0	0	0	0	0	0	0	0	0	0	0	0	0	0	0	0	0	0	0	0	0
K02779	0	0	0	0	0	0	0	0	0	0	0	0	0	0	0	0	0	0	0	0	0	0	0	0	0	0	0	0	0	0	0	0	0	0	0	0	0	0	0	0	0	0	0	0	0	0	1	0	0
K02783	0	0	0	0	0	0	0	0	0	0	0	0	0	0	0	0	0	0	0	0	0	0	0	0	0	0	0	0	0	0	0	0	0	0	0	0	0	0	0	0	0	0	0	0	0	0	0	0	0
K02784	0	0	0	0	0	0	0	0	0	0	0	0	0	0	0	0	0	1	0	1	1	1	2	0	0	0	0	0	0	0	0	0	0	0	0	0	0	0	0	0	0	0	0	0	0	0	0	0	0
K02796	0	0	0	0	0	0	0	0	0	0	0	0	0	0	0	0	0	0	0	0	0	0	0	0	0	0	0	0	0	0	0	0	0	0	0	1	0	1	0	0	0	0	1	0	1	0	1	1	0
K02800	0	0	0	0	0	0	0	0	0	0	0	0	0	0	0	0	0	0	0	0	0	0	0	0	0	0	0	0	0	0	0	0	0	0	0	0	0	0	0	0	0	0	0	0	0	0	0	1	0
K02804	0	0	0	0	0	0	0	0	0	0	0	0	0	0	0	0	0	0	0	0	0	0	0	0	0	0	0	0	0	0	0	0	0	0	0	0	0	0	0	0	0	0	0	0	0	0	0	0	0
K02805	0	0	0	0	0	0	0	0	0	0	1	1	3	0	0	0	0	0	0	0	0	0	0	0	0	0	0	0	0	0	0	0	0	0	0	0	0	0	0	0	0	0	0	0	0	0	1	0	0
K02806	0	0	0	0	0	0	0	0	0	0	0	0	0	0	0	0	0	0	0	0	0	0	0	0	0	0	0	0	0	0	0	0	0	0	0	0	0	0	0	0	0	0	0	0	0	0	0	0	0
K02810	0	0	0	0	0	0	0	0	0	0	0	0	0	0	0	0	0	0	0	0	0	0	0	0	0	0	0	0	0	0	0	0	0	0	0	0	0	0	0	0	0	0	0	0	0	0	0	0	0
K02823	7	3	31	11	2	7	6	6	3	2	8	1	4	22	6	8	6	13	7	5	24	36	7	2	9	3	3	5	11	4	6	5	6	5	6	1	0	5	6	4	6	6	9	10	1	2	4	0	12
K02824	0	0	0	0	0	0	0	0	0	0	2	0	0	1	1	0	0	0	0	0	0	0	0	0	0	2	0	0	0	0	1	0	0	0	0	0	0	0	0	0	7	0	5	5	2	0	2	0	0
K02825	0	0	0	0	0	0	0	0	0	0	1	0	0	0	0	0	0	0	0	0	0	0	0	0	0	0	0	2	1	0	0	0	0	0	0	0	0	0	0	0	0	0	0	0	0	0	0	0	0
K02833	0	0	0	0	0	0	0	0	0	0	0	0	0	0	0	0	0	0	0	0	0	0	0	0	0	0	0	0	0	0	0	0	0	0	1	0	0	0	0	0	0	0	0	0	0	0	0	0	0
K02834	0	0	0	0	0	0	0	0	0	0	0	0	0	0	0	0	0	0	0	0	0	0	0	0	0	0	0	0	0	0	0	0	0	0	0	0	0	0	0	0	0	1	0	0	0	1	0	0	0
K02835	0	0	0	0	0	0	0	0	0	0	0	0	0	0	0	0	0	2	0	0	0	0	0	1	0	0	0	2	0	0	1	1	0	2	0	0	0	1	0	0	2	0	0	0	0	0	1	0	0
K02836	0	0	0	0	0	0	0	0	0	0	0	0	0	0	0	0	0	0	1	0	2	1	0	0	0	0	0	0	0	0	0	0	0	0	0	0	0	0	0	0	0	0	0	0	0	0	1	0	1
K02837	5	5	6	3	11	2	10	4	0	0	0	1	0	0	0	0	0	0	0	1	0	4	0	0	0	0	0	0	1	0	2	5	0	0	1	0	0	0	0	0	2	1	1	0	0	1	0	0	3
K02838	0	0	0	0	0	0	0	0	0	1	0	0	0	0	0	0	0	0	0	0	0	0	0	0	0	0	0	0	0	0	0	0	0	0	0	0	0	0	0	0	0	0	0	0	0	0	0	0	0
K02841	0	0	0	0	0	0	0	0	0	0	0	0	0	0	0	0	0	0	0	0	0	0	0	0	0	0	0	0	0	0	0	0	0	0	0	0	0	0	0	0	0	0	0	0	0	0	0	0	0
K02843	0	0	0	0	0	0	0	0	0	0	0	0	0	0	0	0	1	0	4	0	0	0	0	0	0	1	0	0	0	0	0	0	0	1	0	2	0	0	0	1	0	0	3	0	0	0	0	0	2
K02844	0	0	0	0	0	0	0	0	0	0	0	0	0	0	0	0	0	0	0	0	0	0	0	0	0	0	0	0	0	0	0	0	0	0	0	0	0	0	0	0	0	0	0	0	0	0	0	0	0
K02846	0	0	0	0	0	0	0	0	0	0	0	0	0	0	0	0	0	0	0	0	0	0	0	1	0	0	0	0	0	0	0	0	0	0	0	0	0	0	0	0	0	0	0	0	0	0	0	0	0
K02848	0	0	0	0	0	0	0	0	0	0	0	0	0	0	0	0	0	0	0	0	0	0	0	0	0	0	0	0	0	0	0	0	0	0	0	0	0	0	0	0	0	0	0	0	0	0	0	0	0
K02849	0	0	0	0	0	0	0	0	0	0	0	0	0	0	0	0	0	0	0	0	0	0	0	0	0	0	0	0	0	0	0	0	0	0	0	0	0	0	0	0	0	0	0	0	0	0	0	0	0
K02851	0	0	0	0	0	0	0	0	0	0	0	0	0	0	0	0	0	0	0	0	0	0	0	0	0	0	0	1	0	0	0	0	0	0	0	0	0	0	0	0	0	0	0	0	0	0	0	0	0
K02852	0	0	0	0	0	0	0	0	0	0	0	0	0	0	0	0	0	0	0	0	0	0	0	0	0	0	0	0	0	0	1	0	0	0	0	0	0	0	0	1	0	0	0	0	0	0	1	0	0
K02853	0	0	0	0	0	0	0	0	0	0	0	0	0	0	0	0	0	0	0	0	0	0	0	0	1	0	0	0	0	0	0	0	0	0	0	0	0	0	0	0	0	0	0	0	0	0	0	0	0
K02858	6	5	5	0	5	3	1	6	0	1	4	1	2	1	1	3	6	4	2	7	3	3	4	1	10	13	8	9	7	11	6	6	8	4	9	5	4	6	2	4	7	9	6	12	5	7	8	3	3
K02863	6	14	9	16	9	9	12	9	6	2	6	5	7	10	8	5	4	12	12	4	5	24	3	9	19	4	0	11	9	17	10	4	13	13	10	15	6	9	14	7	14	10	18	14	19	6	6	10	32
K02864	7	15	3	4	11	9	11	9	8	5	7	10	12	15	12	10	9	6	11	9	7	13	9	3	14	11	2	18	15	27	17	11	8	5	7	10	8	4	9	7	15	8	8	17	5	5	9	3	15
K02865	0	0	0	0	0	0	0	0	0	0	0	0	0	0	0	0	0	0	0	0	0	2	0	0	1	2	0	0	0	0	0	0	0	0	0	1	0	1	1	0	0	0	0	0	0	0	0	0	0
K02866	0	4	3	3	2	1	5	0	10	3	10	6	7	7	3	0	4	6	9	5	4	8	7	7	0	0	11	2	2	6	4	2	13	11	12	7	3	11	13	8	1	2	6	7	4	4	11	6	1
K02867	4	1	9	4	3	6	7	4	2	5	1	2	1	4	4	5	1	0	7	4	1	6	4	2	3	2	0	3	5	2	1	4	8	16	9	8	9	16	15	18	3	6	17	6	26	14	23	18	15
K02868	0	0	0	0	0	0	0	0	0	0	0	0	0	0	0	0	1	0	0	0	0	0	0	0	0	0	0	0	0	0	1	0	2	0	0	0	0	3	0	2	0	0	0	0	0	0	0	0	0
K02869	3	1	4	7	11	3	1	0	5	0	2	4	3	1	0	3	3	5	2	3	3	10	7	6	0	0	0	0	1	0	2	1	2	6	3	5	2	3	3	4	8	8	2	0	8	8	4	11	14
K02870	0	0	0	0	0	0	0	0	0	0	0	0	0	0	0	0	0	0	0	0	0	0	0	0	0	0	0	0	0	0	0	0	0	0	0	0	3	0	0	0	0	0	0	0	0	0	0	0	0
K02871	12	2	2	9	5	2	4	1	1	3	2	1	6	7	2	3	1	4	2	4	11	2	1	1	4	8	2	4	10	11	3	5	3	4	2	4	3	7	7	1	4	3	3	1	7	1	4	3	1
K02872	0	0	0	0	0	0	0	0	0	0	0	0	0	0	0	0	0	0	2	0	0	0	1	0	1	0	0	0	0	0	0	0	0	0	0	0	0	0	0	0	0	0	0	0	0	0	0	0	2
K02873	0	0	0	0	0	0	0	0	0	0	0	0	0	0	0	0	0	0	0	0	0	0	0	0	0	0	0	0	0	0	0	0	0	0	1	0	0	1	0	0	0	0	0	0	0	0	0	0	0
K02874	0	0	1	2	0	0	1	0	2	4	0	0	0	1	0	2	2	2	0	1	0	4	2	1	1	5	7	4	4	0	7	5	7	10	6	4	5	10	2	7	1	2	2	2	6	7	6	5	5
K02875	0	2	2	0	0	0	0	0	0	2	1	1	1	5	1	1	0	0	0	0	1	0	0	1	1	0	0	0	2	0	0	0	3	1	3	0	3	2	0	3	0	0	0	1	0	0	1	0	2
K02876	0	0	1	0	1	0	2	0	0	3	1	1	0	4	0	1	0	1	4	4	6	1	3	3	0	0	0	2	1	0	2	0	4	4	2	3	3	4	5	2	0	2	1	2	1	0	2	2	5
K02877	3	0	11	8	3	2	3	4	3	3	8	3	3	3	2	1	3	2	7	8	1	3	3	4	11	7	9	10	8	7	9	4	5	7	0	7	5	6	7	3	1	1	5	3	2	1	1	2	0
K02878	0	0	1	1	0	0	0	0	4	6	4	2	1	3	2	2	0	0	2	0	1	3	0	1	0	4	4	0	2	1	1	2	1	3	1	3	1	2	0	4	1	0	0	0	2	2	2	3	4
K02879	0	0	0	0	0	0	0	0	0	2	0	0	0	0	0	1	0	0	0	0	0	0	0	0	0	0	0	0	0	0	0	0	0	0	0	0	0	1	0	0	0	0	0	0	1	1	0	0	1
K02880	0	0	0	0	0	0	0	0	1	0	1	0	0	0	3	0	0	0	2	0	0	0	0	0	1	0	0	0	0	0	0	0	1	0	0	3	0	0	0	0	1	0	1	2	0	2	1	0	1
K02881	3	2	2	1	3	3	2	0	3	15	8	8	11	14	13	7	4	2	10	5	4	3	6	5	12	6	0	11	11	21	7	6	6	8	10	6	2	6	8	6	4	6	10	9	4	4	3	2	2
K02882	0	0	0	0	0	0	0	0	0	0	1	0	0	0	0	0	0	0	0	0	0	0	0	0	0	0	0	0	0	0	0	0	0	0	1	0	0	0	0	0	0	0	0	0	0	0	0	0	0
K02883	2	4	5	1	4	0	5	0	0	1	0	3	0	5	1	0	0	0	5	0	1	1	0	1	5	4	19	8	11	6	4	2	4	4	2	4	4	8	5	6	3	2	3	3	2	3	1	3	2
K02885	1	2	9	4	10	5	5	1	1	0	2	0	7	1	0	0	1	4	3	1	5	3	4	2	7	1	2	11	4	12	4	1	3	2	2	1	1	2	4	0	2	1	2	2	1	3	2	0	5
K02886	6	4	2	1	4	9	7	12	5	9	0	7	5	3	4	5	7	5	19	11	4	0	9	7	3	22	5	9	6	10	3	16	7	6	8	5	7	6	6	7	14	11	7	10	16	26	26	21	2
K02887	0	0	0	0	0	0	0	0	1	0	2	1	1	0	3	3	0	0	0	0	0	1	0	0	0	0	0	1	5	0	0	1	2	1	4	1	2	4	3	3	3	4	1	0	7	1	2	2	0
K02888	0	0	0	0	0	0	0	0	5	4	2	8	1	3	2	2	0	0	0	0	0	0	0	0	0	0	0	0	0	0	2	0	2	2	1	1	1	1	1	1	2	4	0	0	0	2	2	1	0
K02889	0	0	0	0	0	0	0	0	0	2	2	1	0	1	5	5	1	1	1	0	0	0	0	0	2	1	0	6	6	11	4	2	1	4	5	4	5	6	4	1	4	3	3	4	5	2	0	9	4
K02890	4	2	9	5	4	5	3	6	2	4	3	2	7	4	3	0	3	3	6	5	4	3	7	5	6	6	11	12	6	6	11	3	4	4	8	7	3	6	2	3	8	8	3	5	8	12	14	11	3
K02891	0	0	0	0	0	0	0	0	0	0	0	0	0	0	0	0	0	0	0	0	0	0	0	0	0	0	0	0	0	0	0	0	0	0	0	0	0	0	0	0	0	0	0	0	0	0	0	0	0
K02892	0	0	0	0	0	0	0	0	0	0	0	1	1	0	0	0	0	2	1	3	4	0	1	0	4	1	3	1	4	3	2	1	0	0	0	0	1	0	0	0	1	1	0	0	0	0	1	0	0
K02893	0	0	0	0	0	0	0	0	0	0	0	0	0	0	0	1	0	0	1	0	0	0	0	0	0	1	0	0	0	0	3	0	0	0	1	1	0	1	1	1	0	0	0	0	0	0	0	0	0
K02894	0	0	9	2	0	1	1	7	0	2	1	0	0	0	0	3	0	0	1	0	0	0	0	0	0	0	2	0	0	1	0	1	2	3	2	1	0	4	1	1	6	3	2	0	8	14	7	10	3
K02895	2	0	1	1	0	0	0	0	3	5	2	7	5	3	8	4	3	6	5	7	4	0	4	3	6	11	0	4	7	11	8	6	8	5	0	3	0	4	2	6	4	5	10	4	1	7	1	3	4
K02896	26	37	13	22	21	21	45	28	21	20	5	9	7	6	16	8	5	6	3	3	5	10	10	1	1	2	0	2	2	3	4	15	4	4	1	1	1	2	2	1	15	11	18	6	14	17	13	16	3
K02898	0	0	0	0	0	0	0	0	1	2	0	0	0	0	0	0	0	2	2	3	2	2	2	2	0	0	0	1	0	1	0	0	2	0	0	0	1	0	0	0	0	0	0	0	0	0	0	0	1
K02899	1	1	1	5	0	0	0	0	13	21	15	25	25	7	17	8	0	0	0	0	0	0	0	0	0	0	6	1	1	1	4	5	2	1	3	2	0	1	5	1	0	1	0	0	0	2	0	5	1
K02900	0	0	0	0	0	0	0	0	0	2	0	1	0	2	0	1	0	0	0	0	0	0	0	0	0	0	0	0	0	0	0	0	0	0	0	0	0	0	0	0	0	0	1	0	0	0	0	0	1
K02901	0	0	0	0	0	0	0	0	0	0	0	0	0	0	0	0	0	0	0	0	0	0	0	0	0	0	0	0	0	0	0	0	0	0	0	0	0	0	0	0	0	0	0	0	0	0	0	0	0
K02902	0	0	1	0	0	1	0	1	5	1	3	2	1	0	1	6	0	0	0	0	0	1	0	0	0	0	0	0	1	0	1	1	0	0	0	0	0	0	0	0	1	1	2	1	2	0	0	0	2
K02903	0	0	0	0	0	0	0	0	0	0	0	0	0	0	0	0	0	0	0	0	0	0	0	0	0	0	0	0	0	0	0	0	0	0	0	0	0	0	0	0	0	0	0	0	0	0	0	0	0
K02904	0	0	0	1	0	0	0	1	0	1	2	1	0	2	0	2	0	2	1	4	0	2	4	1	2	7	5	3	8	5	8	2	2	0	0	1	0	1	0	1	2	1	1	2	0	0	0	0	0
K02905	0	0	0	0	0	0	0	0	0	0	0	0	0	0	0	0	0	0	0	0	0	0	0	0	0	0	0	0	0	0	1	0	0	0	0	0	0	0	0	0	0	0	0	0	0	0	0	0	0
K02906	5	16	4	7	4	11	7	10	9	10	8	11	2	6	6	16	11	8	5	6	8	7	8	9	18	11	44	14	16	28	15	5	12	5	11	6	8	11	13	2	7	5	12	10	3	5	4	4	4
K02907	2	3	2	8	4	1	4	1	5	1	2	1	7	9	3	7	0	2	2	0	4	2	2	1	3	4	18	1	6	2	3	2	1	6	6	6	3	7	4	2	4	4	8	14	4	3	1	2	6
K02908	1	1	0	1	0	0	4	0	5	1	3	0	4	2	2	0	0	0	2	1	0	3	0	0	6	4	0	8	10	8	4	1	0	1	1	0	0	1	3	2	1	2	7	6	1	3	0	1	0
K02909	0	0	0	0	0	0	0	0	0	0	0	0	0	0	0	1	0	0	0	0	0	0	0	0	0	0	0	0	0	0	0	0	0	0	0	0	0	0	0	0	0	0	0	0	0	0	0	0	0
K02910	0	3	6	5	1	7	1	14	2	1	0	0	4	3	0	8	0	8	10	7	6	8	9	2	1	2	2	6	5	9	2	1	11	11	20	9	19	13	7	11	5	10	13	3	15	29	15	16	18
K02911	0	0	1	3	0	0	0	1	21	20	21	22	22	11	9	19	0	0	0	0	0	0	0	0	0	2	5	0	0	1	7	4	3	0	1	2	0	2	2	1	3	2	0	0	4	2	1	4	4
K02912	8	14	6	4	8	1	4	7	6	4	10	6	2	4	10	9	10	4	12	7	4	3	12	14	16	5	6	10	7	7	9	5	6	11	9	13	4	13	9	5	9	6	3	6	3	2	10	1	4
K02913	0	0	0	1	0	0	0	0	0	0	0	0	0	1	0	1	0	0	0	0	0	0	0	0	0	0	0	1	0	0	0	0	0	0	0	0	0	0	0	0	0	1	0	0	0	0	0	0	1
K02914	0	0	0	0	0	0	0	0	5	11	5	6	2	2	4	11	0	0	0	0	0	0	0	0	0	2	0	0	0	0	3	3	0	2	3	3	1	0	1	5	0	3	0	0	1	1	1	2	0
K02915	0	0	0	0	0	0	0	0	0	0	0	0	0	0	0	0	0	0	0	0	0	1	2	0	3	3	2	3	3	5	0	1	2	0	4	3	1	1	2	2	1	0	0	0	0	1	0	1	0
K02916	0	0	0	0	0	0	0	0	0	1	1	0	0	1	3	3	0	0	0	0	0	1	0	0	1	0	0	0	0	0	0	1	1	0	1	0	0	1	0	2	4	2	2	0	0	0	0	5	1
K02917	0	0	0	0	0	0	0	0	0	0	0	0	0	0	0	0	0	0	0	0	0	0	0	0	0	0	0	1	1	0	0	0	0	0	0	0	0	1	0	0	0	0	0	0	0	0	2	0	0
K02918	0	0	0	0	0	0	0	0	0	0	0	0	0	0	0	0	0	0	0	0	0	0	0	0	0	0	0	0	0	0	0	0	0	0	0	0	0	0	0	0	0	0	0	0	0	0	0	0	0
K02919	0	0	0	0	0	0	0	0	0	0	0	0	0	0	0	0	0	0	0	0	0	0	0	0	0	0	0	1	0	1	1	0	2	4	0	0	0	2	0	1	0	0	1	1	0	0	0	0	4
K02920	0	0	0	0	0	0	0	0	0	0	0	0	0	0	0	0	0	0	0	0	0	0	0	0	0	0	0	0	0	0	0	0	0	0	0	0	1	0	0	0	0	0	0	0	0	0	0	0	0
K02921	2	7	1	1	0	0	2	3	0	1	0	0	1	1	3	3	0	2	5	7	1	0	3	1	2	0	0	5	3	5	3	2	0	1	1	1	1	2	0	2	1	1	3	8	4	0	2	3	2
K02922	0	0	0	2	1	0	0	0	0	1	0	1	0	0	0	0	0	3	1	0	0	5	0	0	1	2	0	0	0	0	0	1	1	0	3	0	10	2	3	2	6	1	2	1	4	3	1	6	8
K02923	0	0	0	0	0	0	0	0	0	2	0	0	1	2	0	0	0	0	0	0	0	0	0	0	0	0	0	0	0	0	0	0	0	0	0	0	0	0	0	0	0	0	0	0	0	0	0	0	0
K02924	1	1	5	0	2	5	0	3	0	0	0	0	0	0	0	1	0	0	1	0	0	0	0	0	0	0	0	1	0	0	0	0	0	0	0	0	0	0	1	0	1	0	0	0	0	0	1	0	0
K02925	0	5	0	0	0	1	0	0	0	2	0	1	0	0	1	0	0	0	0	2	3	0	1	0	0	0	0	0	0	0	0	1	2	9	3	2	2	8	5	2	0	0	0	0	0	0	0	0	1
K02926	0	0	0	0	0	0	0	0	1	0	0	0	0	0	1	0	0	0	0	0	0	0	0	0	0	1	0	0	0	0	2	0	0	1	1	1	0	1	1	0	0	0	0	0	0	0	0	0	1
K02927	0	0	0	0	0	0	0	0	0	0	0	0	0	0	0	2	0	0	0	0	0	0	1	0	0	0	0	0	0	0	0	0	0	0	0	0	0	0	0	0	0	0	0	0	0	2	0	0	0
K02929	0	0	0	0	0	0	0	0	1	0	2	1	1	0	0	0	3	1	3	0	4	1	2	6	1	0	3	1	0	0	0	0	2	3	2	2	2	3	2	2	1	11	6	2	15	20	14	31	4
K02930	9	13	6	11	15	6	5	6	6	3	3	6	4	8	8	2	4	5	12	3	7	12	7	3	22	10	12	20	6	16	11	9	14	7	11	8	10	11	8	5	11	4	4	3	8	7	4	7	7
K02931	5	0	3	5	0	9	3	3	3	7	11	7	4	5	3	13	7	11	7	5	4	0	4	4	8	4	4	8	10	19	12	8	6	14	7	8	9	7	4	13	10	12	8	8	3	5	4	7	7
K02932	0	0	0	0	0	0	0	0	0	0	1	1	0	0	0	0	0	0	0	1	0	0	0	0	0	0	0	0	0	2	0	0	0	0	0	0	0	0	0	0	0	0	0	0	0	0	1	0	0
K02933	4	2	2	8	5	5	6	6	5	11	8	8	10	4	5	2	9	4	16	12	8	5	16	8	11	10	7	13	8	10	9	11	6	15	6	7	11	5	15	15	12	6	6	9	12	9	9	14	6
K02935	1	2	0	0	0	0	3	0	0	2	1	1	1	1	0	0	0	0	0	0	0	1	0	0	0	4	0	2	0	0	1	0	0	0	1	0	0	0	0	2	5	6	1	0	1	0	2	0	1
K02936	3	1	2	6	2	10	1	0	2	2	0	4	1	7	0	3	4	4	1	4	3	3	3	2	2	1	0	3	1	2	0	1	2	1	3	2	1	6	1	6	2	7	7	7	4	4	2	3	7
K02937	0	0	0	0	0	0	0	0	0	0	0	0	0	0	0	0	0	1	0	0	0	0	0	0	0	0	0	0	0	0	0	0	0	0	0	0	0	0	0	0	0	0	0	0	0	0	0	0	0
K02938	0	0	0	0	0	0	0	0	0	0	0	0	0	0	0	0	0	0	0	0	0	1	0	0	1	1	6	0	0	0	0	3	1	2	3	3	1	1	1	0	0	0	0	0	2	0	4	1	0
K02939	0	0	0	0	0	0	0	0	0	0	0	0	0	0	0	0	0	0	0	0	1	0	0	0	0	0	0	0	0	0	0	0	0	0	0	0	0	0	0	0	0	0	0	0	0	0	0	0	0
K02940	3	0	4	1	0	0	0	0	3	2	0	1	5	0	0	0	0	0	0	0	0	0	0	0	0	0	0	0	1	0	0	0	0	0	0	0	0	1	1	0	2	0	1	1	1	0	0	0	4
K02941	0	0	0	0	0	0	0	0	0	0	1	3	0	1	0	0	0	0	0	0	0	0	0	0	0	0	0	2	2	2	0	2	2	5	0	1	1	0	0	1	0	0	0	0	2	0	0	0	0
K02943	0	0	0	0	0	0	0	0	0	0	0	0	0	0	0	0	0	0	0	0	0	0	0	0	0	0	0	0	0	0	0	0	0	0	0	0	0	0	0	0	0	0	0	0	0	0	0	0	0
K02945	2	4	1	2	2	5	0	1	0	5	3	3	6	6	1	3	3	1	0	3	0	0	2	2	0	1	0	1	0	1	0	1	0	0	0	2	0	3	0	3	1	0	1	0	1	1	2	0	2
K02946	6	2	0	0	4	2	1	0	1	0	0	0	0	0	1	0	2	0	0	0	0	0	2	0	0	0	1	1	1	0	1	0	2	0	0	0	2	2	1	1	0	0	0	1	2	3	0	2	0
K02947	0	0	0	0	0	0	0	0	0	0	0	0	0	0	0	0	0	0	0	1	0	0	0	0	0	0	0	0	0	0	0	0	0	0	0	0	0	0	0	0	0	0	0	0	0	0	0	0	0
K02948	0	1	21	1	0	2	0	1	3	0	0	3	1	1	1	0	1	8	3	7	9	24	4	4	0	2	1	1	1	0	0	0	1	2	5	2	1	2	1	3	0	2	2	0	2	5	3	4	11
K02949	0	0	1	0	0	0	0	0	0	0	0	0	0	0	4	0	0	0	0	0	0	0	0	0	0	0	0	0	0	0	0	0	0	1	0	0	1	0	0	0	0	0	0	1	0	0	0	1	0
K02950	0	0	0	0	0	0	0	0	1	0	2	0	10	3	0	0	0	0	1	3	1	1	1	1	1	4	0	2	0	2	0	0	6	2	5	1	0	2	6	2	2	1	0	3	0	1	1	1	2
K02951	0	0	0	0	0	0	0	0	0	0	0	0	0	0	0	0	0	0	0	0	0	0	0	0	0	0	0	0	0	0	0	0	0	0	0	0	0	0	0	0	0	0	0	0	0	0	0	0	0
K02952	7	7	4	3	15	4	11	1	4	6	13	4	1	6	2	6	2	8	14	6	7	3	5	9	7	7	6	8	2	7	6	4	5	2	3	6	2	0	8	3	7	5	9	9	10	10	6	11	2
K02953	0	0	0	0	0	0	0	0	1	1	2	1	1	1	2	1	0	0	0	0	0	1	0	0	1	2	0	0	0	0	0	0	5	3	1	6	1	0	2	6	2	1	0	0	4	0	0	3	6
K02954	0	0	0	0	0	0	0	0	0	0	0	0	0	0	0	0	1	1	5	2	1	1	1	0	0	0	0	2	0	0	0	0	0	0	0	0	0	1	1	0	0	0	0	0	0	0	0	2	0
K02955	0	0	0	0	0	0	0	0	0	0	0	0	0	0	0	0	0	0	0	0	0	0	0	0	0	0	0	0	0	0	0	0	2	0	1	0	0	0	0	3	0	0	0	0	0	0	0	0	0
K02956	2	2	1	4	6	3	3	4	1	1	0	0	5	2	4	3	3	2	5	3	1	5	3	0	3	3	0	9	12	8	6	3	3	1	4	0	3	1	0	0	3	4	4	9	0	1	0	0	2
K02957	0	0	0	0	0	0	0	0	0	0	0	0	0	0	0	0	0	0	0	0	0	0	1	0	1	0	0	0	0	0	0	0	0	0	0	0	5	0	1	0	2	0	0	3	0	1	0	2	0
K02958	0	0	1	0	0	0	0	0	0	0	0	0	0	0	0	0	4	2	0	0	3	2	0	1	1	0	0	0	2	1	1	0	1	2	3	0	12	5	0	0	4	0	4	2	17	8	6	7	2
K02959	0	0	0	0	0	0	0	0	0	0	0	0	0	0	0	0	0	0	0	0	0	0	0	0	0	0	0	0	0	1	0	0	0	0	0	0	0	0	0	0	0	0	0	0	0	0	0	0	0
K02960	0	0	0	0	0	0	0	0	0	0	0	2	0	0	0	0	0	0	0	1	0	0	0	0	0	0	0	1	0	0	1	1	4	6	8	2	0	8	3	1	4	3	0	0	6	11	8	5	1
K02961	3	2	7	8	6	7	4	3	1	1	0	1	0	4	2	0	4	4	9	6	2	7	2	3	6	4	2	4	12	6	2	0	4	3	0	1	0	1	2	1	0	0	7	1	0	2	0	1	5
K02962	0	0	2	6	6	0	0	0	9	1	3	1	3	3	2	2	0	3	7	4	3	0	5	5	5	0	0	0	1	0	1	0	1	3	0	5	5	5	2	1	4	1	0	2	1	0	0	1	6
K02963	0	0	0	0	0	0	0	0	0	0	0	0	0	0	0	0	0	0	0	0	0	0	0	0	0	0	0	0	0	0	0	0	0	0	0	0	0	0	0	0	0	0	0	0	0	0	0	0	0
K02964	0	0	0	0	0	0	0	0	0	3	0	0	4	0	0	2	1	4	9	4	4	2	3	1	0	2	4	0	2	0	1	0	4	6	8	3	2	1	0	5	4	2	1	0	3	3	7	6	4
K02965	0	2	8	3	1	0	4	3	4	3	4	4	0	2	1	1	1	0	3	2	1	0	2	1	2	5	4	3	2	2	0	5	4	7	2	2	2	2	8	5	3	2	3	5	1	6	5	1	4
K02966	10	3	8	8	4	5	3	2	6	3	7	1	5	11	8	8	1	0	14	6	6	3	0	3	7	5	6	11	7	7	10	3	5	3	3	0	2	0	8	1	3	5	3	8	3	4	6	4	1
K02967	3	5	3	4	8	11	7	8	5	6	8	7	13	10	6	4	8	5	7	13	2	2	8	7	14	6	11	12	7	8	13	3	7	2	9	12	4	5	4	4	5	7	5	6	11	1	9	10	4
K02968	3	6	3	5	3	9	4	4	4	4	0	5	0	6	5	0	0	0	0	0	0	0	0	0	1	0	0	0	1	0	0	0	0	0	0	0	0	0	0	0	0	1	0	0	0	1	0	0	0
K02969	0	0	0	0	0	0	0	1	0	0	0	1	0	1	3	0	0	0	0	0	0	1	0	0	0	0	0	0	1	0	0	0	3	4	6	2	3	6	1	2	0	0	0	0	2	0	0	0	1
K02970	0	0	0	0	0	0	0	0	1	0	2	1	2	3	3	0	0	0	0	1	0	0	3	1	0	0	0	1	1	0	0	0	0	0	0	0	0	0	0	0	1	1	0	0	0	0	0	0	0
K02973	0	0	0	0	0	0	0	0	0	0	0	0	0	0	0	0	0	0	0	0	0	0	0	0	0	0	0	0	0	0	0	0	0	0	0	0	0	0	0	0	0	0	0	0	0	0	0	0	0
K02974	0	0	0	0	0	0	0	0	0	0	2	0	0	1	0	0	0	0	0	0	0	0	1	2	0	0	0	0	0	0	1	0	0	0	0	0	0	0	0	0	0	0	0	0	0	0	0	0	0
K02975	0	0	0	0	0	0	0	0	0	0	0	0	0	0	0	0	0	0	0	0	0	0	0	0	0	0	0	0	0	0	0	0	0	0	0	0	0	0	0	0	0	0	0	0	0	0	0	1	0
K02976	2	0	0	1	0	3	0	0	1	0	0	0	0	0	1	0	0	1	0	0	0	2	1	0	0	5	0	0	1	0	0	0	1	2	8	2	3	4	1	4	5	1	1	1	17	12	11	18	2
K02977	2	0	2	2	0	4	2	3	1	2	1	0	0	0	2	2	0	0	5	4	0	2	2	0	4	1	0	2	5	5	2	2	2	1	0	3	1	1	0	7	1	2	2	0	0	0	1	0	13
K02978	0	0	0	0	2	1	0	0	0	0	0	0	2	0	0	0	4	1	1	0	1	0	0	0	1	0	2	3	1	2	1	2	3	0	0	1	1	2	0	2	0	0	1	0	0	0	0	0	0
K02979	0	0	0	0	0	0	0	0	0	0	0	0	0	0	0	1	0	5	1	6	2	1	2	0	0	0	0	0	0	0	0	0	1	0	0	0	0	0	0	0	0	4	0	0	0	0	0	0	0
K02980	0	0	0	0	0	0	0	0	0	0	0	1	0	0	0	0	0	1	0	0	0	0	0	0	0	0	0	0	0	0	0	0	0	0	0	0	0	0	0	0	1	2	1	4	0	2	2	0	0
K02981	2	0	0	0	0	0	0	0	0	0	0	0	0	0	0	0	0	0	0	0	0	0	1	0	0	0	0	0	0	0	0	0	0	0	0	0	1	0	0	0	0	0	0	0	2	0	0	1	1
K02982	2	2	8	6	4	13	3	8	8	7	10	12	9	9	8	6	7	0	6	9	5	4	4	3	16	7	5	7	18	10	9	6	16	21	11	6	1	17	17	14	15	20	11	20	11	11	16	9	10
K02983	0	0	0	0	0	0	0	0	0	0	0	0	1	1	1	1	0	0	0	0	0	0	0	0	0	2	0	0	0	0	0	0	0	1	1	0	0	0	0	0	0	0	0	0	0	1	0	1	0
K02984	11	4	12	10	16	5	11	8	4	1	9	4	7	7	3	5	0	2	2	3	6	1	2	3	15	5	0	19	17	12	7	0	0	4	1	2	1	2	2	3	2	0	3	7	2	4	2	1	1
K02985	2	6	0	0	2	0	0	0	4	0	1	0	0	0	0	0	0	0	0	0	0	0	0	0	0	0	0	1	2	0	1	0	0	0	0	0	0	1	0	0	0	1	0	1	0	0	0	0	0
K02986	3	0	16	5	1	1	3	1	6	4	13	4	3	4	1	9	2	7	26	7	10	9	2	6	12	5	0	15	8	5	12	6	13	7	8	12	2	7	9	3	10	7	7	8	3	2	6	1	7
K02987	10	10	13	6	7	4	11	5	11	10	11	3	9	13	4	6	6	6	25	9	7	4	16	6	16	4	11	8	11	21	10	7	6	8	8	10	6	11	8	10	5	3	4	5	0	8	2	6	15
K02988	1	0	3	3	0	0	0	0	7	1	1	3	4	2	3	4	6	0	6	1	0	7	0	3	6	4	11	3	4	11	7	4	9	6	10	9	5	12	2	12	4	4	3	13	8	6	7	3	2
K02989	0	0	0	1	0	0	0	0	0	0	0	1	0	0	2	0	0	0	0	0	0	0	0	0	0	0	0	0	0	0	0	0	2	2	1	1	0	0	2	0	0	0	0	0	0	0	0	0	0
K02990	0	0	0	0	0	0	0	0	0	0	0	0	0	0	0	0	0	0	0	0	0	0	0	0	0	0	0	0	0	0	0	0	0	0	0	0	0	0	0	0	0	0	0	0	0	0	0	0	0
K02991	3	1	2	3	4	3	3	0	1	4	1	5	1	0	2	3	7	4	5	2	6	2	3	7	10	5	6	6	11	10	4	5	10	2	3	5	4	6	9	5	2	6	5	6	1	2	0	2	4
K02992	0	2	10	4	6	15	6	3	1	3	4	3	7	3	0	1	0	4	1	1	0	5	3	1	8	6	5	8	11	18	9	3	6	1	2	3	1	4	3	5	3	3	8	11	2	2	4	1	4
K02993	0	0	0	0	0	0	0	0	0	0	0	0	0	0	0	0	0	0	0	0	0	0	0	0	0	0	0	0	0	0	0	0	0	0	0	0	0	0	0	0	0	0	0	0	0	0	0	0	0
K02994	5	2	1	6	4	1	3	7	1	3	3	4	5	3	0	2	0	3	1	1	1	9	3	3	0	0	2	1	1	2	6	1	16	13	11	7	7	7	8	5	3	2	0	2	4	1	3	2	0
K02995	9	0	0	1	0	2	9	4	4	5	0	1	0	5	1	0	2	2	6	13	0	3	5	7	5	2	0	4	1	1	1	1	7	3	7	5	6	2	8	7	3	8	3	4	10	5	9	13	8
K02996	2	5	6	12	4	0	9	2	6	3	8	4	5	1	11	0	1	4	2	2	2	3	0	1	0	0	1	2	3	3	3	4	3	2	3	1	2	3	6	7	10	13	10	2	29	22	21	26	5
K02997	0	0	0	0	0	0	0	0	0	2	0	0	0	0	0	0	0	0	0	0	0	0	0	0	0	0	0	0	0	0	0	0	0	2	0	0	0	0	1	0	2	0	0	0	0	0	0	0	0
K02998	0	0	0	0	0	0	0	0	0	0	0	0	0	0	0	0	0	0	0	0	0	0	2	1	0	0	0	0	0	0	0	0	4	0	2	1	0	2	0	2	0	0	0	0	0	0	0	0	0
K02999	0	0	0	1	0	0	0	0	0	0	0	0	0	2	0	0	0	0	0	0	0	0	0	0	0	0	0	0	1	0	0	0	1	1	0	1	2	0	0	0	0	0	0	1	0	0	0	0	0
K03000	0	0	0	0	0	0	0	0	0	0	0	0	0	0	0	0	0	0	0	0	0	0	0	0	0	0	0	0	0	0	0	0	0	0	0	0	0	0	0	0	0	0	0	0	0	0	0	0	0
K03002	0	0	0	0	0	0	0	0	0	0	0	0	0	0	0	0	0	0	0	0	0	0	0	0	0	1	0	0	0	0	0	0	0	0	0	1	9	0	0	2	0	0	0	0	0	0	0	0	0
K03006	10	4	0	0	2	0	3	0	13	53	14	60	8	22	16	18	0	4	2	2	1	3	3	2	6	7	10	6	6	5	11	23	34	25	24	34	22	25	27	33	22	31	23	3	15	23	27	32	0
K03007	0	0	1	0	0	0	0	0	6	5	0	6	2	0	5	1	0	0	4	0	0	1	2	1	0	0	0	0	1	0	0	2	2	1	1	0	5	4	1	3	4	2	0	0	0	2	4	1	0
K03008	0	0	0	0	0	0	0	0	0	0	0	0	0	0	0	0	0	0	0	0	0	0	0	0	0	0	0	0	0	0	0	0	3	1	0	0	0	2	2	0	0	0	0	0	0	0	0	0	0
K03009	0	0	0	0	0	0	0	0	1	0	0	2	2	1	1	0	0	0	0	0	0	0	0	0	0	0	0	0	0	0	0	0	0	0	0	1	0	2	0	0	0	0	0	0	0	1	0	0	1
K03010	34	12	33	29	4	11	10	6	52	85	74	63	51	41	80	58	2	53	38	17	5	13	28	1	7	7	8	6	9	6	22	18	55	53	56	67	34	64	63	70	24	31	28	27	46	20	30	40	34
K03011	0	0	0	0	0	0	0	0	1	2	3	3	0	4	2	2	2	1	21	12	2	3	24	5	2	0	0	2	1	0	3	0	12	24	22	9	17	18	16	10	8	2	2	0	19	11	8	10	1
K03013	1	0	0	0	0	0	0	0	0	1	1	5	4	2	5	2	0	0	0	0	0	1	0	0	3	4	0	2	7	3	4	0	5	1	1	2	5	5	7	5	4	3	5	9	1	3	1	2	0
K03014	0	0	2	0	0	0	0	0	3	2	1	5	2	2	3	2	1	0	2	0	0	0	3	1	0	2	0	0	0	2	3	1	11	5	7	12	2	7	5	13	2	1	2	0	3	0	0	1	1
K03015	0	0	0	0	0	0	0	0	0	0	0	0	0	0	0	0	0	0	0	0	0	0	0	0	0	0	0	0	0	0	0	0	0	0	0	0	0	0	0	0	0	0	0	0	0	0	0	0	0
K03016	0	0	0	0	0	0	0	0	0	0	0	0	0	0	0	0	0	0	0	0	0	0	0	0	0	0	0	0	0	0	0	0	0	0	0	0	0	0	0	0	0	0	0	0	0	0	0	0	0
K03017	0	0	0	0	0	0	0	0	0	0	0	0	0	0	0	0	0	0	0	0	0	0	0	0	0	0	0	0	0	0	0	0	0	0	0	0	0	0	0	0	0	0	0	0	0	0	0	0	0
K03018	0	0	0	0	0	0	0	0	0	10	3	5	5	5	4	15	0	17	0	0	2	0	0	0	8	3	9	2	1	0	7	7	1	0	1	3	28	6	4	2	5	4	2	1	6	3	5	3	0
K03019	0	0	0	0	0	0	0	0	0	0	0	0	0	0	0	0	0	0	0	0	0	0	0	0	0	0	0	0	0	0	0	0	0	0	0	0	0	0	1	0	0	0	0	0	0	0	0	0	0
K03020	0	0	0	0	0	0	0	0	0	0	0	0	0	0	0	0	0	0	0	0	0	1	0	0	0	0	0	0	0	0	0	0	0	0	0	0	0	0	0	0	0	0	0	0	0	0	0	0	0
K03021	0	0	1	1	0	0	0	1	1	2	0	1	0	2	2	2	0	3	2	1	1	0	0	0	0	0	3	1	0	0	3	3	1	2	0	1	41	1	2	5	2	1	7	1	0	1	4	0	1
K03022	0	0	1	0	0	0	0	0	0	0	0	0	0	2	0	1	0	0	0	0	0	0	0	0	0	0	0	0	0	0	0	0	1	1	0	1	0	1	1	0	0	0	0	0	0	0	0	0	0
K03024	0	0	0	0	0	0	0	0	0	0	0	0	0	0	0	0	0	0	0	0	0	0	0	0	0	0	0	0	0	0	0	0	0	0	0	0	0	0	0	0	0	0	0	0	0	0	0	0	0
K03025	0	0	0	0	0	0	0	0	0	0	0	0	0	0	0	0	0	0	1	0	0	0	0	0	0	0	0	0	0	0	0	0	0	1	0	0	0	0	2	0	0	0	0	0	0	0	0	0	0
K03027	0	0	0	0	0	0	0	0	2	5	2	4	3	3	7	1	0	0	0	0	0	0	0	0	0	1	0	1	0	0	1	0	0	0	0	1	16	1	0	1	0	0	0	1	0	3	0	0	0
K03028	0	0	0	0	0	0	0	0	0	1	0	1	0	0	0	2	0	1	2	2	1	0	2	0	0	0	0	0	0	0	0	0	0	0	0	1	0	1	0	0	0	0	0	1	0	0	0	1	0
K03030	7	5	3	4	4	1	3	2	0	0	1	7	1	1	0	1	0	1	3	0	0	5	0	0	0	0	0	0	1	1	2	1	6	9	6	6	5	2	10	4	0	2	0	0	0	0	1	2	0
K03031	0	0	0	0	0	0	0	0	0	0	0	0	0	0	0	0	0	0	0	0	0	0	0	0	0	0	0	0	0	0	0	0	0	0	0	0	0	0	0	0	0	0	0	0	0	0	0	0	0
K03032	0	0	0	0	0	0	0	0	0	0	0	1	0	1	0	0	0	0	0	0	0	0	0	0	0	2	0	1	0	1	0	1	0	1	0	1	0	1	0	1	0	0	0	0	0	0	0	1	0
K03033	0	0	0	0	0	0	0	0	0	0	0	0	0	0	0	0	1	0	0	0	0	0	0	0	0	0	0	0	0	0	0	0	0	0	1	0	0	0	0	0	0	0	0	0	0	0	0	0	0
K03036	0	0	0	0	0	0	0	0	1	0	0	0	0	1	0	0	0	0	0	0	0	0	0	0	0	0	0	1	0	0	0	0	0	0	0	0	0	0	0	0	0	0	0	0	1	0	0	0	0
K03038	0	0	0	0	0	0	0	0	0	0	0	0	0	0	0	0	0	0	0	0	0	0	0	0	0	0	0	0	0	0	0	0	0	0	0	0	0	0	0	0	0	0	0	0	0	0	0	0	0
K03040	0	0	0	0	0	0	0	0	0	0	0	0	0	0	0	0	0	0	0	0	0	0	0	0	0	2	1	2	2	0	2	2	20	8	5	18	1	1	2	2	1	1	2	0	0	1	2	2	0
K03041	22	12	8	9	15	22	10	12	20	16	25	19	32	26	13	30	22	14	19	15	15	21	15	19	42	17	25	49	45	63	31	21	22	36	24	22	15	26	37	24	19	13	13	10	13	9	5	11	20
K03042	12	4	1	14	6	8	15	3	2	10	8	6	2	11	2	13	10	4	6	11	9	3	9	21	6	2	11	8	6	3	5	5	7	7	6	6	7	3	4	8	5	9	4	21	2	5	0	3	7
K03043	2	6	10	7	3	2	0	2	24	16	5	8	7	7	5	8	0	0	0	0	1	7	0	0	2	32	5	6	1	1	5	18	2	3	3	2	2	2	8	7	4	2	1	1	1	1	1	4	28
K03044	0	0	0	0	0	0	0	0	1	0	0	0	1	0	0	0	1	1	1	0	1	0	1	1	26	22	17	20	20	31	12	12	1	1	0	1	0	2	1	0	4	2	15	18	3	1	2	2	0
K03045	0	1	0	0	1	0	0	2	0	0	0	0	0	0	0	0	4	2	1	4	5	3	5	4	21	14	12	26	11	29	17	7	4	4	3	0	3	1	0	3	6	1	8	12	0	2	0	0	0
K03046	8	8	0	4	6	6	5	14	4	9	2	1	9	2	8	3	1	0	2	2	0	7	0	1	1	6	7	3	5	3	6	10	0	3	5	3	3	0	7	2	7	7	7	4	4	7	3	0	1
K03047	7	4	10	8	0	11	6	4	7	4	8	0	7	4	1	3	6	1	7	6	2	2	2	3	3	2	1	2	2	0	0	2	5	2	4	7	2	6	4	3	6	5	9	15	2	4	4	2	4
K03049	6	0	4	3	7	7	4	7	1	0	1	0	1	0	0	0	5	7	6	1	2	1	10	3	13	4	0	10	11	6	2	6	3	8	3	5	4	2	4	6	0	0	1	4	2	1	3	2	9
K03051	0	0	0	0	0	0	0	0	0	0	0	0	0	0	0	0	0	0	0	0	0	0	0	0	0	0	0	0	0	0	0	0	0	0	0	0	0	0	0	0	0	0	0	0	0	0	0	0	0
K03053	0	0	0	0	0	0	0	0	2	1	0	0	0	2	5	1	0	0	1	0	0	0	0	0	1	0	6	0	1	0	1	0	0	1	0	0	0	1	1	0	2	1	7	0	5	6	4	7	1
K03055	0	0	0	1	0	0	0	0	0	5	0	0	0	0	0	0	0	1	3	0	0	5	0	0	0	4	0	0	1	1	1	0	0	0	1	1	0	0	0	0	5	2	0	0	0	0	1	0	0
K03056	0	0	0	0	0	0	0	0	0	0	0	0	0	0	0	0	0	0	1	1	0	0	1	4	0	0	0	0	0	0	0	0	0	0	0	0	0	0	0	0	0	0	0	0	0	0	0	0	0
K03057	0	0	1	1	0	1	0	1	1	4	4	0	1	6	2	2	3	2	0	5	0	1	3	2	0	0	0	1	3	0	0	3	5	4	1	2	0	3	3	3	2	5	4	3	2	1	2	6	0
K03060	0	0	0	0	2	0	0	0	0	0	0	0	0	0	0	0	0	0	0	0	0	0	0	0	0	0	0	0	0	0	0	0	0	0	0	0	0	0	0	0	0	0	0	0	0	0	0	0	0
K03061	0	0	0	0	0	0	0	0	0	0	0	0	0	0	0	0	0	0	0	0	0	0	0	0	0	2	0	0	0	1	0	0	0	0	0	0	20	2	0	0	0	0	0	1	0	0	0	0	0
K03062	0	0	1	0	1	0	0	0	1	2	0	2	0	0	1	0	0	0	1	1	0	0	0	0	0	4	0	0	0	0	0	0	2	1	1	0	0	2	0	0	0	0	0	0	0	0	1	0	4
K03063	0	0	0	0	0	0	0	0	0	0	0	0	0	0	0	0	1	0	0	0	0	0	0	1	0	1	8	0	0	0	0	0	0	0	0	0	0	0	0	0	0	0	0	0	0	0	0	0	0
K03064	0	0	0	0	0	0	0	0	0	0	0	2	0	0	0	0	1	1	0	0	0	0	0	0	0	0	0	0	0	0	0	0	0	0	0	1	0	0	0	0	0	0	0	0	0	0	0	0	0
K03065	0	0	0	0	0	0	0	0	0	0	0	0	0	0	0	0	0	0	0	0	0	0	0	0	0	0	0	0	0	0	0	0	0	1	0	0	3	0	0	1	0	2	0	0	0	0	0	0	1
K03066	0	0	0	0	0	0	0	0	0	0	1	0	0	0	0	1	0	0	0	0	1	0	0	0	0	0	0	0	0	0	2	0	0	0	0	0	0	0	0	0	0	0	1	0	0	0	0	0	0
K03068	0	0	0	3	3	1	0	0	0	0	0	0	0	0	0	0	0	0	0	0	0	0	0	0	0	0	0	0	0	0	0	0	0	0	0	1	1	0	0	0	0	3	0	0	2	0	0	2	0
K03070	5	1	2	10	1	4	2	1	103	151	126	137	100	62	172	112	0	0	0	0	0	0	0	0	2	59	39	9	4	9	24	66	21	6	31	23	28	41	26	27	39	38	1	7	34	43	25	58	19
K03072	0	0	0	0	0	0	1	0	0	1	0	0	0	2	3	0	20	7	12	8	16	6	23	29	14	14	1	14	16	16	11	9	4	5	3	1	2	7	7	5	5	5	24	22	4	4	4	4	1
K03073	0	0	0	0	0	0	0	0	0	0	0	0	0	0	0	0	0	0	0	0	0	0	0	0	0	0	0	0	0	0	0	0	0	0	0	0	0	0	0	0	0	0	0	0	0	0	0	0	0
K03074	2	0	0	0	0	1	0	0	1	0	2	0	1	0	0	3	4	5	10	5	12	15	8	5	3	0	0	2	4	2	0	0	4	2	4	1	4	1	2	2	2	2	8	14	0	2	5	2	0
K03076	2	6	2	2	2	1	4	0	16	10	15	10	14	4	23	16	3	10	11	6	6	5	7	8	22	23	10	20	18	26	15	14	5	3	12	6	7	8	2	3	10	11	20	24	7	7	12	7	4
K03077	0	0	0	0	0	0	0	0	1	0	0	0	0	0	0	0	0	0	0	0	0	0	0	0	0	0	0	1	0	0	0	0	2	0	2	2	0	0	0	1	0	0	0	2	0	0	0	0	0
K03079	0	0	0	0	0	0	0	0	0	0	0	0	0	0	0	0	0	0	0	0	0	0	0	0	0	0	0	0	0	0	0	0	0	0	0	0	0	0	0	0	0	0	0	0	0	0	0	0	0
K03083	0	0	0	0	0	0	0	0	0	0	0	0	0	0	0	0	0	0	0	0	0	0	0	0	0	0	0	0	0	0	0	0	0	0	0	0	0	0	0	0	0	0	0	0	0	0	0	0	0
K03084	0	0	0	0	0	0	0	0	0	0	0	0	0	0	0	0	0	0	0	0	0	0	0	0	0	0	0	0	0	0	0	0	0	0	0	0	0	0	0	0	0	0	0	0	0	0	0	0	0
K03086	0	3	3	2	0	1	1	1	20	8	13	7	11	8	9	16	1	0	3	3	0	0	1	0	3	0	4	3	0	4	6	9	10	8	3	6	5	8	7	1	5	7	9	3	4	0	3	2	0
K03087	0	0	0	0	0	0	0	0	0	0	0	0	2	1	0	0	0	0	0	0	0	0	0	0	0	0	0	0	0	0	0	0	2	0	0	0	1	0	0	0	0	0	0	0	0	0	0	0	0
K03088	1	0	0	1	2	3	0	0	1	3	8	4	8	1	8	6	0	7	1	3	3	0	2	4	2	3	0	1	1	0	0	3	2	4	4	1	2	1	7	3	1	1	0	0	0	1	0	0	2
K03089	0	0	1	0	0	0	3	2	0	0	0	0	0	0	0	0	0	0	0	0	0	0	0	0	0	0	0	0	0	0	0	1	0	4	3	4	1	1	0	0	0	0	0	0	1	0	2	1	0
K03090	0	0	0	0	0	0	0	0	0	0	0	0	0	0	0	0	0	0	0	0	0	0	0	0	0	0	0	0	0	0	0	0	1	1	0	0	0	1	1	0	0	0	0	0	0	0	0	0	0
K03092	0	0	0	0	0	0	1	0	0	0	0	0	0	0	0	0	0	0	0	0	0	0	0	0	0	0	0	0	0	0	0	0	0	0	0	0	0	0	0	0	0	0	0	0	0	0	0	0	0
K03094	0	0	0	0	0	0	0	0	0	0	0	0	0	0	0	0	0	0	0	0	0	0	0	0	0	1	0	0	0	0	0	0	0	0	0	0	0	0	0	0	1	0	0	0	0	0	0	1	0
K03096	0	0	0	0	0	0	0	0	0	0	0	0	0	0	0	0	0	0	0	0	0	0	0	0	0	0	0	0	0	0	0	0	0	0	0	0	0	0	0	0	0	0	0	0	0	0	0	0	0
K03097	0	0	0	0	0	0	0	0	0	0	0	0	0	0	0	0	0	0	0	0	0	0	0	0	0	0	0	0	1	0	2	0	1	0	0	0	0	0	0	0	0	0	0	0	0	0	0	3	3
K03098	0	0	0	0	0	0	0	0	0	0	0	0	0	0	0	0	0	0	0	0	0	0	0	0	0	0	0	0	0	0	1	0	0	0	0	0	0	0	1	0	0	0	0	0	0	1	0	0	0
K03099	0	0	0	0	0	0	0	0	0	0	0	0	0	0	0	0	0	0	0	0	0	0	0	0	0	0	0	0	0	0	0	0	1	0	0	1	0	2	0	1	0	0	0	0	0	0	0	0	0
K03100	0	0	0	0	0	0	0	0	0	1	0	0	0	0	0	0	0	2	4	1	1	0	0	0	0	0	0	0	1	0	1	1	1	0	1	1	1	1	0	1	0	0	0	0	0	0	0	0	0
K03101	0	2	1	4	0	0	0	0	4	1	1	4	2	3	1	1	0	0	2	3	2	0	3	1	0	1	0	4	0	0	2	0	4	1	2	2	0	1	1	0	0	0	0	0	0	0	0	1	1
K03105	0	0	3	0	3	1	0	1	1	2	1	0	0	3	0	5	1	0	1	0	0	0	0	1	0	1	0	0	0	0	0	2	0	0	0	0	1	0	0	0	0	0	0	0	0	0	0	0	1
K03106	10	12	13	23	19	10	7	6	2	5	2	1	4	3	4	5	3	11	14	9	6	30	8	5	30	17	2	32	32	35	27	13	16	18	49	26	6	20	17	18	10	13	17	14	24	17	16	14	22
K03108	0	0	0	0	0	0	0	0	0	0	0	0	0	0	0	0	0	0	0	0	0	0	0	0	0	0	0	0	0	0	0	0	0	0	0	0	0	0	0	0	0	0	0	0	0	0	0	0	0
K03110	5	8	18	14	19	9	8	8	7	8	4	4	7	4	5	10	16	20	15	11	10	7	14	9	22	22	6	12	15	23	18	7	21	24	40	15	13	17	33	23	8	15	14	16	23	16	17	20	26
K03111	0	0	0	2	0	0	0	0	8	12	2	13	8	3	7	7	3	1	2	3	1	1	1	3	2	1	0	1	2	0	1	0	5	7	7	3	3	5	3	6	4	1	1	0	3	6	4	5	0
K03112	0	0	0	0	0	0	0	0	0	0	0	0	0	0	0	0	0	0	0	0	0	0	0	0	0	0	0	0	0	0	0	0	0	0	0	0	0	0	0	0	0	0	2	1	1	1	0	0	0
K03113	0	0	6	1	0	0	0	0	1	0	1	0	2	1	0	0	3	2	2	6	4	7	4	5	0	1	0	0	3	0	1	0	2	3	0	3	0	2	6	2	2	0	3	0	4	3	2	0	3
K03115	0	0	0	0	0	0	0	0	0	0	0	0	0	0	0	0	0	0	0	0	0	0	0	0	0	0	0	0	2	0	0	0	0	0	0	0	0	0	0	0	0	0	0	0	0	0	0	0	0
K03116	3	1	2	4	2	2	1	0	0	1	3	0	1	1	0	0	2	13	5	0	5	9	4	3	1	6	0	0	2	1	1	5	0	1	0	0	0	3	2	4	5	1	1	0	2	2	0	0	2
K03118	1	0	7	8	3	11	5	10	3	3	4	1	5	2	4	3	42	23	21	31	41	7	29	49	0	0	0	3	1	1	3	2	10	6	10	7	10	11	6	7	12	3	5	7	5	16	4	6	4
K03119	0	0	0	0	0	0	0	0	0	0	0	0	0	0	0	0	0	0	0	0	0	0	0	0	0	0	0	0	0	0	0	0	0	0	1	0	0	0	0	0	0	0	0	0	0	0	0	1	0
K03120	4	1	11	3	5	6	5	8	23	19	5	18	13	21	15	7	1	2	0	4	4	9	4	4	6	7	2	5	11	0	6	11	8	9	26	12	23	16	21	16	24	33	19	10	49	45	44	38	25
K03123	0	0	0	0	0	0	0	0	0	0	0	0	0	0	0	0	0	0	0	0	0	0	0	0	0	0	0	0	0	0	0	0	0	0	0	0	0	0	0	0	0	0	0	0	0	0	0	0	0
K03124	10	34	29	43	9	24	5	20	108	141	143	193	78	81	140	111	81	104	132	86	120	107	82	89	25	230	151	28	29	27	67	115	111	76	69	83	45	86	75	67	88	47	31	19	105	105	92	111	79
K03125	0	0	0	0	0	0	0	0	0	0	0	2	0	1	0	0	0	0	0	0	0	0	0	0	0	0	0	0	1	0	0	0	1	1	0	3	1	0	0	0	0	0	1	0	1	1	3	3	0
K03126	0	0	0	0	0	0	0	0	0	0	0	0	0	0	0	0	0	0	0	0	0	0	0	0	0	0	0	0	0	0	0	0	0	0	2	0	0	0	0	0	0	0	0	0	1	0	0	0	0
K03128	0	0	0	0	0	0	0	0	0	0	0	0	0	0	0	0	0	0	0	0	0	0	0	0	0	0	0	0	0	0	0	0	0	0	0	0	0	0	0	0	0	0	0	0	0	0	0	0	0
K03130	1	0	0	0	2	2	0	0	0	0	0	0	0	0	0	0	0	0	0	0	0	0	0	0	0	0	0	0	0	0	0	0	0	0	0	0	0	0	0	0	0	0	0	0	0	0	0	0	0
K03133	0	0	0	0	0	0	0	0	0	0	0	0	0	0	0	0	0	0	0	0	0	0	0	0	0	0	0	0	0	0	0	0	0	0	0	0	0	0	0	0	0	0	0	0	0	0	0	0	0
K03134	0	0	0	0	0	0	0	0	0	0	0	0	0	0	0	0	0	0	0	0	0	0	0	0	0	0	0	0	0	0	0	0	1	1	0	2	0	0	0	0	0	0	0	0	0	0	0	0	0
K03136	0	0	0	0	0	0	0	0	6	1	0	0	1	1	0	2	1	1	4	2	5	0	3	4	8	4	0	6	6	6	1	10	0	0	0	0	0	0	0	1	1	3	5	3	2	1	1	0	2
K03141	0	0	0	0	0	0	0	0	0	0	3	2	2	2	2	1	0	0	0	0	0	0	0	0	0	0	0	0	0	0	0	0	0	0	0	0	0	0	0	0	0	0	0	0	0	0	0	0	0
K03142	0	0	0	0	0	0	0	0	0	1	0	0	0	0	0	0	0	0	0	0	0	0	0	0	0	0	0	0	0	0	0	0	3	1	2	2	1	0	1	2	0	0	0	0	0	0	0	0	0
K03143	0	0	0	0	0	0	0	0	0	0	0	0	0	0	0	0	0	0	0	0	0	0	0	0	0	0	0	0	0	0	0	0	0	0	0	0	0	0	1	0	0	0	0	0	0	0	0	0	0
K03145	0	0	0	0	0	0	0	0	2	1	2	1	2	0	1	6	0	0	1	0	0	0	0	0	0	0	0	0	0	0	1	0	0	0	0	0	1	1	0	0	2	0	3	0	1	0	0	2	0
K03146	0	0	0	0	0	0	0	0	0	0	0	0	0	0	0	0	0	0	0	0	0	0	0	0	0	0	0	0	0	0	0	0	5	0	2	1	2	0	4	5	0	0	0	0	0	0	0	0	4
K03147	3	3	6	2	7	0	8	6	6	4	1	3	5	8	4	1	2	0	0	1	3	5	3	1	33	24	6	40	41	36	38	19	16	22	36	25	8	31	24	31	20	23	20	21	23	22	24	26	7
K03149	0	0	0	0	0	0	0	0	0	0	0	0	0	0	0	0	0	0	0	0	0	0	0	0	0	0	0	0	0	0	0	0	0	0	0	0	0	0	0	0	2	0	0	0	3	0	0	0	0
K03150	0	0	0	0	0	0	0	0	0	0	0	0	0	0	0	0	0	0	0	0	0	0	0	0	0	0	0	0	0	0	0	0	0	0	0	0	0	0	0	0	0	0	0	0	0	0	0	0	1
K03151	15	13	7	5	14	15	9	15	3	6	21	6	8	13	7	25	9	12	30	13	7	5	17	12	24	9	3	18	13	16	13	10	8	10	12	8	3	4	6	8	12	15	26	17	9	5	7	6	9
K03152	0	2	1	3	2	0	0	0	0	0	2	0	0	1	0	0	0	0	0	0	0	2	1	0	12	6	5	7	9	7	5	6	1	0	3	1	1	1	2	0	3	1	0	1	1	4	1	1	1
K03153	0	0	0	0	0	0	0	0	0	0	0	0	0	0	0	0	0	0	0	0	0	0	0	0	0	0	0	0	0	0	0	0	0	0	0	0	0	0	0	0	0	0	0	0	0	0	0	0	0
K03163	1	5	2	1	1	0	0	1	35	7	19	16	20	9	16	22	10	15	23	13	5	1	7	4	5	0	5	4	7	1	14	2	6	7	9	9	6	10	6	11	10	10	7	5	5	5	10	3	11
K03164	1	0	0	2	0	1	0	0	15	30	9	25	14	14	19	24	0	1	1	1	1	4	2	0	3	9	11	5	3	0	7	10	39	17	24	51	32	48	35	34	28	16	10	2	22	9	14	10	8
K03165	0	0	0	0	0	0	0	0	0	5	4	3	5	2	1	0	1	1	3	2	0	0	1	0	0	2	0	1	0	1	2	1	4	10	6	4	13	10	3	1	4	5	0	2	2	1	3	5	0
K03166	12	10	12	3	5	13	12	10	1	1	5	1	4	3	2	2	8	4	4	6	7	28	1	6	19	11	2	15	15	25	5	7	6	12	12	7	2	12	9	9	3	7	8	7	13	11	6	9	23
K03167	54	74	40	55	55	57	64	67	36	19	24	30	31	26	22	35	26	44	20	27	40	59	21	29	36	22	33	24	38	31	20	15	74	74	64	66	68	72	65	63	26	17	25	30	16	19	18	25	62
K03168	21	18	9	12	8	29	10	19	15	14	21	14	23	33	19	28	40	37	59	37	27	37	18	46	41	19	23	45	40	53	38	31	34	40	28	24	11	37	32	21	21	20	45	43	4	13	9	21	16
K03169	1	2	2	0	0	0	0	0	0	0	0	0	0	0	0	0	0	0	0	0	0	0	0	0	0	0	0	1	0	1	0	1	1	0	0	0	0	0	0	0	0	0	0	0	0	0	0	0	0
K03174	0	0	0	0	0	0	0	0	0	0	0	0	0	0	0	0	0	0	0	0	0	0	0	0	0	0	0	0	0	0	0	0	0	0	0	0	0	0	0	0	0	0	0	0	0	0	0	0	0
K03177	5	14	15	3	11	8	3	7	9	2	6	7	5	23	0	3	10	4	6	11	9	8	8	6	18	14	10	16	22	17	12	11	15	13	9	7	7	13	12	14	9	9	13	20	4	10	12	10	13
K03178	0	0	0	0	0	0	0	0	0	2	0	1	0	0	3	0	0	0	0	0	1	0	0	0	0	0	0	2	0	0	1	1	0	0	5	2	0	1	2	3	2	5	2	0	1	0	0	4	0
K03179	0	1	0	0	0	0	0	0	2	0	1	2	7	0	2	0	0	0	0	0	0	1	0	0	1	0	0	1	3	1	3	0	0	1	0	0	3	0	0	0	0	1	0	0	1	0	0	4	1
K03182	1	0	9	4	1	6	11	6	2	0	2	0	1	0	8	3	14	13	8	13	9	11	12	15	1	0	0	0	0	0	2	1	2	7	5	2	1	4	2	4	6	15	24	10	3	4	3	10	3
K03183	1	0	0	3	1	3	1	0	8	0	0	4	1	0	1	1	3	7	0	7	3	16	3	3	1	0	8	0	2	1	1	1	8	6	4	4	6	7	5	10	4	3	5	6	5	3	4	2	5
K03186	8	3	6	7	0	4	6	3	4	0	4	3	4	4	4	2	0	7	6	0	7	21	5	4	5	3	11	6	3	12	5	5	3	3	8	9	3	2	6	12	4	2	5	5	6	10	8	2	33
K03187	0	0	0	0	0	0	0	0	0	0	0	0	0	0	0	0	0	1	0	0	1	0	0	0	0	0	0	0	0	0	0	0	0	0	0	0	0	0	0	0	0	0	0	0	0	0	0	0	0
K03188	0	0	0	0	0	0	0	0	0	0	0	0	0	0	0	0	2	1	1	0	2	1	1	4	0	0	0	0	0	0	0	0	0	0	0	0	0	0	0	0	0	0	0	0	0	0	0	0	0
K03189	0	0	0	0	0	0	0	0	0	0	0	1	0	1	0	0	1	19	4	5	1	7	0	0	0	0	0	1	0	0	0	0	0	0	1	0	0	4	0	1	0	0	0	0	0	0	0	0	0
K03190	0	0	0	0	0	0	0	0	0	0	0	0	0	0	0	1	10	15	27	7	17	1	17	9	0	0	0	0	0	0	0	0	0	0	0	0	0	0	0	0	0	4	1	0	0	0	1	0	1
K03192	0	0	0	0	0	0	0	0	0	0	0	0	0	0	0	0	0	0	0	0	0	0	0	0	0	0	0	0	0	0	0	0	2	0	0	2	0	0	0	2	0	0	0	0	0	0	0	0	0
K03207	0	0	2	0	0	0	0	0	5	2	1	1	3	4	0	0	1	0	0	2	4	0	1	0	0	1	0	0	0	0	3	2	1	0	1	0	0	1	0	0	4	2	0	0	2	0	5	2	1
K03208	0	0	0	0	0	0	0	0	0	0	0	0	0	0	0	0	0	0	0	0	0	0	0	0	0	0	0	0	0	0	0	0	0	0	0	0	0	0	0	0	0	0	0	0	0	0	0	0	1
K03211	0	0	0	0	0	0	0	0	0	0	0	0	0	0	0	0	0	0	0	0	0	0	0	0	0	0	0	0	0	0	0	0	0	0	0	0	0	0	0	0	0	0	0	0	0	0	0	0	0
K03212	0	0	0	0	0	0	0	0	0	0	0	0	0	0	0	0	0	0	0	0	0	0	0	0	0	0	0	0	0	0	0	0	0	0	0	0	0	0	0	0	0	0	0	0	0	0	0	0	0
K03215	0	0	1	0	0	1	0	0	0	0	0	2	4	0	3	0	0	0	0	0	0	0	0	0	0	1	0	0	0	0	0	0	0	0	0	0	0	0	0	0	2	0	0	0	0	0	0	0	0
K03216	0	0	0	0	0	0	0	0	0	0	0	0	0	0	0	0	0	0	0	0	0	0	0	0	0	0	0	0	0	0	0	0	0	0	0	0	0	0	0	0	0	0	0	0	0	0	0	0	0
K03217	0	0	0	0	0	0	0	0	0	1	0	3	0	0	0	3	0	0	0	0	0	0	0	0	0	0	0	0	0	0	0	0	0	0	0	0	0	0	0	1	1	0	0	0	0	0	0	0	0
K03218	0	0	0	0	0	0	0	1	2	0	0	0	3	0	0	0	0	0	0	0	1	0	0	0	0	0	0	0	0	0	0	0	0	0	0	0	0	0	0	3	0	0	0	0	0	0	0	0	0
K03222	0	0	0	0	0	0	0	0	0	0	0	0	0	0	0	0	0	0	0	0	0	0	0	0	0	0	0	0	0	0	0	0	0	0	0	0	0	0	0	0	0	0	0	0	0	0	0	0	0
K03230	0	0	0	0	0	0	0	0	0	0	0	0	0	0	0	0	0	0	0	0	0	0	0	0	0	0	0	0	0	0	0	0	0	0	0	2	0	1	0	0	0	0	0	0	0	0	0	0	0
K03231	0	2	5	7	0	1	0	3	5	6	9	4	4	8	3	4	18	3	18	20	18	22	25	25	9	0	2	8	12	4	7	5	18	19	12	11	6	14	9	19	5	5	7	3	5	6	3	5	10
K03232	0	0	0	0	0	0	0	0	0	0	4	1	0	0	0	0	0	1	2	0	0	1	1	1	3	5	0	3	1	6	1	0	2	3	0	0	0	1	0	1	0	1	0	0	2	0	2	0	1
K03234	2	5	4	3	8	8	5	11	9	7	8	8	13	12	10	14	10	15	26	16	15	21	26	8	10	3	0	7	11	12	3	4	22	35	29	22	14	27	30	16	13	2	5	2	7	9	7	11	25
K03236	1	0	3	1	9	0	4	8	4	5	8	2	6	7	3	1	5	2	1	6	3	2	10	2	3	5	1	5	2	7	5	2	2	3	2	3	3	3	3	1	5	0	3	4	0	2	1	2	2
K03237	12	5	17	20	10	2	11	8	4	9	4	3	8	14	10	7	7	5	11	6	12	9	3	7	7	4	3	7	4	6	7	6	11	11	11	10	1	10	14	8	5	6	4	8	7	7	6	6	8
K03238	0	0	5	0	0	2	0	0	3	3	9	4	6	0	7	5	5	6	2	6	9	2	5	6	9	8	1	8	8	7	4	4	4	3	4	2	35	5	3	7	5	13	3	8	9	12	7	14	0
K03239	0	0	0	1	0	0	0	0	0	0	4	0	2	0	0	0	0	1	1	6	4	0	1	0	0	0	0	2	2	1	1	0	0	0	0	0	0	0	0	0	0	0	0	0	0	0	0	0	1
K03240	0	0	0	0	0	0	0	0	0	0	0	0	0	0	0	0	0	0	0	0	0	0	0	0	0	0	0	0	0	0	0	0	0	0	0	0	0	0	0	0	0	0	0	0	0	0	0	0	0
K03241	0	0	0	0	0	0	0	0	0	0	0	0	0	0	0	0	2	2	0	0	0	0	0	0	0	0	0	0	0	0	0	0	0	0	0	0	0	0	0	0	0	0	0	0	0	0	0	0	0
K03242	10	1	8	9	1	1	2	7	21	14	12	19	23	22	13	19	3	5	11	10	5	3	11	9	8	7	10	7	7	6	6	9	21	14	20	22	11	29	30	22	22	20	20	18	16	21	19	18	5
K03243	9	9	16	17	20	19	6	11	16	9	19	16	14	21	15	12	13	16	33	10	18	27	18	15	41	38	25	34	42	27	52	16	12	23	21	13	61	12	19	22	20	16	22	33	20	9	27	8	26
K03248	0	0	0	0	0	0	0	0	0	0	0	0	0	0	0	0	0	0	0	0	0	0	0	0	0	0	0	0	0	0	0	0	0	0	0	0	0	0	0	0	0	0	0	0	0	0	0	0	0
K03250	0	0	0	0	0	0	0	0	0	0	0	0	0	0	0	0	0	0	0	0	0	0	0	0	0	0	0	0	0	0	0	0	0	0	0	0	0	0	0	0	0	0	0	0	0	0	0	0	0
K03251	0	0	0	0	0	0	0	0	0	0	0	0	0	0	0	0	0	0	0	0	0	0	0	0	0	0	0	0	0	0	0	0	0	0	0	0	0	0	0	0	0	0	0	0	0	0	0	0	0
K03253	0	0	0	0	0	0	0	0	0	0	0	0	0	0	0	0	0	0	0	0	0	0	0	0	0	0	0	0	0	0	0	0	0	1	0	0	0	0	0	0	0	0	0	0	0	0	0	0	0
K03254	0	0	0	0	0	0	0	0	0	0	0	1	1	1	0	0	0	0	1	1	0	0	0	0	2	0	0	0	0	1	0	2	3	5	2	6	0	4	1	5	0	0	0	0	0	1	0	0	0
K03255	0	3	2	0	0	0	0	0	0	0	0	0	0	0	0	0	0	0	0	0	0	0	0	1	0	0	0	0	0	0	0	3	0	0	0	0	0	0	0	0	1	2	2	0	1	1	1	1	0
K03257	0	0	0	0	0	0	0	0	2	0	1	1	1	2	3	0	0	0	0	0	0	0	0	0	0	0	0	1	0	0	0	0	2	0	0	1	0	0	1	3	1	1	1	0	0	8	0	1	0
K03259	0	0	0	0	0	0	0	0	0	0	0	0	0	0	1	0	0	0	0	0	0	0	0	0	0	0	0	0	0	0	0	1	0	0	0	0	29	0	0	0	1	1	0	0	0	0	0	0	3
K03260	0	0	0	0	0	0	0	0	0	0	0	0	0	0	0	0	0	0	0	0	0	0	0	0	0	0	0	0	0	0	0	0	0	0	0	0	0	0	0	0	0	0	0	0	0	0	0	0	0
K03262	0	0	0	0	0	0	0	0	0	0	0	0	0	1	0	0	0	6	1	0	2	0	0	1	0	0	0	0	0	0	0	0	0	0	0	0	0	0	0	0	1	3	2	0	0	0	0	0	0
K03263	0	0	1	1	0	0	0	0	2	5	1	4	3	5	8	3	1	0	2	4	3	0	2	1	2	2	3	2	2	3	5	1	7	2	11	4	5	10	14	8	11	8	11	5	18	23	16	17	4
K03264	5	2	3	7	3	5	5	2	1	0	4	1	0	4	2	4	5	9	5	8	1	6	3	4	16	5	2	14	8	14	4	5	10	3	5	8	4	7	4	4	5	1	6	12	1	4	3	5	6
K03265	13	5	9	2	3	6	8	12	17	9	5	15	19	22	14	13	9	10	12	9	22	26	17	13	27	24	21	27	33	19	33	18	14	7	12	6	6	7	7	7	20	18	15	21	12	18	14	17	46
K03267	0	0	0	0	0	0	0	0	0	0	0	0	0	1	1	1	0	0	0	0	0	0	0	0	0	0	0	0	0	2	0	4	1	0	0	1	5	0	0	1	2	7	1	0	1	5	0	1	0
K03269	0	0	0	0	0	0	0	0	0	2	0	0	0	0	0	0	1	0	1	1	0	0	1	1	0	0	0	0	0	0	0	0	0	0	0	0	0	0	0	0	0	0	0	0	0	0	0	0	0
K03270	1	0	2	1	2	2	0	1	7	6	9	9	4	12	13	14	2	0	2	1	0	1	1	1	2	0	2	5	5	3	1	6	1	1	1	2	0	0	0	2	2	9	2	2	1	6	6	1	2
K03271	8	7	6	8	7	15	7	11	1	2	0	0	7	4	0	5	0	4	3	3	2	3	3	0	0	1	0	8	2	0	4	1	7	6	7	3	4	0	6	2	2	3	4	1	5	2	1	1	2
K03272	5	2	2	8	2	0	4	1	0	1	4	1	1	0	2	0	2	0	5	3	0	3	2	1	0	0	2	0	0	0	0	1	2	2	8	0	3	1	1	3	0	0	0	0	2	3	0	0	0
K03273	0	0	0	3	0	2	0	0	3	0	2	0	2	4	1	2	1	1	7	1	1	0	0	2	1	1	0	3	5	2	1	0	2	4	2	2	0	3	4	4	2	1	2	1	2	3	0	3	2
K03274	0	0	1	1	0	3	0	3	0	1	1	3	0	3	2	0	0	0	0	1	0	0	0	2	0	0	0	0	1	0	0	0	0	0	1	0	0	0	0	3	0	0	1	1	0	0	0	0	0
K03281	44	73	72	59	48	59	29	25	117	113	122	91	105	64	204	137	1	1	2	2	2	5	3	2	11	13	7	20	12	12	25	101	4	11	10	6	4	18	5	13	65	44	46	55	18	20	36	26	33
K03282	0	0	2	1	3	10	1	0	2	2	6	0	0	7	0	7	0	0	0	0	0	0	0	0	3	0	5	2	0	1	1	0	2	3	2	1	0	0	0	0	0	1	1	1	0	1	0	0	0
K03283	0	0	0	0	0	0	0	0	1	1	7	1	0	0	1	1	2	0	2	2	0	0	0	0	0	0	0	0	0	0	0	0	5	3	4	9	5	2	6	4	0	0	0	1	0	0	0	0	0
K03284	7	2	13	13	8	6	7	4	5	6	6	5	3	0	5	3	18	12	17	11	20	12	19	14	7	0	0	3	3	5	3	6	12	8	16	14	14	15	14	14	15	19	21	17	24	10	22	19	27
K03286	0	0	2	0	0	0	3	4	0	0	0	0	0	0	0	0	0	0	0	0	0	0	0	0	0	0	0	0	0	0	0	0	0	0	0	0	0	0	0	0	0	0	0	0	0	0	0	0	0
K03292	8	16	6	1	0	2	5	13	11	12	10	9	16	9	20	18	0	0	0	0	0	1	0	0	1	3	8	6	2	1	4	14	11	8	9	6	3	4	2	5	4	5	3	2	3	4	4	7	6
K03293	0	0	0	0	0	0	0	0	0	0	0	0	0	0	0	0	0	0	0	0	0	0	0	0	0	4	0	0	0	0	0	0	2	0	0	0	0	1	1	0	0	0	0	0	0	0	0	0	0
K03294	9	7	3	2	6	12	2	12	5	11	18	13	18	11	8	9	71	24	67	54	44	11	80	71	16	13	22	20	32	16	16	10	15	24	15	23	18	19	16	22	12	13	5	13	11	12	10	13	13
K03297	0	0	0	0	0	0	0	0	0	0	0	0	0	0	0	0	0	0	0	0	0	0	0	0	0	0	0	0	0	0	0	0	0	0	0	0	0	0	0	0	0	0	1	1	0	0	0	0	0
K03299	0	0	0	0	0	0	0	0	13	4	0	6	1	10	1	1	0	0	0	0	0	0	0	0	1	2	1	0	0	1	0	4	0	0	0	0	0	0	0	0	1	1	0	2	0	0	1	1	0
K03303	3	0	1	1	1	0	0	0	0	2	3	0	0	1	0	2	4	5	2	2	5	3	4	5	0	0	2	1	1	1	1	0	0	0	0	1	0	1	0	0	1	0	0	0	0	0	0	0	0
K03305	1	2	1	0	3	4	4	1	0	0	0	2	0	0	1	0	0	0	0	0	0	0	0	0	0	0	0	0	0	0	0	2	1	0	1	0	0	0	0	0	0	0	0	0	0	0	0	1	0
K03306	11	7	7	12	11	9	22	16	5	4	9	8	7	6	7	2	56	21	19	23	52	30	48	47	19	8	3	16	15	17	18	10	24	38	35	21	14	24	23	17	15	17	23	18	11	20	12	10	12
K03307	1	0	0	0	1	0	0	2	6	0	11	1	7	12	0	9	0	5	3	1	5	2	5	4	10	1	0	8	6	11	4	2	5	1	1	0	1	4	3	2	16	17	16	25	7	2	5	3	6
K03308	8	6	18	8	23	23	21	9	2	4	4	2	9	16	9	6	43	41	84	48	73	40	41	56	1	13	0	3	2	1	1	7	2	1	1	1	2	0	0	1	24	11	21	40	9	12	13	5	13
K03310	1	0	0	1	0	0	0	0	0	0	0	0	1	0	0	0	0	0	0	0	0	0	0	0	0	0	0	0	0	0	0	0	0	0	1	0	0	0	0	1	8	2	1	2	0	1	1	0	0
K03312	0	0	0	0	0	0	0	0	0	0	0	0	0	0	0	0	0	0	0	0	0	0	0	0	0	0	0	0	0	0	0	0	0	0	0	0	0	0	0	0	0	0	1	0	1	0	0	0	0
K03313	0	0	0	0	0	0	0	0	0	0	0	3	0	1	0	1	1	0	1	1	0	0	0	0	0	0	0	1	1	0	0	0	12	13	19	17	16	15	17	16	0	1	1	1	1	0	3	5	2
K03314	0	0	0	0	0	0	0	0	0	0	0	0	0	0	0	0	0	0	0	0	0	0	0	0	0	0	0	0	0	0	0	0	0	0	0	0	0	0	0	0	0	0	0	0	0	0	0	0	0
K03315	0	0	0	2	0	0	3	0	0	0	0	0	0	0	0	0	3	6	1	1	1	0	0	3	0	0	0	0	0	0	0	0	0	0	0	0	0	0	0	0	0	0	0	0	0	0	0	0	0
K03316	9	8	1	1	1	2	2	0	0	4	0	0	1	3	0	1	7	2	2	8	1	0	4	5	0	1	0	0	0	0	1	1	6	3	4	4	4	8	1	3	3	1	5	9	1	2	0	1	2
K03317	0	0	0	0	0	0	0	0	0	0	0	0	0	0	0	0	0	0	0	0	0	0	0	0	0	0	0	0	0	0	0	0	0	0	0	0	0	0	0	0	0	0	0	0	0	0	0	0	0
K03319	0	0	0	0	0	0	0	0	0	0	0	0	0	0	0	0	0	0	0	0	0	0	0	0	0	0	0	0	0	0	0	0	0	0	0	0	0	0	0	0	0	0	0	0	0	0	0	0	0
K03320	31	32	26	25	30	24	44	34	9	7	8	15	7	12	10	5	25	23	9	21	23	49	23	39	13	15	19	23	12	17	17	10	42	38	52	40	47	48	39	35	42	27	40	29	60	79	65	66	28
K03321	10	19	12	18	5	12	8	11	13	26	20	22	25	20	19	38	0	3	2	0	2	0	0	0	2	5	0	4	7	2	6	22	2	1	1	4	1	4	3	3	17	19	119	12	13	3	12	14	9
K03322	0	0	0	0	0	0	0	0	0	0	0	0	0	0	0	0	7	6	2	11	4	8	5	6	0	0	0	0	0	0	0	0	0	0	0	0	0	0	0	0	0	0	1	0	0	0	0	0	0
K03324	32	12	35	14	6	3	0	3	37	33	42	40	72	33	48	30	0	0	0	0	2	4	1	0	8	14	13	16	16	5	24	23	8	3	9	3	3	6	5	4	43	35	36	20	25	28	31	23	21
K03325	29	27	10	27	31	15	18	18	10	13	10	9	12	11	12	6	5	4	2	5	5	5	3	4	6	1	10	4	8	6	7	16	5	8	6	3	6	12	5	7	6	11	5	9	3	13	15	2	5
K03327	0	0	0	0	0	0	0	0	1	0	0	0	0	0	0	1	0	0	0	0	0	0	0	0	0	0	0	0	0	0	0	1	0	0	0	1	0	0	0	0	0	0	0	0	0	0	0	0	0
K03328	0	0	0	0	0	0	0	0	0	0	0	0	0	0	0	0	1	4	3	5	6	2	5	0	0	0	0	0	0	0	0	0	0	0	0	0	0	0	0	0	0	0	0	0	0	0	0	0	0
K03330	20	9	17	36	15	31	10	18	28	9	19	10	16	12	14	28	28	37	53	44	25	44	25	17	37	26	34	34	46	53	45	15	13	18	9	12	23	12	9	12	18	19	28	33	11	20	2	13	27
K03335	0	0	0	0	0	0	0	0	0	0	0	0	0	0	0	0	3	1	2	3	2	0	0	3	0	0	0	1	0	0	0	0	0	0	0	0	0	0	0	0	0	0	0	1	0	0	0	0	0
K03336	0	0	0	0	0	0	0	0	2	0	0	0	0	0	0	0	1	3	0	0	0	0	0	0	0	0	0	0	0	0	0	0	0	0	0	0	0	0	0	0	0	0	0	0	0	0	0	0	0
K03337	0	0	0	0	0	0	0	0	0	0	0	0	0	0	1	0	0	0	0	0	0	0	0	0	0	0	0	0	0	0	0	0	1	1	0	0	0	0	0	0	0	0	0	0	1	0	2	1	0
K03338	0	0	0	0	0	0	0	3	1	0	1	1	2	0	0	0	0	0	0	0	0	0	0	0	0	0	0	1	0	1	0	0	0	0	0	0	0	0	0	0	0	1	0	0	0	0	0	0	0
K03341	0	0	0	0	0	0	0	0	0	0	0	0	0	0	0	0	0	0	0	0	0	4	0	0	2	0	0	0	2	0	2	0	0	0	0	0	0	0	0	0	0	2	0	0	0	2	0	0	0
K03347	0	0	0	0	0	0	0	0	0	0	0	0	0	0	0	0	0	0	0	0	0	0	0	0	0	0	0	0	0	0	0	0	0	0	0	0	0	0	0	0	0	0	0	0	0	0	0	0	0
K03349	0	0	0	0	0	0	0	0	0	0	0	0	0	0	0	0	0	0	0	0	0	2	0	0	0	0	0	0	0	0	0	0	0	0	0	0	0	0	0	0	0	0	0	0	0	0	0	0	0
K03350	0	0	0	0	0	0	0	0	4	2	0	2	1	2	1	0	0	0	0	0	0	0	0	0	0	0	0	0	1	0	0	0	1	0	0	0	0	0	0	1	2	2	1	2	0	0	1	0	0
K03351	0	0	0	0	0	0	0	0	0	0	0	0	0	0	0	0	0	0	0	0	0	0	0	0	0	0	0	0	0	0	0	0	0	0	0	0	0	0	0	0	0	0	0	0	0	0	0	0	0
K03353	0	0	0	0	0	0	0	0	0	0	0	1	0	0	0	0	0	0	0	0	0	0	0	0	0	0	0	0	0	0	0	0	0	0	0	0	0	0	0	0	0	0	0	0	0	0	0	0	1
K03355	0	0	0	0	0	0	0	0	0	0	0	0	0	0	0	0	0	0	0	0	0	0	0	0	0	0	0	0	0	0	0	0	0	1	0	0	1	1	1	2	0	0	0	0	0	0	0	0	0
K03358	0	0	0	0	0	0	0	0	0	0	0	0	0	0	0	0	0	0	0	0	0	0	0	0	0	0	0	0	0	0	1	1	0	0	0	0	0	0	0	0	1	1	0	0	0	0	0	0	0
K03362	0	0	0	0	0	2	0	0	1	0	0	1	0	0	0	0	0	0	0	0	0	0	0	0	0	0	0	0	0	0	1	0	0	0	0	0	0	0	0	0	0	2	2	0	2	2	1	1	0
K03364	0	0	0	0	0	0	0	0	0	0	0	0	0	0	0	0	0	0	1	0	0	0	0	0	0	0	0	0	0	0	0	0	0	0	0	0	0	0	0	0	0	0	0	0	0	0	0	0	0
K03365	0	0	2	0	0	1	0	0	0	0	0	0	0	0	3	1	0	0	1	0	1	0	0	0	0	0	0	0	0	0	0	0	1	1	0	0	0	0	0	1	2	1	1	1	0	1	0	1	1
K03375	0	0	0	0	0	0	0	0	0	0	0	0	0	0	0	0	0	0	0	0	0	0	0	0	0	0	0	0	0	0	0	0	0	0	0	0	0	0	0	0	0	0	0	0	0	0	0	0	0
K03377	0	0	0	0	0	0	0	0	0	0	0	0	0	0	0	0	0	0	0	0	0	0	0	0	0	0	0	0	0	0	0	0	0	0	0	0	0	0	0	0	0	0	0	0	0	0	0	0	0
K03381	0	0	0	0	0	0	0	0	0	0	0	0	0	0	0	0	0	0	0	0	0	0	0	0	0	0	0	0	0	0	0	0	0	0	0	0	0	0	0	0	0	0	0	0	0	0	0	0	0
K03383	0	0	0	0	0	0	0	0	0	0	0	0	0	0	0	0	0	0	0	0	0	0	0	0	0	0	0	0	0	0	0	0	0	2	2	0	0	0	0	1	0	0	0	0	0	0	0	0	0
K03385	8	4	8	3	0	3	7	2	0	5	2	1	0	2	3	2	0	0	0	0	1	2	0	0	1	0	3	2	2	0	3	3	0	0	0	0	0	0	0	0	2	0	0	0	0	1	1	0	2
K03386	0	2	0	0	0	0	0	0	0	0	1	0	0	1	0	1	0	0	1	0	2	0	2	1	2	1	0	4	2	1	4	1	1	3	2	4	2	3	1	1	24	14	17	16	23	24	21	12	1
K03387	2	0	0	0	0	0	0	5	0	1	0	0	0	0	2	0	1	4	0	1	1	0	0	0	0	0	0	1	0	0	1	0	7	4	2	1	3	4	6	6	0	1	2	4	0	1	3	0	0
K03388	502	368	283	356	452	473	407	429	332	295	251	223	293	246	293	269	16	8	8	9	7	61	8	8	89	87	56	125	119	58	162	227	97	76	97	72	63	64	88	101	139	173	135	105	88	93	104	107	131
K03389	55	53	51	44	68	62	60	55	18	16	13	2	23	23	6	15	0	0	0	0	0	0	0	0	23	13	2	25	24	23	22	7	9	11	11	8	11	12	12	16	13	7	10	16	3	8	10	7	12
K03390	5	9	4	13	7	5	2	9	2	0	15	1	9	5	2	10	2	1	1	0	2	0	0	0	2	0	0	2	4	1	2	7	9	5	3	4	4	2	4	5	5	4	5	8	0	3	4	1	6
K03392	0	0	0	0	0	0	0	0	4	0	6	0	2	6	1	6	5	6	4	17	5	0	6	16	0	0	0	0	0	0	0	4	6	3	4	1	2	5	5	4	3	2	3	1	1	2	0	0	0
K03394	0	0	0	0	0	0	0	0	0	3	0	2	1	1	0	1	0	2	2	0	0	0	1	2	12	2	9	8	11	13	6	7	13	9	9	10	3	6	4	1	3	4	5	9	5	4	11	12	11
K03399	0	0	2	2	0	0	0	1	0	0	0	0	0	0	0	0	5	2	5	2	5	13	5	1	9	5	8	7	12	12	4	2	0	3	1	0	2	4	0	1	1	4	5	0	8	7	7	2	11
K03402	0	0	0	0	0	0	0	0	0	0	0	0	0	0	0	0	0	0	0	0	0	0	0	0	0	1	0	0	0	0	0	0	0	0	0	0	0	0	0	0	0	0	0	0	0	1	0	0	0
K03403	0	0	0	0	0	0	0	0	0	0	0	0	0	0	0	0	0	1	1	0	1	0	0	0	65	39	45	60	58	74	39	21	0	0	0	0	0	1	0	0	1	0	0	0	0	0	0	0	0
K03404	1	2	0	4	2	6	0	2	0	0	1	0	2	2	1	4	1	0	0	0	1	0	0	1	19	11	25	40	25	41	26	8	6	2	6	3	1	6	6	3	0	0	0	1	0	0	0	1	0
K03405	0	0	4	0	0	0	0	2	4	1	4	1	3	12	0	3	2	7	13	4	5	0	2	2	1	0	0	1	2	2	3	0	1	2	5	0	1	4	1	2	2	0	0	0	0	0	0	0	6
K03406	0	3	1	1	3	3	2	6	2	4	0	3	3	4	0	8	69	25	35	48	47	22	62	86	0	2	0	3	0	1	0	2	40	42	57	37	24	42	56	35	28	14	48	57	14	17	18	16	8
K03407	12	3	3	4	5	12	8	3	1	2	0	0	1	1	1	0	29	12	20	36	32	10	27	25	1	1	1	2	3	0	1	0	11	27	20	22	20	11	12	17	8	9	12	22	2	3	4	6	17
K03408	1	1	0	1	0	0	1	1	0	0	0	0	1	0	3	0	9	3	2	4	9	4	3	7	0	0	0	0	1	0	0	0	9	12	11	12	3	3	7	10	7	2	4	4	1	0	1	2	0
K03410	0	0	0	0	0	0	0	0	0	0	0	0	0	0	0	0	8	1	4	6	8	3	3	14	0	0	0	0	0	0	0	0	0	0	0	0	0	0	0	0	0	0	0	0	0	0	2	0	0
K03411	0	0	0	0	0	0	0	0	0	0	0	0	0	1	1	0	7	6	4	5	3	3	7	9	0	0	0	0	0	0	0	0	1	2	2	2	2	0	4	1	2	2	2	9	3	1	3	1	2
K03412	2	5	1	0	0	0	0	3	0	2	0	0	0	1	2	0	11	3	3	13	14	6	6	15	3	1	1	4	0	0	0	1	11	10	17	9	8	14	18	11	4	2	7	19	0	5	4	2	0
K03413	8	8	4	4	11	6	7	10	0	0	4	3	0	0	0	0	1	0	0	3	1	4	1	2	1	0	0	0	1	2	0	0	5	4	5	6	2	3	4	4	3	2	4	2	0	3	1	2	1
K03417	4	9	5	5	4	1	5	3	0	0	0	0	0	0	0	0	7	8	0	5	5	5	7	9	0	0	0	0	0	0	0	0	0	0	0	0	0	0	0	0	0	0	0	0	0	0	0	0	1
K03420	8	3	10	7	3	9	3	5	0	2	0	0	1	0	0	0	9	5	4	4	7	9	8	10	10	1	0	5	4	5	5	4	8	9	6	10	9	10	3	5	11	13	17	32	9	5	4	1	0
K03421	0	0	0	0	0	0	0	0	0	0	0	0	4	0	0	0	0	0	0	0	0	0	0	0	3	0	0	0	1	2	1	0	0	0	0	0	0	0	0	1	3	0	3	0	0	0	0	0	0
K03424	2	1	12	5	10	7	8	5	10	7	15	6	14	9	5	8	7	11	25	10	4	8	9	6	21	15	7	11	17	14	11	6	16	14	12	33	8	18	17	24	12	6	4	8	11	21	10	10	14
K03426	1	0	0	0	0	0	0	0	0	0	0	0	3	0	1	0	1	0	0	0	0	0	0	0	0	0	0	1	0	0	0	1	1	0	0	2	0	1	1	1	4	1	3	6	1	2	0	3	0
K03427	14	19	18	18	15	16	18	24	9	5	11	3	5	8	6	5	3	18	9	13	6	13	16	13	10	11	4	14	9	12	15	17	5	9	13	13	8	9	6	9	15	13	15	17	9	18	13	9	7
K03429	0	0	0	0	0	0	0	0	0	0	0	0	0	0	0	0	0	0	0	0	0	0	0	0	0	0	0	0	0	0	0	0	0	0	0	0	0	0	0	0	0	0	0	0	0	0	0	0	0
K03430	4	8	1	10	2	1	4	0	0	0	0	0	0	0	0	0	0	0	0	0	0	0	0	0	0	0	0	0	0	0	0	0	0	0	0	0	0	0	0	0	0	0	0	0	0	0	0	0	0
K03431	9	1	3	1	2	0	9	2	11	7	5	3	9	5	11	13	10	15	10	17	8	5	11	3	22	16	11	17	19	22	14	9	9	11	10	9	8	13	9	9	11	8	16	4	15	9	6	7	11
K03432	4	3	3	3	0	2	2	0	15	3	7	4	14	20	14	10	2	5	6	4	2	3	3	3	5	3	7	4	6	3	6	4	2	2	5	1	1	2	1	4	7	2	5	5	2	7	8	3	4
K03433	0	0	3	0	0	0	0	0	6	3	7	5	6	5	7	6	5	8	9	5	12	9	6	14	23	16	2	9	6	6	4	5	22	16	16	17	8	11	7	13	6	7	3	6	15	12	15	19	6
K03434	0	0	0	0	0	0	0	0	0	0	0	0	0	0	0	0	0	0	1	0	0	0	0	0	0	0	0	0	0	0	0	0	0	0	0	0	0	0	0	0	0	0	0	0	0	0	0	0	0
K03436	0	0	0	0	0	0	0	0	0	0	0	0	0	0	0	0	1	2	0	0	0	0	0	0	0	0	0	0	0	0	0	0	0	0	0	0	0	0	0	0	0	0	0	0	0	0	0	0	0
K03437	0	0	0	0	0	0	0	0	1	2	0	1	3	0	0	3	0	0	0	0	0	0	0	0	0	1	0	0	0	0	0	0	0	1	0	2	2	1	0	0	0	0	0	0	0	0	0	0	2
K03438	0	0	0	0	0	0	0	0	0	3	0	1	0	0	0	0	0	0	1	0	0	0	1	0	0	0	0	0	0	0	0	1	0	0	0	0	0	0	0	0	0	0	0	0	0	0	0	0	0
K03439	0	0	0	0	0	0	0	0	1	0	0	0	0	0	0	0	1	0	0	0	0	1	0	0	0	0	0	0	0	0	0	0	0	0	0	0	0	0	0	0	0	0	0	0	0	0	0	0	0
K03442	3	6	6	8	5	2	6	8	5	6	8	1	6	10	3	5	13	11	3	11	28	14	16	17	1	2	0	6	5	3	6	6	3	1	1	2	3	4	6	4	4	8	10	16	5	5	8	0	1
K03446	0	0	0	0	0	0	0	0	5	0	7	1	4	3	3	4	0	0	1	0	0	0	1	1	2	0	0	3	0	0	1	1	0	0	0	0	0	0	0	0	0	1	0	0	1	1	1	0	0
K03447	0	0	0	0	0	0	0	0	0	0	0	0	0	0	0	0	0	0	0	0	0	0	0	0	0	0	0	0	0	0	0	0	0	0	0	0	0	0	0	0	0	0	0	0	0	0	0	0	0
K03449	0	0	0	0	0	0	0	0	0	0	0	0	0	0	0	0	2	0	1	1	0	1	2	1	0	0	0	0	0	0	0	0	0	0	0	0	0	0	0	0	0	0	0	0	0	0	0	0	0
K03453	0	0	0	1	0	0	2	0	4	4	1	4	0	0	1	2	0	0	0	0	0	0	0	1	1	0	0	0	0	0	1	2	0	0	0	0	2	3	0	1	5	2	10	3	1	1	1	3	0
K03455	0	0	0	0	0	0	0	0	0	0	0	0	3	0	0	0	0	0	0	0	0	0	0	0	0	0	0	0	0	0	0	0	0	0	0	0	0	0	0	0	0	0	0	0	0	0	0	0	0
K03456	0	0	0	0	0	0	0	0	0	0	0	0	0	0	0	0	0	1	0	0	0	0	0	0	0	0	0	0	1	0	0	0	0	0	0	0	0	0	0	0	0	0	0	0	0	0	0	0	0
K03457	0	0	0	0	0	0	0	0	3	1	4	0	2	5	2	3	0	0	0	0	0	0	1	0	0	0	0	0	0	0	1	1	0	0	0	0	0	0	0	0	0	0	1	0	1	0	0	0	2
K03462	1	3	3	1	0	3	5	4	1	0	0	0	0	1	0	0	0	0	1	1	0	0	1	0	0	0	0	0	0	0	1	0	1	0	1	0	0	1	1	1	0	0	0	0	0	0	0	0	1
K03465	27	26	11	23	32	22	29	31	7	6	6	25	3	12	2	10	4	4	1	9	10	14	4	3	0	7	5	0	2	2	4	8	10	4	4	3	5	5	5	5	3	3	9	5	2	3	2	6	6
K03466	3	2	1	0	0	0	1	0	1	1	4	2	0	2	0	3	12	9	14	13	3	0	9	11	5	0	0	1	1	0	0	2	1	1	2	8	0	1	4	1	3	0	5	2	3	2	1	2	10
K03469	0	0	0	0	0	0	0	0	2	0	2	0	0	0	1	0	1	2	2	3	1	0	1	2	0	0	0	0	0	0	1	0	0	0	0	1	0	2	1	1	1	1	1	0	5	3	0	2	0
K03470	11	8	5	5	3	8	6	7	4	5	17	5	10	8	10	10	7	10	29	9	7	3	7	5	15	8	4	18	9	14	10	6	9	8	7	11	10	5	4	7	0	6	8	8	5	5	2	0	1
K03471	0	0	1	0	0	0	0	0	0	1	0	1	0	0	0	0	0	2	0	0	1	1	0	0	0	1	0	0	0	1	0	0	0	1	1	0	2	1	1	0	1	1	1	0	1	0	1	0	0
K03474	0	0	0	0	0	0	0	0	0	0	0	0	0	0	0	0	0	0	0	0	0	0	0	0	0	0	0	0	0	0	0	0	0	1	0	0	0	0	0	1	0	0	0	0	0	0	0	0	0
K03475	0	0	0	0	0	0	0	0	0	0	1	0	0	0	0	0	0	0	0	0	0	0	0	0	0	0	0	0	0	0	0	0	0	0	0	0	0	0	0	0	0	0	0	0	0	0	0	0	0
K03476	0	0	0	2	0	0	0	0	1	7	2	0	1	3	2	0	2	0	0	3	0	0	2	3	4	3	0	0	2	0	2	0	0	0	0	1	0	0	4	1	0	1	0	1	1	0	0	0	0
K03478	0	0	0	0	0	0	0	0	0	0	0	0	0	0	0	0	0	0	0	0	0	0	0	0	0	0	0	0	0	0	0	0	0	0	0	0	0	0	0	0	0	0	0	0	0	0	0	0	0
K03494	0	0	0	0	0	0	0	0	0	0	0	0	0	0	0	0	0	0	0	0	0	0	0	0	0	0	0	0	0	0	0	0	0	0	0	0	0	0	0	0	0	1	0	0	0	0	0	0	0
[truncated: 6,511 more rows]
[truncated: 48 more columns]

## Sheet: Supplementary Data 6
Supplementary Data 6. Genomic information for tree construction of Bathyarchaeia members
Genome ID	classification	Genomes	Markers	Marker Sets	0	1	2	3	4	5+	Completeness	Contamination	GC	GC std	Genome Size	Ambiguous Bases	Scaffolds	Contigs	Translation Table	Predicted Genes	order
GCA_001593845	d__Archaea;p__Thermoproteota;c__Bathyarchaeia;o__B26-1;f__B26-1;g__B63;s__B63 sp001593845	207	149	107	55	92	2	0	0	0	59.8131	0.934579	0.538741	0.0184721	859377	298	97	106	11	964	Baizomonadales
GCA_001593855	d__Archaea;p__Thermoproteota;c__Bathyarchaeia;o__B25;f__B25;g__B25;s__B25 sp001593855	207	149	107	32	114	3	0	0	0	74.2991	1.318	0.50503	0.0122336	818882	359	71	79	11	976	Jinwuousiales
GCA_001593865	d__Archaea;p__Thermoproteota;c__Bathyarchaeia;o__B24;f__B24;g__B24;s__B24 sp001593865	207	149	107	4	142	3	0	0	0	96.729	2.80374	0.51068	0.0157871	1731399	311	37	46	11	1853	Bifangarchaeales
GCA_001593875	d__Archaea;p__Thermoproteota;c__Bathyarchaeia;o__TCS64;f__TCS64;g__B23;s__B23 sp001593875	207	149	107	53	96	0	0	0	0	60.9034	0	0.617963	0.0199857	717825	237	75	81	11	872	Wuzhiqiibiales
GCA_001593935	d__Archaea;p__Thermoproteota;c__Bathyarchaeia;o__B26-1;f__B26-1;g__B26-1;s__B26-1 sp001593935	207	149	107	8	135	6	0	0	0	92.9907	3.81021	0.519176	0.0130557	1890193	172	73	81	11	1932	Baizomonadales
GCA_001774245	d__Archaea;p__Thermoproteota;c__Bathyarchaeia;o__TCS64;f__TCS64;g__UBA8941;s__UBA8941 sp001774245	207	145	103	23	118	4	0	0	0	80.5825	2.91262	0.517958	0.0257874	2081685	53020	111	708	11	2355	Wuzhiqiibiales
GCA_001775955	d__Archaea;p__Thermoproteota;c__Bathyarchaeia;o__40CM-2-53-6;f__RBG-13-38-9;g__RBG-13-38-9;s__RBG-13-38-9 sp001775955	207	149	107	34	112	3	0	0	0	81.3084	2.80374	0.376817	0.0128736	1724111	41932	48	482	11	1823	Houtuarculales
GCA_001775995	d__Archaea;p__Thermoproteota;c__Bathyarchaeia;o__RBG-16-48-13;f__RBG-16-48-13;g__RBG-16-48-13;s__RBG-16-48-13 sp001775995	207	149	107	21	120	8	0	0	0	84.1121	1.43781	0.481414	0.0177056	848615	2634	16	64	11	932	RBG-16-48-13
GCA_001776015	d__Archaea;p__Thermoproteota;c__Bathyarchaeia;o__TCS64;f__TCS64;g__RBG-16-57-9;s__RBG-16-57-9 sp001775965	207	149	107	46	100	3	0	0	0	71.5552	2.80374	0.59457	0.0168682	1523517	30604	73	536	11	1831	Wuzhiqiibiales
GCA_002009985	d__Archaea;p__Thermoproteota;c__Bathyarchaeia;o__B25;f__B25;g__JdFR-11;s__JdFR-11 sp002011035	207	149	107	0	148	1	0	0	0	100	0.934579	0.519331	0.0323312	1742388	130	9	13	11	1890	Jinwuousiales
GCA_002010925	d__Archaea;p__Thermoproteota;c__Bathyarchaeia;o__B26-1;f__UBA233;g__UBA233;s__UBA233 sp002010925	207	149	107	33	114	2	0	0	0	77.2825	1.24611	0.419126	0.0222793	1067948	174	204	204	11	1303	Baizomonadales
GCA_002010975	d__Archaea;p__Thermoproteota;c__Bathyarchaeia;o__B26-1;f__UBA233;g__JdFR-07;s__JdFR-07 sp002010975	207	149	107	51	91	7	0	0	0	64.486	0.742871	0.387409	0.0198492	907597	79	43	43	11	1024	Baizomonadales
GCA_002254975	d__Archaea;p__Thermoproteota;c__Bathyarchaeia;o__B25;f__B25;g__EX4484-218;s__EX4484-218 sp002254975	207	145	103	54	91	0	0	0	0	58.4142	0	0.33097	0.0136808	628054	0	80	80	11	801	Jinwuousiales
GCA_002255025	d__Archaea;p__Thermoproteota;c__Bathyarchaeia;o__EX4484-135;f__EX4484-135;g__EX4484-135;s__EX4484-135 sp002255025	207	149	107	32	116	1	0	0	0	73.8318	0.934579	0.587734	0.0144082	976871	0	89	89	11	1164	Zhuquarculales
GCA_002490245	d__Archaea;p__Thermoproteota;c__Bathyarchaeia;o__B26-1;f__B24-2;g__B24-2;s__B24-2 sp002490245	207	149	107	5	142	2	0	0	0	96.8847	1.00647	0.473648	0.0167303	1347170	428	92	101	11	1460	Baizomonadales
GCA_002495485	d__Archaea;p__Thermoproteota;c__Bathyarchaeia;o__40CM-2-53-6;f__40CM-2-53-6;g__40CM-2-53-6;s__40CM-2-53-6 sp002495485	207	145	103	21	118	6	0	0	0	85.2813	4.85437	0.541037	0.0108515	1805477	7901	205	318	11	2432	Houtuarculales
GCA_002507245	d__Archaea;p__Thermoproteota;c__Bathyarchaeia;o__B26-1;f__UBA233;g__UBA233;s__UBA233 sp002507245	207	149	107	4	142	3	0	0	0	97.352	2.80374	0.409124	0.0206975	1581017	6902	85	105	11	1705	Baizomonadales
GCA_002726865	d__Archaea;p__Thermoproteota;c__Bathyarchaeia;o__TCS64;f__TCS64;g__GCA-2726865;s__GCA-2726865 sp002726865	207	149	107	9	129	11	0	0	0	92.9907	3.30697	0.48397	0.0262514	1996248	183	85	85	11	2003	Wuzhiqiibiales
GCA_002779555	d__Archaea;p__Thermoproteota;c__Bathyarchaeia;o__B26-1;f__UBA233;g__20-14-0-80-47-9;s__20-14-0-80-47-9 sp002779555	207	145	103	18	123	4	0	0	0	90.3099	3.8835	0.474423	0.0211954	1429808	9385	269	383	11	1904	Baizomonadales
GCA_003133625	d__Archaea;p__Thermoproteota;c__Bathyarchaeia;o__B26-1;f__UBA233;g__PALSA-986;s__PALSA-986 sp003133625	207	149	107	6	133	10	0	0	0	95.3271	7.94393	0.428055	0.0179389	2545071	1725	176	207	11	3015	Baizomonadales
GCA_003141295	d__Archaea;p__Thermoproteota;c__Bathyarchaeia;o__B26-1;f__UBA233;g__PALSA-986;s__PALSA-986 sp003141855	207	149	107	11	129	9	0	0	0	91.5169	7.00935	0.443409	0.020201	2369190	906	104	120	11	2731	Baizomonadales
GCA_003151735	d__Archaea;p__Thermoproteota;c__Bathyarchaeia;o__B26-1;f__UBA233;g__PALSA-986;s__PALSA-986 sp003151735	207	149	107	1	140	8	0	0	0	99.0654	6.07477	0.423246	0.0226191	3506105	354	124	130	11	4099	Baizomonadales
GCA_003152955	d__Archaea;p__Thermoproteota;c__Bathyarchaeia;o__40CM-2-53-6;f__FEN-987;g__FEN-987;s__FEN-987 sp003152955	207	145	103	33	108	4	0	0	0	76.3754	2.91262	0.499603	0.0152413	2711891	2316	456	486	11	3351	Houtuarculales
GCA_003164295	d__Archaea;p__Thermoproteota;c__Bathyarchaeia;o__B26-1;f__UBA233;g__PALSA-986;s__PALSA-986 sp003164295	207	149	107	2	134	13	0	0	0	98.5981	7.47664	0.403255	0.0185638	3264811	643	61	70	11	3652	Baizomonadales
GCA_003165195	d__Archaea;p__Thermoproteota;c__Bathyarchaeia;o__B26-1;f__UBA233;g__PALSA-986;s__PALSA-986 sp003165195	207	149	107	10	133	5	1	0	0	95.7225	5.60748	0.429346	0.0253663	3164738	869	171	182	11	3593	Baizomonadales
GCA_003589585	d__Archaea;p__Thermoproteota;c__Bathyarchaeia;o__B26-1;f__UBA233;g__PALSA-986;s__PALSA-986 sp003589585	207	149	107	24	120	5	0	0	0	89.7915	3.73832	0.448994	0.0209509	2076091	0	227	227	11	2394	Baizomonadales
GCA_003601695	d__Archaea;p__Thermoproteota;c__Bathyarchaeia;o__B26-1;f__B26-1;g__B63;s__B63 sp003601695	207	149	107	34	113	2	0	0	0	77.5701	1.86916	0.427331	0.0139683	1257418	266	92	101	11	1348	Baizomonadales
GCA_003601725	d__Archaea;p__Thermoproteota;c__Bathyarchaeia;o__B26-1;f__B26-1;g__B63;s__B63 sp003601725	207	149	107	20	124	5	0	0	0	83.9564	4.6729	0.448345	0.0118671	1202259	522	90	100	11	1311	Baizomonadales
GCA_003601785	d__Archaea;p__Thermoproteota;c__Bathyarchaeia;o__B26-1;f__UBA233;g__PIYA01;s__PIYA01 sp003601785	207	149	107	36	112	1	0	0	0	79.4393	0.934579	0.434631	0.0145636	816136	170	77	82	11	1011	Baizomonadales
GCA_003601835	d__Archaea;p__Thermoproteota;c__Bathyarchaeia;o__B26-1;f__B26-1;g__PIYB01;s__PIYB01 sp003601835	207	149	107	19	124	6	0	0	0	84.19	4.6729	0.468183	0.0117978	1251171	78	67	70	11	1401	Baizomonadales
GCA_003601875	d__Archaea;p__Thermoproteota;c__Bathyarchaeia;o__B26-1;f__UBA233;g__PIYF01;s__PIYF01 sp003601875	207	145	103	47	98	0	0	0	0	65.8701	0	0.372707	0.00812296	597499	421	66	75	11	720	Baizomonadales
GCA_003661965	d__Archaea;p__Thermoproteota;c__Bathyarchaeia;o__B25;f__B25;g__EX4484-218;s__EX4484-218 sp003661965	207	149	107	12	136	1	0	0	0	89.2523	0.0718907	0.391102	0.0402323	1300992	0	154	154	11	1520	Jinwuousiales
GCA_003661975	d__Archaea;p__Thermoproteota;c__Bathyarchaeia;o__B26-1;f__B26-1;g__B63;s__B63 sp003661975	207	149	107	21	120	8	0	0	0	83.6449	6.07477	0.456476	0.0325099	1775367	0	207	207	11	1986	Baizomonadales
GCA_003662205	d__Archaea;p__Thermoproteota;c__Bathyarchaeia;o__TCS64;f__TCS64;g__B46-G15;s__B46-G15 sp003662205	207	149	107	31	114	4	0	0	0	75.8567	1.318	0.628944	0.0388013	1502241	0	209	209	11	1770	Wuzhiqiibiales
GCA_003662305	d__Archaea;p__Thermoproteota;c__Bathyarchaeia;o__B25;f__B25;g__B25;s__B25 sp003662305	207	149	107	16	133	0	0	0	0	86.4486	0	0.508576	0.0203269	1116001	0	174	174	11	1378	Jinwuousiales
GCA_003662485	d__Archaea;p__Thermoproteota;c__Bathyarchaeia;o__B25;f__B25;g__B25;s__B25 sp003662485	207	149	107	17	130	2	0	0	0	85.7477	1.86916	0.519011	0.0211517	1057698	0	154	154	11	1267	Jinwuousiales
GCA_003662515	d__Archaea;p__Thermoproteota;c__Bathyarchaeia;o__B25;f__B25;g__B25;s__B25 sp003662515	207	149	107	44	104	1	0	0	0	68.9252	0.934579	0.511854	0.0215152	840820	0	178	178	11	1056	Jinwuousiales
GCA_003662535	d__Archaea;p__Thermoproteota;c__Bathyarchaeia;o__EX4484-135;f__B24-G1;g__B24-G1;s__B24-G1 sp003662535	207	149	107	62	87	0	0	0	0	56.2545	0	0.539994	0.0195588	721938	0	121	121	11	939	Zhuquarculales
GCA_003662585	d__Archaea;p__Thermoproteota;c__Bathyarchaeia;o__TCS64;f__PIYN01;g__PIYN01;s__PIYN01 sp003601775	207	149	107	55	90	4	0	0	0	62.8085	3.73832	0.576677	0.0519692	1005652	0	217	217	11	1246	Wuzhiqiibiales
GCA_003662645	d__Archaea;p__Thermoproteota;c__Bathyarchaeia;o__B26-1;f__B26-1;g__B17-G17;s__B17-G17 sp003662645	207	149	107	36	110	3	0	0	0	74.6346	1.86916	0.511032	0.023982	1227202	0	231	231	11	1402	Baizomonadales
GCA_004376645	d__Archaea;p__Thermoproteota;c__Bathyarchaeia;o__B26-1;f__SOJC01;g__SOJC01;s__SOJC01 sp004376645	207	145	103	8	131	6	0	0	0	93.6893	3.8835	0.445866	0.0131216	1246070	0	142	142	11	1377	Baizomonadales
GCA_004376975	d__Archaea;p__Thermoproteota;c__Bathyarchaeia;o__B26-1;f__UBA233;g__SOJA01;s__SOJA01 sp004376975	207	149	107	5	139	5	0	0	0	96.8847	4.6729	0.418669	0.0135629	1647711	0	235	235	11	1890	Baizomonadales
GCA_005881615	d__Archaea;p__Thermoproteota;c__Bathyarchaeia;o__40CM-2-53-6;f__40CM-2-53-6;g__40CM-2-53-6;s__40CM-2-53-6 sp005881615	207	149	107	13	132	4	0	0	0	89.4081	2.80374	0.51918	0.00993492	2232448	1828	193	214	11	2646	Houtuarculales
GCA_005881695	d__Archaea;p__Thermoproteota;c__Bathyarchaeia;o__40CM-2-53-6;f__40CM-2-53-6;g__40CM-2-53-6;s__40CM-2-53-6 sp005881695	207	149	107	18	123	8	0	0	0	88.785	5.60748	0.521594	0.0103456	1997423	0	182	182	11	2353	Houtuarculales
GCA_005882885	d__Archaea;p__Thermoproteota;c__Bathyarchaeia;o__40CM-2-53-6;f__40CM-2-53-6;g__40CM-2-53-6;s__40CM-2-53-6 sp005882895	207	149	107	33	115	1	0	0	0	74.7664	0.934579	0.521777	0.013168	1676054	3368	204	243	11	2074	Houtuarculales
GCA_005883075	d__Archaea;p__Thermoproteota;c__Bathyarchaeia;o__40CM-2-53-6;f__40CM-2-53-6;g__40CM-2-53-6;s__40CM-2-53-6 sp005883075	207	149	107	18	128	3	0	0	0	88.3178	1.40187	0.520234	0.00968026	1896249	1724	147	178	11	2206	Houtuarculales
GCA_005883695	d__Archaea;p__Thermoproteota;c__Bathyarchaeia;o__40CM-2-53-6;f__40CM-2-53-6;g__40CM-2-53-6;s__40CM-2-53-6 sp005883695	207	149	107	47	99	3	0	0	0	66.433	2.18069	0.520176	0.00992293	1314685	1571	207	235	11	1708	Houtuarculales
GCA_005883755	d__Archaea;p__Thermoproteota;c__Bathyarchaeia;o__40CM-2-53-6;f__40CM-2-53-6;g__40CM-2-53-6;s__40CM-2-53-6 sp001915065	207	149	107	35	110	4	0	0	0	76.0963	2.80374	0.533602	0.0106729	1571095	129	117	118	11	1929	Houtuarculales
GCA_005884195	d__Archaea;p__Thermoproteota;c__Bathyarchaeia;o__40CM-2-53-6;f__40CM-2-53-6;g__40CM-2-53-6;s__40CM-2-53-6 sp005884195	207	149	107	13	134	2	0	0	0	90.5104	0.934579	0.519145	0.0100691	1924307	599	72	77	11	2178	Houtuarculales
GCA_005884235	d__Archaea;p__Thermoproteota;c__Bathyarchaeia;o__40CM-2-53-6;f__40CM-2-53-6;g__40CM-2-53-6;s__40CM-2-53-6 sp005884605	207	149	107	26	116	6	1	0	0	81.548	7.00935	0.518814	0.0141671	2193887	630	281	291	11	2731	Houtuarculales
GCA_005884265	d__Archaea;p__Thermoproteota;c__Bathyarchaeia;o__40CM-2-53-6;f__40CM-2-53-6;g__40CM-2-53-6;s__40CM-2-53-6 sp005883085	207	145	103	34	101	10	0	0	0	73.1392	5.22778	0.519575	0.0102362	1698746	199	167	169	11	1970	Houtuarculales
GCA_005884635	d__Archaea;p__Thermoproteota;c__Bathyarchaeia;o__40CM-2-53-6;f__40CM-2-53-6;g__40CM-2-53-6;s__40CM-2-53-6 sp001919285	207	145	103	21	120	4	0	0	0	84.1424	1.94175	0.520212	0.00517552	2072006	7	61	61	11	2339	Houtuarculales
GCA_005888625	d__Archaea;p__Thermoproteota;c__Bathyarchaeia;o__40CM-2-53-6;f__40CM-2-53-6;g__40CM-2-53-6;s__40CM-2-53-6 sp005882955	207	145	103	29	109	7	0	0	0	75.8153	5.33981	0.518068	0.0105394	1588200	6054	328	396	11	2099	Houtuarculales
GCA_005888635	d__Archaea;p__Thermoproteota;c__Bathyarchaeia;o__40CM-2-53-6;f__40CM-2-53-6;g__40CM-2-53-6;s__40CM-2-53-6 sp005888635	207	145	103	7	131	7	0	0	0	95.1456	5.17799	0.519513	0.0121189	2179949	0	159	159	11	2543	Houtuarculales
GCA_005888675	d__Archaea;p__Thermoproteota;c__Bathyarchaeia;o__40CM-2-53-6;f__40CM-2-53-6;g__BA-13;s__BA-13 sp005888675	207	149	107	20	119	10	0	0	0	84.5794	6.85358	0.506876	0.0113313	1857064	1361	447	466	11	2402	Houtuarculales
GCA_005888695	d__Archaea;p__Thermoproteota;c__Bathyarchaeia;o__40CM-2-53-6;f__40CM-2-53-6;g__BA-13;s__BA-13 sp005888695	207	149	107	24	118	7	0	0	0	82.243	5.14019	0.507934	0.0108125	2082389	172	350	354	11	2586	Houtuarculales
GCA_005888705	d__Archaea;p__Thermoproteota;c__Bathyarchaeia;o__40CM-2-53-6;f__40CM-2-53-6;g__40CM-2-53-6;s__40CM-2-53-6 sp005882905	207	149	107	32	116	1	0	0	0	73.9935	0.46729	0.533105	0.0152419	1099823	2707	274	313	11	1452	Houtuarculales
GCA_005888745	d__Archaea;p__Thermoproteota;c__Bathyarchaeia;o__40CM-2-53-6;f__40CM-2-53-6;g__40CM-2-53-6;s__40CM-2-53-6 sp005888745	207	149	107	4	141	4	0	0	0	96.729	1.86916	0.517194	0.0109918	2195209	879	75	94	11	2537	Houtuarculales
GCA_005888755	d__Archaea;p__Thermoproteota;c__Bathyarchaeia;o__40CM-2-53-6;f__40CM-2-53-6;g__40CM-2-53-6;s__40CM-2-53-6 sp005888755	207	149	107	8	139	2	0	0	0	93.4579	0.934579	0.519755	0.00833116	2014445	823	48	67	11	2303	Houtuarculales
GCA_005888795	d__Archaea;p__Thermoproteota;c__Bathyarchaeia;o__40CM-2-53-6;f__40CM-2-53-6;g__BA-19;s__BA-19 sp005888735	207	149	107	10	136	3	0	0	0	93.7755	1.86916	0.529001	0.0202307	2654280	805	265	276	11	3047	Houtuarculales
GCA_007049995	d__Archaea;p__Thermoproteota;c__Bathyarchaeia;o__B26-1;f__UBA233;g__AD8-1;s__AD8-1 sp001273385	207	149	107	23	124	2	0	0	0	83.6449	1.00647	0.347169	0.0499107	1018533	230	377	382	11	1300	Baizomonadales
GCA_007050885	d__Archaea;p__Thermoproteota;c__Bathyarchaeia;o__40CM-2-53-6;f__RBG-13-38-9;g__RBG-13-38-9;s__RBG-13-38-9 sp007050885	207	149	107	11	126	12	0	0	0	91.9842	5.18811	0.418206	0.0443385	1820428	1100	302	313	11	2080	Houtuarculales
GCA_007050895	d__Archaea;p__Thermoproteota;c__Bathyarchaeia;o__B26-1;f__UBA233;g__SG8-32-3;s__SG8-32-3 sp007050895	207	149	107	5	140	4	0	0	0	95.3271	3.27103	0.433125	0.0280518	1591409	3110	183	215	11	1723	Baizomonadales
GCA_009776805	d__Archaea;p__Thermoproteota;c__Bathyarchaeia;o__B26-1;f__UBA233;g__PALSA-986;s__PALSA-986 sp009776805	207	149	107	1	143	4	1	0	0	99.0654	3.73832	0.355776	0.0166845	2287482	58	173	173	11	2201	Baizomonadales
GCA_009778385	d__Archaea;p__Thermoproteota;c__Bathyarchaeia;o__B26-1;f__UBA233;g__PALSA-986;s__PALSA-986 sp009778385	207	149	107	1	142	5	1	0	0	99.0654	4.6729	0.393126	0.0135719	2179374	0	105	105	11	2153	Baizomonadales
GCA_009778815	d__Archaea;p__Thermoproteota;c__Bathyarchaeia;o__B26-1;f__UBA233;g__PALSA-986;s__PALSA-986 sp009783705	207	149	107	1	143	5	0	0	0	99.0654	3.73832	0.429807	0.0221199	2504117	0	128	128	11	2483	Baizomonadales
GCA_009779045	d__Archaea;p__Thermoproteota;c__Bathyarchaeia;o__B26-1;f__UBA233;g__PALSA-986;s__PALSA-986 sp009779045	207	149	107	5	139	5	0	0	0	96.1898	3.27103	0.380678	0.0169248	1375305	0	225	225	11	1455	Baizomonadales
GCA_009781395	d__Archaea;p__Thermoproteota;c__Bathyarchaeia;o__B26-1;f__UBA233;g__PALSA-986;s__PALSA-986 sp009781395	207	149	107	4	135	9	1	0	0	96.2617	6.30841	0.390303	0.0155203	2128005	0	163	163	11	2062	Baizomonadales
GCA_009781675	d__Archaea;p__Thermoproteota;c__Bathyarchaeia;o__B26-1;f__UBA233;g__PALSA-986;s__PALSA-986 sp009781675	207	149	107	1	146	2	0	0	0	99.0654	1.86916	0.434187	0.0179248	2139595	0	140	140	11	2162	Baizomonadales
GCA_009786255	d__Archaea;p__Thermoproteota;c__Bathyarchaeia;o__B26-1;f__UBA233;g__PALSA-986;s__PALSA-986 sp009787585	207	149	107	1	142	6	0	0	0	99.0654	4.20561	0.37914	0.0159569	1994150	0	212	212	11	1899	Baizomonadales
GCA_009787175	d__Archaea;p__Thermoproteota;c__Bathyarchaeia;o__B26-1;f__UBA233;g__PALSA-986;s__PALSA-986 sp009787175	207	149	107	2	141	5	1	0	0	98.1308	4.6729	0.388787	0.0150669	1587817	0	173	173	11	1621	Baizomonadales
GCA_009889585	d__Archaea;p__Thermoproteota;c__Bathyarchaeia;o__B26-1;f__WUQV01;g__WUQV01;s__WUQV01 sp009889585	207	149	107	4	130	15	0	0	0	96.8847	8.56099	0.47444	0.0300742	1754230	0	332	332	11	2286	Baizomonadales
GCA_011039475	d__Archaea;p__Thermoproteota;c__Bathyarchaeia;o__B26-1;f__UBA233;g__JdFR-07;s__JdFR-07 sp003601605	207	145	103	44	94	6	1	0	0	75.2365	6.31068	0.410006	0.017376	864966	0	240	240	11	1142	Baizomonadales
GCA_011040545	d__Archaea;p__Thermoproteota;c__Bathyarchaeia;o__EX4484-135;f__EX4484-135;g__EX4484-135;s__EX4484-135 sp011040545	207	149	107	15	130	4	0	0	0	88.7132	3.27103	0.54885	0.014131	1060883	0	257	257	11	1321	Zhuquarculales
GCA_011040605	d__Archaea;p__Thermoproteota;c__Bathyarchaeia;o__B26-1;f__UBA233;g__UBA233;s__UBA233 sp003661945	207	149	107	6	139	4	0	0	0	95.4829	2.64798	0.471559	0.0142756	1126526	0	210	210	11	1405	Baizomonadales
GCA_011042105	d__Archaea;p__Thermoproteota;c__Bathyarchaeia;o__B26-1;f__B26-1;g__B26-1;s__B26-1 sp001593925	207	145	103	65	78	2	0	0	0	54.9913	1.45631	0.525824	0.02231	702815	0	242	242	11	900	Baizomonadales
GCA_012515445	d__Archaea;p__Thermoproteota;c__Bathyarchaeia;o__B26-1;f__UBA233;g__PALSA-986;s__PALSA-986 sp012515445	207	149	107	3	140	6	0	0	0	97.1963	5.60748	0.470126	0.0171183	2441274	0	127	127	11	2645	Baizomonadales
GCA_013329615	d__Archaea;p__Thermoproteota;c__Bathyarchaeia;o__TCS64;f__TCS64;g__UBA8941;s__UBA8941 sp8941u	207	149	107	34	111	4	0	0	0	76.5996	2.80374	0.58895	0.0246574	1818014	983	240	258	11	2182	Wuzhiqiibiales
GCA_013330975	d__Archaea;p__Thermoproteota;c__Bathyarchaeia;o__B26-1;f__UBA233;g__UBA11855;s__UBA11855 sp11852u	207	149	107	36	109	4	0	0	0	71.3515	2.80374	0.452198	0.0144604	1207756	2579	174	207	11	1531	Baizomonadales
GCA_013388895	d__Archaea;p__Thermoproteota;c__Bathyarchaeia;o__B26-1;f__UBA233;g__JACAEI01;s__JACAEI01 sp013388895	207	149	107	3	143	3	0	0	0	97.1963	2.80374	0.420924	0.00914801	1577876	0	58	58	11	1827	Baizomonadales
GCA_013388905	d__Archaea;p__Thermoproteota;c__Bathyarchaeia;o__B26-1;f__UBA233;g__JACAEI01;s__JACAEI01 sp013388905	207	149	107	13	133	3	0	0	0	90.6542	2.80374	0.407399	0.00945902	1501575	0	48	48	11	1677	Baizomonadales
GCA_013619005	d__Archaea;p__Thermoproteota;c__Bathyarchaeia;o__TCS64;f__TCS64;g__RBG-16-57-9;s__RBG-16-57-9 sp013619005	207	149	107	19	125	5	0	0	0	83.6449	3.73832	0.537838	0.0287451	1753553	0	370	370	11	2104	Wuzhiqiibiales
GCA_014729945	d__Archaea;p__Thermoproteota;c__Bathyarchaeia;o__TCS64;f__TCS64;g__RBG-16-57-9;s__RBG-16-57-9 sp014729945	207	149	107	14	129	4	2	0	0	87.8505	5.60748	0.433411	0.0307243	2385999	0	226	226	11	2840	Wuzhiqiibiales
GCA_014730055	d__Archaea;p__Thermoproteota;c__Bathyarchaeia;o__TCS64;f__TCS64;g__RBG-16-57-9;s__RBG-16-57-9 sp014730055	207	149	107	13	129	6	1	0	0	91.1215	6.07477	0.419147	0.0344337	2769423	0	315	315	11	3296	Wuzhiqiibiales
GCA_014859805	d__Archaea;p__Thermoproteota;c__Bathyarchaeia;o__B26-1;f__UBA233;g__SOJA01;s__SOJA01 sp014859805	207	149	107	16	132	1	0	0	0	85.514	0.0718907	0.421129	0.0129181	1046189	0	175	175	11	1302	Baizomonadales
GCA_015520475	d__Archaea;p__Thermoproteota;c__Bathyarchaeia;o__B26-1;f__B26-1;g__WAQA01;s__WAQA01 sp015520475	207	149	107	14	133	2	0	0	0	90.1869	1.86916	0.440659	0.0209631	1634887	0	255	255	11	1787	Baizomonadales
GCA_016649625	d__Archaea;p__Thermoproteota;c__Bathyarchaeia;o__B26-1;f__UBA233;g__AD8-1;s__AD8-1 sp016649625	207	149	107	33	112	3	1	0	0	85.1126	4.6729	0.33896	0.0226672	1259452	1182	408	420	11	1648	Baizomonadales
GCA_016783455	d__Archaea;p__Thermoproteota;c__Bathyarchaeia;o__TCS64;f__TCS64;g__BS750m-G28;s__BS750m-G28 sp016783455	207	149	107	43	103	3	0	0	0	74.2991	1.94105	0.575249	0.0261872	2186194	0	83	83	11	2421	Wuzhiqiibiales
GCA_016783485	d__Archaea;p__Thermoproteota;c__Bathyarchaeia;o__TCS64;f__TCS64;g__GCA-2726865;s__GCA-2726865 sp014381835	207	149	107	45	104	0	0	0	0	72.8972	0	0.581771	0.0300746	2128711	0	116	116	11	2318	Wuzhiqiibiales
GCA_016867505	d__Archaea;p__Thermoproteota;c__Bathyarchaeia;o__TCS64;f__TCS64;g__UBA8941;s__UBA8941 sp016867505	207	149	107	21	123	5	0	0	0	83.9564	3.27103	0.356683	0.0279737	1615704	0	350	350	11	1992	Wuzhiqiibiales
GCA_016927015	d__Archaea;p__Thermoproteota;c__Bathyarchaeia;o__B26-1;f__UBA233;g__SG8-32-3;s__SG8-32-3 sp016927015	207	149	107	27	115	6	1	0	0	83.6449	6.07477	0.458732	0.0192799	1928651	0	133	133	11	2114	Baizomonadales
GCA_016927895	d__Archaea;p__Thermoproteota;c__Bathyarchaeia;o__B26-1;f__UBA233;g__SG8-32-3;s__SG8-32-3 sp016927895	207	149	107	11	128	10	0	0	0	90.6542	7.00935	0.451615	0.0181626	1693721	0	119	119	11	1870	Baizomonadales
GCA_016930055	d__Archaea;p__Thermoproteota;c__Bathyarchaeia;o__TCS64;f__TCS64;g__UBA8941;s__UBA8941 sp016930055	207	145	103	16	123	6	0	0	0	86.4078	4.85437	0.32924	0.019112	1792688	0	111	111	11	1946	Wuzhiqiibiales
GCA_016934355	d__Archaea;p__Thermoproteota;c__Bathyarchaeia;o__TCS64;f__TCS64;g__RBG-16-57-9;s__RBG-16-57-9 sp016934355	207	149	107	27	118	4	0	0	0	82.5066	2.80374	0.57519	0.0244178	2691853	0	230	230	11	3036	Wuzhiqiibiales
GCA_017883585	d__Archaea;p__Thermoproteota;c__Bathyarchaeia;o__TCS64;f__TCS64;g__UBA8941;s__UBA8941 sp017883585	207	145	103	29	110	6	0	0	0	84.578	3.8835	0.569147	0.0194212	1606262	0	100	100	11	1862	Wuzhiqiibiales
GCA_017883615	d__Archaea;p__Thermoproteota;c__Bathyarchaeia;o__B26-1;f__UBA233;g__JADGNF01;s__JADGNF01 sp017883615	207	149	107	15	126	8	0	0	0	91.2293	6.07477	0.46568	0.0136778	1732044	0	79	79	11	1921	Baizomonadales
GCA_018396395	d__Archaea;p__Thermoproteota;c__Bathyarchaeia;o__B24;f__JAGTQN01;g__JAGTQN01;s__JAGTQN01 sp018396395	207	145	103	16	127	2	0	0	0	85.5987	1.94175	0.473838	0.0205794	1674996	3656	143	226	11	1722	Bifangarchaeales
GCA_018396405	d__Archaea;p__Thermoproteota;c__Bathyarchaeia;o__B26-1;f__B26-1;g__DTEX01;s__DTEX01 sp018396405	207	149	107	6	140	3	0	0	0	95.7944	2.80374	0.426511	0.0195852	1489207	171	108	109	11	1587	Baizomonadales
GCA_018396415	d__Archaea;p__Thermoproteota;c__Bathyarchaeia;o__RBG-16-48-13;f__JAGTRE01;g__JAGTRE01;s__JAGTRE01 sp018396415	207	149	107	1	147	1	0	0	0	99.0654	0.46729	0.428103	0.0124738	1385562	152	30	45	11	1499	RBG-16-48-13
GCA_018396435	d__Archaea;p__Thermoproteota;c__Bathyarchaeia;o__B26-1;f__B26-1;g__DTEX01;s__DTEX01 sp018396435	207	145	103	13	130	2	0	0	0	89.3204	0.970874	0.427681	0.0173079	1389650	225	91	107	11	1470	Baizomonadales
GCA_018396495	d__Archaea;p__Thermoproteota;c__Bathyarchaeia;o__B24;f__B24;g__DTBU01;s__DTBU01 sp018396755	207	149	107	20	129	0	0	0	0	88.4975	0	0.414652	0.0158209	1898139	7542	129	271	11	2080	Bifangarchaeales
GCA_018396515	d__Archaea;p__Thermoproteota;c__Bathyarchaeia;o__TCS64;f__TCS64;g__JAGTRB01;s__JAGTRB01 sp018396515	207	145	103	55	90	0	0	0	0	62.5591	0	0.523036	0.028686	1422957	7017	162	288	11	1624	Wuzhiqiibiales
GCA_018396535	d__Archaea;p__Thermoproteota;c__Bathyarchaeia;o__B24;f__DRYS01;g__DRYS01;s__DRYS01 sp011367275	207	149	107	7	141	1	0	0	0	93.9252	0.934579	0.410394	0.00876979	1414552	0	14	14	11	1442	Bifangarchaeales
GCA_018396565	d__Archaea;p__Thermoproteota;c__Bathyarchaeia;o__40CM-2-53-6;f__RBG-13-38-9;g__DTMT01;s__DTMT01 sp018396565	207	145	103	25	120	0	0	0	0	81.5534	0	0.46049	0.019618	1572962	5326	132	244	11	1871	Houtuarculales
GCA_018396615	d__Archaea;p__Thermoproteota;c__Bathyarchaeia;o__B26-1;f__UBA233;g__JAGTQT01;s__JAGTQT01 sp018396615	207	149	107	14	134	1	0	0	0	90.1989	0.934579	0.450858	0.0191722	1643261	2801	126	197	11	1930	Baizomonadales
GCA_018396635	d__Archaea;p__Thermoproteota;c__Bathyarchaeia;o__B26-1;f__B26-1;g__DTEX01;s__DTEX01 sp018396635	207	149	107	2	141	6	0	0	0	98.1308	4.6729	0.444524	0.0204864	1451033	0	35	35	11	1503	Baizomonadales
GCA_018396655	d__Archaea;p__Thermoproteota;c__Bathyarchaeia;o__B26-1;f__B26-1;g__DTEX01;s__DTEX01 sp018396655	207	149	107	7	140	2	0	0	0	93.4579	1.86916	0.434852	0.0177012	1320416	1276	48	51	11	1389	Baizomonadales
GCA_018396675	d__Archaea;p__Thermoproteota;c__Bathyarchaeia;o__B26-1;f__UBA233;g__JAGTQX01;s__JAGTQX01 sp018396675	207	149	107	14	133	2	0	0	0	88.785	1.86916	0.428609	0.0100975	1308518	9	15	15	11	1441	Baizomonadales
GCA_018396705	d__Archaea;p__Thermoproteota;c__Bathyarchaeia;o__B26-1;f__UBA233;g__DRVP01;s__DRVP01 sp018396705	207	149	107	1	145	3	0	0	0	99.0654	2.80374	0.432323	0.00555301	1708761	0	9	9	11	1837	Baizomonadales
GCA_018396725	d__Archaea;p__Thermoproteota;c__Bathyarchaeia;o__40CM-2-53-6;f__DTGE01;g__DTGE01;s__DTGE01 sp018396725	207	149	107	4	144	1	0	0	0	96.2617	0.934579	0.528307	0.037162	1753657	125	32	38	11	1822	Houtuarculales
GCA_018396775	d__Archaea;p__Thermoproteota;c__Bathyarchaeia;o__40CM-2-53-6;f__DTDX01;g__DTDX01;s__DTDX01 sp018396775	207	149	107	3	146	0	0	0	0	97.1963	0	0.32454	0.0435062	1330871	10	24	25	11	1439	Houtuarculales
GCA_018396795	d__Archaea;p__Thermoproteota;c__Bathyarchaeia;o__B26-1;f__B26-1;g__DTEX01;s__DTEX01 sp018396795	207	149	107	34	114	1	0	0	0	74.4548	0.311526	0.412347	0.0193286	1570502	1283	262	334	11	1799	Baizomonadales
GCA_018396815	d__Archaea;p__Thermoproteota;c__Bathyarchaeia;o__40CM-2-53-6;f__DTDX01;g__DTDX01;s__DTDX01 sp018396815	207	149	107	2	146	1	0	0	0	98.1308	0.934579	0.309411	0.032091	1485783	0	12	12	11	1565	Houtuarculales
GCA_018396865	d__Archaea;p__Thermoproteota;c__Bathyarchaeia;o__TCS64;f__TCS64;g__JAGTRB01;s__JAGTRB01 sp018396865	207	149	107	6	143	0	0	0	0	94.8598	0	0.508378	0.0395812	1827238	83	43	48	11	2001	Wuzhiqiibiales
GCA_018396875	d__Archaea;p__Thermoproteota;c__Bathyarchaeia;o__B26-1;f__UBA233;g__DRVP01;s__DRVP01 sp018396875	207	149	107	6	142	1	0	0	0	94.3925	0.934579	0.460219	0.0168453	1245928	3662	41	51	11	1394	Baizomonadales
GCA_018396915	d__Archaea;p__Thermoproteota;c__Bathyarchaeia;o__40CM-2-53-6;f__RBG-13-38-9;g__DTMT01;s__DTMT01 sp018396915	207	149	107	3	146	0	0	0	0	97.1963	0	0.454924	0.0167822	1630699	264	42	63	11	1828	Houtuarculales
GCA_018396935	d__Archaea;p__Thermoproteota;c__Bathyarchaeia;o__B26-1;f__UBA233;g__DSZD01;s__DSZD01 sp011364805	207	149	107	16	131	2	0	0	0	87.8505	1.86916	0.416669	0.0191505	1076267	2544	155	258	11	1330	Baizomonadales
GCA_018396955	d__Archaea;p__Thermoproteota;c__Bathyarchaeia;o__B26-1;f__UBA233;g__JAGTQI01;s__JAGTQI01 sp018396955	207	149	107	23	124	2	0	0	0	83.1776	1.86916	0.439364	0.0167265	1365935	342	83	94	11	1638	Baizomonadales
GCA_018396975	d__Archaea;p__Thermoproteota;c__Bathyarchaeia;o__B26-1;f__B26-1;g__DTEX01;s__DTEX01 sp018396975	207	149	107	14	134	1	0	0	0	88.3178	0.934579	0.459649	0.0174029	1099659	1679	75	81	11	1197	Baizomonadales
GCA_018396995	d__Archaea;p__Thermoproteota;c__Bathyarchaeia;o__B26-1;f__B26-1;g__DTEX01;s__DTEX01 sp018396995	207	149	107	1	142	6	0	0	0	99.0654	4.20561	0.436191	0.0138755	1461834	199	42	43	11	1557	Baizomonadales
GCA_018397005	d__Archaea;p__Thermoproteota;c__Bathyarchaeia;o__TCS64;f__TCS64;g__JAGTQU01;s__JAGTQU01 sp018396695	207	149	107	25	123	1	0	0	0	82.243	0.934579	0.43256	0.0248545	1316841	2911	122	202	11	1517	Wuzhiqiibiales
GCA_018397035	d__Archaea;p__Thermoproteota;c__Bathyarchaeia;o__40CM-2-53-6;f__RBG-13-38-9;g__JAGTQV01;s__JAGTQV01 sp018397035	207	145	103	39	105	1	0	0	0	75.2427	0.970874	0.519038	0.0187473	1700603	3063	156	240	11	1986	Houtuarculales
GCA_018397055	d__Archaea;p__Thermoproteota;c__Bathyarchaeia;o__B26-1;f__B26-1;g__PIYB01;s__PIYB01 sp018397055	207	149	107	16	133	0	0	0	0	87.8505	0	0.423304	0.0207969	1408612	1262	92	135	11	1535	Baizomonadales
GCA_018397065	d__Archaea;p__Thermoproteota;c__Bathyarchaeia;o__B26-1;f__B26-1;g__PIYB01;s__PIYB01 sp018397065	207	149	107	32	117	0	0	0	0	78.4328	0	0.414029	0.0284035	1202015	84	46	52	11	1252	Baizomonadales
GCA_903833115	d__Archaea;p__Thermoproteota;c__Bathyarchaeia;o__B26-1;f__UBA233;g__PALSA-986;s__PALSA-986 sp903901015	207	149	107	7	137	5	0	0	0	94.704	3.11526	0.464711	0.0266239	1758141	0	294	294	11	2128	Baizomonadales
GD_ZH_bin_112	d__Archaea;p__Thermoproteota;c__Bathyarchaeia;o__40CM-2-53-6;f__RBG-13-38-9;g__RBG-13-38-9;s__	207	149	107	69	69	11	0	0	0	52.5821	3.78624	0.378834	0.0102122	690691	0	95	95	11	791	Houtuarculales
GD_ZH_bin_224	d__Archaea;p__Thermoproteota;c__Bathyarchaeia;o__40CM-2-53-6;f__;g__;s__	207	145	103	41	95	9	0	0	0	68.0483	4.42494	0.469179	0.0121655	990207	0	330	330	11	1309	Houtuarculales
HN_SY_bin_61	d__Archaea;p__Thermoproteota;c__Bathyarchaeia;o__TCS64;f__TCS64;g__RBG-16-57-9;s__	207	149	107	47	96	6	0	0	0	62.9343	1.68943	0.487385	0.0193512	1442304	0	469	469	11	1896	Wuzhiqiibiales
JS_LYG_bin_103	d__Archaea;p__Thermoproteota;c__Bathyarchaeia;o__B26-1;f__UBA233;g__AD8-1;s__	207	149	107	67	71	11	0	0	0	62.4611	9.81308	0.320955	0.009897	680269	0	117	117	11	837	Baizomonadales
JS_LYG_bin_42	d__Archaea;p__Thermoproteota;c__Bathyarchaeia;o__B26-1;f__BA1;g__BIN-L-1;s__	207	149	107	36	108	5	0	0	0	76.4378	2.71987	0.370977	0.0254238	1252706	0	265	265	11	1493	Baizomonadales
LN_DD_bin_95	d__Archaea;p__Thermoproteota;c__Bathyarchaeia;o__TCS64;f__TCS64;g__RBG-16-57-9;s__	207	149	107	37	108	4	0	0	0	77.5701	1.94105	0.45474	0.0267391	2270966	0	455	455	11	2888	Wuzhiqiibiales
ZJ_NB_bin_117	d__Archaea;p__Thermoproteota;c__Bathyarchaeia;o__B26-1;f__;g__;s__	207	149	107	60	76	11	2	0	0	60.6638	9.42368	0.441785	0.0155825	1056098	0	382	382	11	1466	Baizomonadales
