# Supplementary material for: Patterns and drivers of macro- and micro-diversity of mudflat intertidal archaeomes along the Chinese coasts
Source: mSystems. 2026 Mar 27;11(4):e01434-25. doi: 10.1128/msystems.01434-25 (PMC13098193; doi:10.1128/msystems.01434-25)
Supplement: Data S7 to S12 — Additional information. [file msystems.01434-25-s0006.xlsx]

## Sheet: Supplementary Data 7
Supplementary Data 7. Genomic information for tree construction of Nitrosophaeria members
Genome ID	classification	Genomes	Markers	Marker Sets	Completeness	Contamination	GC	GC std	Genome Size	Ambiguous Bases	Scaffolds	Contigs	Translation Table	Predicted Genes	order
GCA_000204585	d__Archaea;p__Thermoproteota;c__Nitrososphaeria;o__Nitrososphaerales;f__Nitrosopumilaceae;g__Nitrosarchaeum;s__Nitrosarchaeum limnae	207	145	103	98.0583	0	0.324616	0	1772718	29483	1	76	11	2162	NP-gamma
GCA_000220175	d__Archaea;p__Thermoproteota;c__Nitrososphaeria;o__Nitrososphaerales;f__Nitrosopumilaceae;g__Nitrosarchaeum;s__Nitrosarchaeum koreense	207	145	103	100	0	0.326731	0	1607695	0	1	1	11	1925	NP-gamma
GCA_000242875	d__Archaea;p__Thermoproteota;c__Nitrososphaeria;o__Nitrososphaerales;f__Nitrosopumilaceae;g__Nitrosopumilus;s__Nitrosopumilus salaria	207	145	103	92.3948	1.94175	0.33794	0.0276644	1572957	4	171	171	11	2092	NP-gamma
GCA_000299395	d__Archaea;p__Thermoproteota;c__Nitrososphaeria;o__Nitrososphaerales;f__Nitrosopumilaceae;g__Nitrosopumilus;s__Nitrosopumilus sediminis	207	145	103	97.0874	0	0.335887	0	1690905	0	1	1	11	2112	NP-gamma
GCA_000685395	d__Archaea;p__Thermoproteota;c__Nitrososphaeria;o__Nitrososphaerales;f__Nitrosopumilaceae;g__Nitrosotenuis;s__Nitrosotenuis chungbukensis	207	145	103	99.0291	0.970874	0.417604	0.0313022	1762971	4	24	24	11	2047	NP-Eta
GCA_000723185	d__Archaea;p__Thermoproteota;c__Nitrososphaeria;o__Nitrososphaerales;f__Nitrosopumilaceae;g__Nitrosotenuis;s__Nitrosotenuis uzonensis	207	145	103	100	0.970874	0.42246	0.0336894	1636125	0	14	14	11	1921	NP-Eta
GCA_000956175	d__Archaea;p__Thermoproteota;c__Nitrososphaeria;o__Nitrososphaerales;f__Nitrosopumilaceae;g__Nitrosopumilus;s__Nitrosopumilus adriaticus	207	145	103	100	0	0.334069	0	1803090	0	1	1	11	2210	NP-gamma
GCA_001437625	d__Archaea;p__Thermoproteota;c__Nitrososphaeria;o__Nitrososphaerales;f__Nitrosopumilaceae;g__Nitrosopumilus;s__Nitrosopumilus sp001437625	207	145	103	99.5146	0.970874	0.310051	0.0224614	1270387	0	183	183	11	1698	NP-gamma
GCA_001443365	d__Archaea;p__Thermoproteota;c__Nitrososphaeria;o__Nitrososphaerales;f__Nitrosopumilaceae;g__CSP1-1;s__CSP1-1 sp001443365	207	145	103	99.0291	0	0.344224	0.00714912	1358434	81	10	12	11	1653	NP-Delta
GCA_001510275	d__Archaea;p__Thermoproteota;c__Nitrososphaeria;o__Nitrososphaerales;f__Nitrosopumilaceae;g__Nitrosopumilus;s__Nitrosopumilus sp001510275	207	145	103	94.1748	0	0.327745	0.00742621	1221161	0	31	31	11	1532	NP-gamma
GCA_001541925	d__Archaea;p__Thermoproteota;c__Nitrososphaeria;o__Nitrososphaerales;f__Nitrosopumilaceae;g__Nitrosopumilus;s__Nitrosopumilus sp001541925	207	145	103	100	0	0.313978	0.00646409	1383621	0	26	26	11	1735	NP-gamma
GCA_001543015	d__Archaea;p__Thermoproteota;c__Nitrososphaeria;o__Nitrososphaerales;f__Nitrosopumilaceae;g__Nitrosopumilus;s__Nitrosopumilus sp001543015	207	145	103	100	0	0.316419	0.0160411	1925182	0	67	67	11	2269	NP-gamma
GCA_001674955	d__Archaea;p__Thermoproteota;c__Nitrososphaeria;o__Nitrososphaerales;f__Nitrosopumilaceae;g__Nitrosopumilus;s__Nitrosopumilus sp014078525	207	145	103	92.0712	0	0.331095	0.00537078	1753952	16716	5	1259	11	2703	NP-gamma
GCA_002506665	d__Archaea;p__Thermoproteota;c__Nitrososphaeria;o__Nitrososphaerales;f__Nitrosopumilaceae;g__Nitrosopumilus;s__Nitrosopumilus sp002506665	207	145	103	92.233	0	0.412321	0.0158022	1389729	13984	89	236	11	1673	NP-gamma
GCA_002787055	d__Archaea;p__Thermoproteota;c__Nitrososphaeria;o__Nitrososphaerales;f__Nitrosopumilaceae;g__Nitrosotenuis;s__Nitrosotenuis aquarius	207	145	103	99.6764	1.94175	0.421842	0	1697207	0	1	1	11	2009	NP-Eta
GCA_002789395	d__Archaea;p__Thermoproteota;c__Nitrososphaeria;o__Nitrososphaerales;f__Nitrosopumilaceae;g__Nitrosarchaeum;s__	207	145	103	93.9507	1.94175	0.33534	0.0216251	1636597	28179	316	643	11	2198	NP-gamma
GCA_003702525	d__Archaea;p__Thermoproteota;c__Nitrososphaeria;o__Nitrososphaerales;f__Nitrosopumilaceae;g__Nitrosopumilus;s__Nitrosopumilus sp003702525	207	145	103	92.7184	2.91262	0.345255	0.0170692	1279624	0	64	64	11	1637	NP-gamma
GCA_003724255	d__Archaea;p__Thermoproteota;c__Nitrososphaeria;o__Nitrososphaerales;f__Nitrosopumilaceae;g__Nitrosopumilus;s__Nitrosopumilus sp003724325	207	145	103	91.7476	0.970874	0.476155	0.0170082	1306149	0	77	77	11	1623	NP-Beta
GCA_007571135	d__Archaea;p__Thermoproteota;c__Nitrososphaeria;o__Nitrososphaerales;f__Nitrosopumilaceae;g__Nitrosopumilus;s__Nitrosopumilus sp007571135	207	145	103	91.3493	0.970874	0.418799	0.0262309	1468040	0	175	175	11	1726	NP-gamma
GCA_010030505	d__Archaea;p__Thermoproteota;c__Nitrososphaeria;o__Nitrososphaerales;f__Nitrosopumilaceae;g__Nitrosotenuis;s__Nitrosotenuis sp010028495	207	145	103	98.0583	1.94175	0.398764	0.0347179	1680930	0	221	221	11	2145	NP-Eta
GCA_011771385	d__Archaea;p__Thermoproteota;c__Nitrososphaeria;o__Nitrososphaerales;f__Nitrosopumilaceae;g__JACEMX01;s__JACEMX01 sp011773785	207	145	103	96.1165	1.94175	0.347692	0.0120844	1370394	4159	42	118	11	1752	NP-gamma
GCA_012928605	d__Archaea;p__Thermoproteota;c__Nitrososphaeria;o__Nitrososphaerales;f__Nitrosopumilaceae;g__Nitrosopumilus;s__Nitrosopumilus sp013390905	207	145	103	100	0	0.33233	0.00471592	1289869	0	7	7	11	1612	NP-gamma
GCA_013215285	d__Archaea;p__Thermoproteota;c__Nitrososphaeria;o__Nitrososphaerales;f__Nitrosopumilaceae;g__Nitrosopumilus;s__Nitrosopumilus sp013215285	207	145	103	99.5146	0.485437	0.319769	0.0162571	1664924	1266	23	28	11	2089	NP-gamma
GCA_013521055	d__Archaea;p__Thermoproteota;c__Nitrososphaeria;o__Nitrososphaerales;f__Nitrosopumilaceae;g__Nitrosarchaeum;s__Nitrosarchaeum sp002737445	207	145	103	98.0583	0.970874	0.314339	0.0642707	1223972	0	37	37	11	1485	NP-gamma
GCA_013867285	d__Archaea;p__Thermoproteota;c__Nitrososphaeria;o__Nitrososphaerales;f__Nitrosopumilaceae;g__JACEMX01;s__JACEMX01 sp013867335	207	145	103	91.7476	4.36893	0.347119	0.0145008	1406613	0	112	112	11	1841	NP-gamma
GCA_013911135	d__Archaea;p__Thermoproteota;c__Nitrososphaeria;o__Nitrososphaerales;f__Nitrosopumilaceae;g__Nitrosopumilus;s__Nitrosopumilus sp013911135	207	145	103	97.5728	0	0.332672	0.053742	1709843	0	107	107	11	2245	NP-gamma
GCA_014078525	d__Archaea;p__Thermoproteota;c__Nitrososphaeria;o__Nitrososphaerales;f__Nitrosopumilaceae;g__Nitrosopumilus;s__Nitrosopumilus sp014078525	207	145	103	100	0	0.333546	0.0149368	1789073	406	9	13	11	2164	NP-gamma
GCA_014078545	d__Archaea;p__Thermoproteota;c__Nitrososphaeria;o__Nitrososphaerales;f__Nitrosopumilaceae;g__PXYB01;s__PXYB01 sp014078545	207	145	103	98.0583	5.95594	0.35775	0.00935953	1792966	973	109	123	11	2203	NP-Theta
GCA_016838795	d__Archaea;p__Thermoproteota;c__Nitrososphaeria;o__Nitrososphaerales;f__Nitrosopumilaceae;g__DRGT01;s__DRGT01 sp016838795	207	145	103	93.6893	4.04531	0.349277	0.0197394	1196682	0	297	297	11	1684	NP-Theta
GCA_016844685	d__Archaea;p__Thermoproteota;c__Nitrososphaeria;o__Nitrososphaerales;f__Nitrosopumilaceae;g__Nitrosotenuis;s__Nitrosotenuis sp016844685	207	145	103	93.8511	2.91262	0.385338	0.0171114	1333362	116	153	157	11	1684	NP-Eta
GCA_020431985	d__Archaea;p__Thermoproteota;c__Nitrososphaeria;o__Nitrososphaerales;f__Nitrosopumilaceae;g__Nitrosarchaeum_A;s__	207	145	103	97.0874	0	0.370024	0.0215606	1818473	0	264	264	11	2410	NP-gamma
GCA_021414105	d__Archaea;p__Thermoproteota;c__Nitrososphaeria;o__Nitrososphaerales;f__Nitrosopumilaceae;g__Nitrosarchaeum;s__	207	145	103	91.4239	1.04556	0.330683	0.0169632	1288093	0	65	65	11	1611	NP-gamma
GCA_022564515	d__Archaea;p__Thermoproteota;c__Nitrososphaeria;o__Nitrososphaerales;f__Nitrosopumilaceae;g__DRGT01;s__	207	145	103	97.0874	0.970874	0.343359	0.00986045	1506872	10	80	81	11	1875	NP-Theta
GCA_022567895	d__Archaea;p__Thermoproteota;c__Nitrososphaeria;o__Nitrososphaerales;f__Nitrosopumilaceae;g__DRGT01;s__DRGT01 sp011055585	207	145	103	94.1748	1.45631	0.340898	0.0127838	1205650	595	92	98	11	1540	NP-Theta
GCA_022573895	d__Archaea;p__Thermoproteota;c__Nitrososphaeria;o__Nitrososphaerales;f__Nitrosopumilaceae;g__Nitrosopumilus;s__	207	145	103	98.0583	3.8835	0.331746	0.014915	1804682	10	92	93	11	2332	NP-gamma
GCA_022574415	d__Archaea;p__Thermoproteota;c__Nitrososphaeria;o__Nitrososphaerales;f__Nitrosopumilaceae;g__DRGT01;s__	207	145	103	92.6438	2.01643	0.348619	0.0160527	1340488	395	149	153	11	1742	NP-Theta
GCA_024644385	d__Archaea;p__Thermoproteota;c__Nitrososphaeria;o__Nitrososphaerales;f__Nitrosopumilaceae;g__JACEMX01;s__	207	145	103	93.6893	4.85437	0.339124	0.0138239	1557866	1100	85	96	11	1912	NP-gamma
GCA_025699025	d__Archaea;p__Thermoproteota;c__Nitrososphaeria;o__Nitrososphaerales;f__Nitrosopumilaceae;g__Nitrosarchaeum_A;s__	207	145	103	98.0583	0.970874	0.378178	0.00494378	1705683	0	4	4	11	2041	NP-gamma
GCA_025699255	d__Archaea;p__Thermoproteota;c__Nitrososphaeria;o__Nitrososphaerales;f__Nitrosopumilaceae;g__Nitrosopumilus;s__	207	145	103	99.0291	0.970874	0.328834	0.0112148	1649374	0	20	20	11	2000	NP-gamma
GCA_025930555	d__Archaea;p__Thermoproteota;c__Nitrososphaeria;o__Nitrososphaerales;f__Nitrosopumilaceae;g__Nitrosarchaeum;s__	207	145	103	95.6311	0.970874	0.330443	0.0164112	1368586	0	172	172	11	1788	NP-gamma
GCA_026768455	d__Archaea;p__Thermoproteota;c__Nitrososphaeria;o__Nitrososphaerales;f__Nitrosopumilaceae;g__Nitrosotenuis;s__	207	145	103	99.0291	0.970874	0.466473	0.0161676	1677461	0	18	18	11	1985	NP-Eta
GCA_027347505	d__Archaea;p__Thermoproteota;c__Nitrososphaeria;o__Nitrososphaerales;f__Nitrosopumilaceae;g__Nitrosotenuis;s__	207	145	103	90.6149	1.53099	0.411496	0.0142806	1327449	98	151	152	11	1732	NP-Eta
GCA_029263475	d__Archaea;p__Thermoproteota;c__Nitrososphaeria;o__Nitrososphaerales;f__Nitrosopumilaceae;g__Nitrosopumilus;s__	207	145	103	94.1748	6.47249	0.367056	0.017268	2287190	0	91	91	11	2922	NP-gamma
GCA_029460175	d__Archaea;p__Thermoproteota;c__Nitrososphaeria;o__Nitrososphaerales;f__Nitrosopumilaceae;g__;s__	207	145	103	94.2681	2.91262	0.336124	0.0193031	2633605	0	771	771	11	3735	NP-Theta
GCA_029460255	d__Archaea;p__Thermoproteota;c__Nitrososphaeria;o__Nitrososphaerales;f__Nitrosopumilaceae;g__CSP1-1;s__	207	145	103	91.2621	2.91262	0.333834	0.0165505	2986502	0	798	798	11	4166	NP-Theta
GCA_029460435	d__Archaea;p__Thermoproteota;c__Nitrososphaeria;o__Nitrososphaerales;f__Nitrosopumilaceae;g__;s__	207	145	103	90.2166	4.11999	0.334624	0.0180231	3589477	0	1779	1779	11	5404	NP-gamma
GCA_937920125	d__Archaea;p__Thermoproteota;c__Nitrososphaeria;o__Nitrososphaerales;f__Nitrosopumilaceae;g__Nitrosopumilus;s__	207	145	103	96.1165	1.94175	0.392577	0.0291032	1538881	0	184	184	11	1895	NP-gamma
GCA_938049695	d__Archaea;p__Thermoproteota;c__Nitrososphaeria;o__Nitrososphaerales;f__Nitrosopumilaceae;g__Nitrosarchaeum;s__Nitrosarchaeum sp003569705	207	145	103	96.3654	1.94175	0.327906	0.0151911	1364780	0	66	66	11	1716	NP-gamma
LDXL01000004	d__Archaea;p__Thermoproteota;c__Nitrososphaeria;o__Nitrososphaerales;f__Nitrosopumilaceae;g__CSP1-1;s__	207	145	103	21.8447	0	0.354176	0.0245525	183231	0	253	253	11	252	NP-Delta
SD_DY_bin_156	d__Archaea;p__Thermoproteota;c__Nitrososphaeria;o__Nitrososphaerales;f__Nitrosopumilaceae;g__CSP1-1;s__	207	145	103	62.945	6.6343	0.334383	0.00876783	957651	0	201	201	11	1330	NP-Delta
SD_DY_bin_227	d__Archaea;p__Thermoproteota;c__Nitrososphaeria;o__Nitrososphaerales;f__Nitrosopumilaceae;g__CSP1-1;s__	207	145	103	59.9577	2.42718	0.330843	0.0134504	1036050	0	146	146	11	1294	NP-Delta
SD_DY_bin_343	d__Archaea;p__Thermoproteota;c__Nitrososphaeria;o__Nitrososphaerales;f__Nitrosopumilaceae;g__JACEMX01;s__	207	145	103	52.8753	9.62783	0.337227	0.0203946	857847	0	381	381	11	1354	NP-gamma
SD_DY_bin_417	d__Archaea;p__Thermoproteota;c__Nitrososphaeria;o__Nitrososphaerales;f__Nitrosopumilaceae;g__Nitrosopumilus;s__	207	145	103	74.11	0	0.331179	0.0123183	1056273	0	175	175	11	1447	NP-gamma
SD_DY_bin_480	d__Archaea;p__Thermoproteota;c__Nitrososphaeria;o__Nitrososphaerales;f__Nitrosopumilaceae;g__DRGT01;s__	207	145	103	98.0583	4.69256	0.341373	0.0179845	1392718	0	146	146	11	1759	NP-Theta
SD_DY_bin_7	d__Archaea;p__Thermoproteota;c__Nitrososphaeria;o__Nitrososphaerales;f__Nitrosopumilaceae;g__DRGT01;s__	207	145	103	52.0475	5.58252	0.345158	0.0146669	748933	0	246	246	11	1100	NP-Theta
SD_DY_bin_75	d__Archaea;p__Thermoproteota;c__Nitrososphaeria;o__Nitrososphaerales;f__Nitrosopumilaceae;g__;s__	207	145	103	71.3592	4.85437	0.338117	0.0173087	1012735	0	215	215	11	1411	NP-gamma
ZJ_WZ_bin_184	d__Archaea;p__Thermoproteota;c__Nitrososphaeria;o__Nitrososphaerales;f__Nitrosopumilaceae;g__JACEMX01;s__	207	145	103	50.0249	8.73786	0.339286	0.0155843	1253071	0	202	202	11	1727	NP-gamma
GD_ST_bin_83	d__Archaea;p__Thermoproteota;c__Nitrososphaeria;o__Nitrososphaerales;f__Nitrosopumilaceae;g__PXYB01;s__	207	145	103	63.9283	0.485437	0.346061	0.0152484	777857	0	203	203	11	1100	NP-Alpha
GD_ZH_bin_260	d__Archaea;p__Thermoproteota;c__Nitrososphaeria;o__Nitrososphaerales;f__Nitrosopumilaceae;g__JACEMX01;s__	207	145	103	93.2039	1.94175	0.338476	0.0160929	1367477	0	206	206	11	1799	NP-gamma
GX_BH_bin_20	d__Archaea;p__Thermoproteota;c__Nitrososphaeria;o__Nitrososphaerales;f__Nitrosopumilaceae;g__JACEMX01;s__	207	145	103	55.9559	6.31068	0.355668	0.0201348	885377	0	364	364	11	1304	NP-gamma
JS_YC_bin_164	d__Archaea;p__Thermoproteota;c__Nitrososphaeria;o__Nitrososphaerales;f__Nitrosopumilaceae;g__JACEMX01;s__JACEMX01 sp013867335	207	145	103	84.8768	7.76699	0.346621	0.0156956	1389337	0	198	198	11	1853	NP-gamma
JS_YC_bin_221	d__Archaea;p__Thermoproteota;c__Nitrososphaeria;o__Nitrososphaerales;f__Nitrosopumilaceae;g__Nitrosopumilus;s__	207	145	103	92.7184	4.92905	0.33628	0.0164557	1297019	0	119	119	11	1760	NP-gamma

## Sheet: Supplementary Data 8
Supplementary Data 8. Horizontal gene transfer events in intertidal archaeal MAGs identified by HGTector and MetaCHIP
Horizontal gene transfer events identified by HGTector against reference genomes
MAG ID	tanonomy	Protein ID	Silhouette score	Potential donor	#query	seed_ortholog	evalue	score	eggNOG_OGs	max_annot_lvl	COG_category	Description	Preferred_name	GOs	EC	KEGG_ko	KEGG_Pathway	KEGG_Module	KEGG_Reaction	KEGG_rclass	BRITE	KEGG_TC	CAZy	BiGG_Reaction	PFAMs
ZJ_WZ_bin_184	Thaumarchaeota	ZJ_WZ_contig_9064364_3	0.73769	N/A	ZJ_WZ_contig_9064364_3	1229909.NSED_06560	8e-46	149	arCOG06790@1|root,arCOG06790@2157|Archaea,41T7J@651137|Thaumarchaeota	651137|Thaumarchaeota	S	Zn-finger in ubiquitin-hydrolases and other protein	-	-	-	-	-	-	-	-	-	-	-	-	zf-UBP
ZJ_WZ_bin_184	Thaumarchaeota	ZJ_WZ_contig_9064364_16	0.747741	N/A	ZJ_WZ_contig_9064364_16	313624.NSP_48780	6.49e-62	199	COG0546@1|root,COG0546@2|Bacteria,1G52P@1117|Cyanobacteria,1HM8I@1161|Nostocales	1117|Cyanobacteria	S	TIGRFAM haloacid dehalogenase superfamily, subfamily IA, variant 1 with third motif having Dx(3-4)D or Dx(3-4)E	cbbZp	-	3.1.3.18	ko:K01091	ko00630,ko01100,ko01110,ko01130,map00630,map01100,map01110,map01130	-	R01334	RC00017	ko00000,ko00001,ko01000	-	-	-	HAD_2
ZJ_WZ_bin_184	Thaumarchaeota	ZJ_WZ_contig_8335909_3	0.579553	N/A	ZJ_WZ_contig_8335909_3	1459636.NTE_00350	1.44e-52	168	COG0662@1|root,arCOG03003@2157|Archaea	2157|Archaea	G	PFAM Cupin 2, conserved barrel domain protein	-	-	-	ko:K11312	-	-	-	-	ko00000	-	-	-	Cupin_2,Cupin_3
ZJ_WZ_bin_184	Thaumarchaeota	ZJ_WZ_contig_7850763_1	0.687614	Thaumarchaeota	ZJ_WZ_contig_7850763_1	666686.B1NLA3E_12745	2.54e-57	207	COG2202@1|root,COG5002@1|root,COG2202@2|Bacteria,COG5002@2|Bacteria,1VUBP@1239|Firmicutes,4HUPW@91061|Bacilli,1ZS15@1386|Bacillus	91061|Bacilli	T	Histidine kinase	kinA	-	2.7.13.3	ko:K02491	ko02020,map02020	M00485	-	-	ko00000,ko00001,ko00002,ko01000,ko01001,ko02022	-	-	-	5TM-5TMR_LYT,HATPase_c,HisKA,MASE3,MHYT,PAS,PAS_3,PAS_4,PAS_9
ZJ_WZ_bin_184	Thaumarchaeota	ZJ_WZ_contig_7665735_4	0.664183	N/A	ZJ_WZ_contig_7665735_4	1304885.AUEY01000046_gene7	1.47e-148	438	COG0415@1|root,COG0415@2|Bacteria,1MV9Y@1224|Proteobacteria,42MQ6@68525|delta/epsilon subdivisions,2WMJQ@28221|Deltaproteobacteria	28221|Deltaproteobacteria	L	FAD binding domain of DNA photolyase	phr	-	4.1.99.3	ko:K01669	-	-	-	-	ko00000,ko01000,ko03400	-	-	-	DNA_photolyase,FAD_binding_7
ZJ_WZ_bin_184	Thaumarchaeota	ZJ_WZ_contig_7578339_3	0.724332	N/A	ZJ_WZ_contig_7578339_3	1229909.NSED_00880	1.85e-69	218	COG2518@1|root,arCOG00976@2157|Archaea	2157|Archaea	J	Catalyzes the methyl esterification of L-isoaspartyl residues in peptides and proteins that result from spontaneous decomposition of normal L-aspartyl and L-asparaginyl residues. It plays a role in the repair and or degradation of damaged proteins	pcm	GO:0003674,GO:0003824,GO:0004719,GO:0005575,GO:0005622,GO:0005623,GO:0005737,GO:0006464,GO:0006479,GO:0006807,GO:0008150,GO:0008152,GO:0008168,GO:0008171,GO:0008213,GO:0008276,GO:0008757,GO:0009987,GO:0010340,GO:0016740,GO:0016741,GO:0019538,GO:0032259,GO:0036211,GO:0043170,GO:0043412,GO:0043414,GO:0044237,GO:0044238,GO:0044260,GO:0044267,GO:0044424,GO:0044464,GO:0051998,GO:0071704,GO:0140096,GO:…	2.1.1.77	ko:K00573	-	-	-	-	ko00000,ko01000	-	-	-	PCMT
ZJ_WZ_bin_184	Thaumarchaeota	ZJ_WZ_contig_7217595_9	0.730315	Thaumarchaeota	ZJ_WZ_contig_7217595_9	436308.Nmar_1096	1.03e-177	505	arCOG09395@1|root,arCOG09395@2157|Archaea,41T04@651137|Thaumarchaeota	651137|Thaumarchaeota	S	Protein of unknown function (DUF3179)	-	-	-	-	-	-	-	-	-	-	-	-	DUF3179
ZJ_WZ_bin_184	Thaumarchaeota	ZJ_WZ_contig_5130485_4	0.632122	Thaumarchaeota	ZJ_WZ_contig_5130485_4	436308.Nmar_0572	3.13e-86	266	COG1914@1|root,arCOG04531@2157|Archaea	2157|Archaea	P	COG1914 Mn2 and Fe2 transporters of the NRAMP family	-	-	-	-	-	-	-	-	-	-	-	-	5TM-5TMR_LYT,Nramp
ZJ_WZ_bin_184	Thaumarchaeota	ZJ_WZ_contig_476923_4	0.760321	N/A	ZJ_WZ_contig_476923_4	43989.cce_1558	2.4e-80	252	COG0384@1|root,COG0384@2|Bacteria,1G0Y0@1117|Cyanobacteria,3KHGC@43988|Cyanothece	1117|Cyanobacteria	S	PFAM Phenazine biosynthesis PhzC PhzF protein	-	-	5.3.3.17	ko:K06998	ko00405,ko01130,ko02024,map00405,map01130,map02024	M00835	-	-	ko00000,ko00001,ko00002,ko01000	-	-	-	PhzC-PhzF
ZJ_WZ_bin_184	Thaumarchaeota	ZJ_WZ_contig_4606315_9	0.65877	N/A	ZJ_WZ_contig_4606315_9	251229.Chro_2356	1.07e-87	270	COG2326@1|root,COG2326@2|Bacteria,1G159@1117|Cyanobacteria,3VMQS@52604|Pleurocapsales	1117|Cyanobacteria	S	Polyphosphate kinase 2 (PPK2)	-	-	-	-	-	-	-	-	-	-	-	-	PPK2
ZJ_WZ_bin_184	Thaumarchaeota	ZJ_WZ_contig_4606315_8	0.710283	N/A	ZJ_WZ_contig_4606315_8	1229909.NSED_02475	7.38e-72	219	COG3174@1|root,arCOG04203@2157|Archaea	2157|Archaea	S	membrane	mgtC1	-	-	ko:K07507	-	-	-	-	ko00000,ko02000	9.B.20	-	-	DUF4010,MgtC
ZJ_WZ_bin_184	Thaumarchaeota	ZJ_WZ_contig_4606315_3	0.501109	Thaumarchaeota	ZJ_WZ_contig_4606315_3	411473.RUMCAL_03314	9.84e-23	106	COG0248@1|root,COG0248@2|Bacteria,1TS3I@1239|Firmicutes,248EW@186801|Clostridia,3WJBT@541000|Ruminococcaceae	186801|Clostridia	FP	Ppx GppA phosphatase	ppx	-	3.6.1.11,3.6.1.40	ko:K01524	ko00230,map00230	-	R03409	RC00002	ko00000,ko00001,ko01000	-	-	-	HD,Ppx-GppA
ZJ_WZ_bin_184	Thaumarchaeota	ZJ_WZ_contig_3185606_8	0.718936	Thaumarchaeota	ZJ_WZ_contig_3185606_8	436308.Nmar_1427	5.27e-79	241	COG0009@1|root,arCOG01952@2157|Archaea,41SPF@651137|Thaumarchaeota	651137|Thaumarchaeota	J	Sua5 YciO YrdC YwlC family	-	-	2.7.7.87	ko:K07566	-	-	R10463	RC00745	ko00000,ko01000,ko03009,ko03016	-	-	-	Sua5_yciO_yrdC
ZJ_WZ_bin_184	Thaumarchaeota	ZJ_WZ_contig_2872578_14	0.618053	Euryarchaeota	ZJ_WZ_contig_2872578_14	1229909.NSED_04900	2.65e-155	440	COG3638@1|root,arCOG00206@2157|Archaea,41SY4@651137|Thaumarchaeota	651137|Thaumarchaeota	E	ABC transporter	-	-	3.6.3.28	ko:K02041	ko02010,map02010	M00223	-	-	ko00000,ko00001,ko00002,ko01000,ko02000	3.A.1.9	-	-	ABC_tran
ZJ_WZ_bin_184	Thaumarchaeota	ZJ_WZ_contig_2872578_13	0.692523	Euryarchaeota	ZJ_WZ_contig_2872578_13	436308.Nmar_0873	7.65e-150	426	COG3639@1|root,arCOG00173@2157|Archaea,41SZI@651137|Thaumarchaeota	651137|Thaumarchaeota	P	phosphonate ABC transporter, inner membrane subunit	-	-	-	ko:K02042	ko02010,map02010	M00223	-	-	ko00000,ko00001,ko00002,ko02000	3.A.1.9	-	-	BPD_transp_1
ZJ_WZ_bin_184	Thaumarchaeota	ZJ_WZ_contig_27046548_3	0.654751	N/A	ZJ_WZ_contig_27046548_3	935836.JAEL01000084_gene759	9.91e-113	340	arCOG09463@1|root,2Z8U6@2|Bacteria,1TRR7@1239|Firmicutes,4HPB6@91061|Bacilli,1ZEPI@1386|Bacillus	91061|Bacilli	S	DNA-sulfur modification-associated	-	-	-	ko:K19169	-	-	-	-	ko00000,ko02048	-	-	-	DndB
ZJ_WZ_bin_184	Thaumarchaeota	ZJ_WZ_contig_27046548_2	0.72568	N/A	ZJ_WZ_contig_27046548_2	1280953.HOC_00055	3.82e-145	431	COG0175@1|root,COG0175@2|Bacteria,1MXNT@1224|Proteobacteria,2U1TY@28211|Alphaproteobacteria	28211|Alphaproteobacteria	EH	COG0175 3'-phosphoadenosine 5'-phosphosulfate sulfotransferase (PAPS reductase) FAD synthetase and related enzymes	-	-	-	ko:K19170	-	-	-	-	ko00000,ko02048	-	-	-	PAPS_reduct
ZJ_WZ_bin_184	Thaumarchaeota	ZJ_WZ_contig_26473103_2	0.573873	N/A	ZJ_WZ_contig_26473103_2	205922.Pfl01_2176	3.32e-41	155	COG2199@1|root,COG3706@2|Bacteria,1R7HC@1224|Proteobacteria,1T1I4@1236|Gammaproteobacteria,1YQBV@136843|Pseudomonas fluorescens group	1236|Gammaproteobacteria	T	Domain present in phytochromes and cGMP-specific phosphodiesterases.	cyaA	-	-	-	-	-	-	-	-	-	-	-	GAF,GGDEF
ZJ_WZ_bin_184	Thaumarchaeota	ZJ_WZ_contig_24310970_7	0.753908	N/A	ZJ_WZ_contig_24310970_7	1443125.Z962_08850	9.31e-70	229	COG4294@1|root,COG4294@2|Bacteria,1TTCB@1239|Firmicutes,24BHY@186801|Clostridia,36FIA@31979|Clostridiaceae	186801|Clostridia	L	UV damage endonuclease UvdE	uvdE	-	-	ko:K13281	-	-	-	-	ko00000,ko01000	-	-	-	DUF1722,UvdE
ZJ_WZ_bin_184	Thaumarchaeota	ZJ_WZ_contig_24310970_6	0.761041	Thaumarchaeota	ZJ_WZ_contig_24310970_6	1268239.PALB_33010	4.59e-32	120	COG0655@1|root,COG0655@2|Bacteria,1MW7N@1224|Proteobacteria,1S23B@1236|Gammaproteobacteria,2Q08I@267888|Pseudoalteromonadaceae	1236|Gammaproteobacteria	S	Belongs to the WrbA family	wrbA	-	1.6.5.2	ko:K03809	ko00130,ko01110,map00130,map01110	-	R02964,R03643,R03816	RC00819	ko00000,ko00001,ko01000	-	-	-	FMN_red
ZJ_WZ_bin_184	Thaumarchaeota	ZJ_WZ_contig_23903334_8	0.63709	Thaumarchaeota	ZJ_WZ_contig_23903334_8	1229909.NSED_00905	9.05e-96	286	arCOG07526@1|root,arCOG07526@2157|Archaea	2157|Archaea	L	Restriction endonuclease	-	-	-	-	-	-	-	-	-	-	-	-	ATP-cone,Mrr_cat
ZJ_WZ_bin_184	Thaumarchaeota	ZJ_WZ_contig_23903334_12	0.760039	Proteobacteria	ZJ_WZ_contig_23903334_12	118173.KB235914_gene269	3.4e-12	73.2	COG0500@1|root,COG2226@2|Bacteria,1G0IS@1117|Cyanobacteria,1H7VF@1150|Oscillatoriales	1117|Cyanobacteria	Q	Belongs to the class I-like SAM-binding methyltransferase superfamily. gTMT family	-	-	2.1.1.95	ko:K05928	ko00130,ko01100,ko01110,map00130,map01100,map01110	M00112	R07236,R07504,R10491,R10492	RC00003,RC01662	ko00000,ko00001,ko00002,ko01000	-	-	-	Methyltransf_11
ZJ_WZ_bin_184	Thaumarchaeota	ZJ_WZ_contig_23559959_14	0.713912	Thaumarchaeota	ZJ_WZ_contig_23559959_14	436308.Nmar_1427	1.23e-77	238	COG0009@1|root,arCOG01952@2157|Archaea,41SPF@651137|Thaumarchaeota	651137|Thaumarchaeota	J	Sua5 YciO YrdC YwlC family	-	-	2.7.7.87	ko:K07566	-	-	R10463	RC00745	ko00000,ko01000,ko03009,ko03016	-	-	-	Sua5_yciO_yrdC
ZJ_WZ_bin_184	Thaumarchaeota	ZJ_WZ_contig_2345012_5	0.561581	Chloroflexi	ZJ_WZ_contig_2345012_5	65497.JODV01000010_gene2679	1.38e-31	125	COG2141@1|root,COG2141@2|Bacteria,2H0K9@201174|Actinobacteria,4E3AX@85010|Pseudonocardiales	201174|Actinobacteria	C	Luciferase-like monooxygenase	-	-	-	-	-	-	-	-	-	-	-	-	Bac_luciferase
ZJ_WZ_bin_184	Thaumarchaeota	ZJ_WZ_contig_23312238_3	0.694752	N/A	ZJ_WZ_contig_23312238_3	706587.Desti_2409	1.41e-71	221	COG1765@1|root,COG1765@2|Bacteria,1MWPR@1224|Proteobacteria,42S3G@68525|delta/epsilon subdivisions,2WNET@28221|Deltaproteobacteria,2MQWH@213462|Syntrophobacterales	28221|Deltaproteobacteria	O	OsmC-like protein	-	-	-	-	-	-	-	-	-	-	-	-	OsmC
ZJ_WZ_bin_184	Thaumarchaeota	ZJ_WZ_contig_22188597_11	0.658026	N/A	ZJ_WZ_contig_22188597_11	436308.Nmar_1004	1.61e-312	860	COG0405@1|root,arCOG04053@2157|Archaea	2157|Archaea	E	gamma-glutamyltransferase	ggt	-	2.3.2.2,3.4.19.13	ko:K00681	ko00430,ko00460,ko00480,ko01100,map00430,map00460,map00480,map01100	-	R00494,R01262,R01687,R03867,R03916,R03970,R03971,R04935	RC00064,RC00090,RC00096	ko00000,ko00001,ko01000,ko01002	-	-	-	G_glu_transpept
ZJ_WZ_bin_184	Thaumarchaeota	ZJ_WZ_contig_22187624_4	0.735408	N/A	ZJ_WZ_contig_22187624_4	1229909.NSED_07365	6.41e-224	628	COG1301@1|root,arCOG04335@2157|Archaea	2157|Archaea	C	COG1301 Na H -dicarboxylate symporters	gltP	GO:0001504,GO:0001505,GO:0003333,GO:0003674,GO:0005215,GO:0005283,GO:0005310,GO:0005326,GO:0005342,GO:0005343,GO:0005416,GO:0005488,GO:0005515,GO:0006810,GO:0006811,GO:0006812,GO:0006814,GO:0006820,GO:0006821,GO:0006835,GO:0006836,GO:0006865,GO:0008150,GO:0008324,GO:0008509,GO:0008514,GO:0009987,GO:0015075,GO:0015077,GO:0015081,GO:0015103,GO:0015108,GO:0015171,GO:0015172,GO:0015179,GO:0015183,GO:…	-	ko:K07862	-	-	-	-	ko00000,ko02000	2.A.23.4	-	-	SDF
ZJ_WZ_bin_184	Thaumarchaeota	ZJ_WZ_contig_21261274_8	0.608182	N/A	ZJ_WZ_contig_21261274_8	589924.Ferp_2149	6.77e-73	236	COG4177@1|root,arCOG01273@2157|Archaea,2XSUW@28890|Euryarchaeota,245V9@183980|Archaeoglobi	183980|Archaeoglobi	E	inner-membrane translocator	-	-	-	ko:K01998	ko02010,ko02024,map02010,map02024	M00237	-	-	ko00000,ko00001,ko00002,ko02000	3.A.1.4	-	-	BPD_transp_2
ZJ_WZ_bin_184	Thaumarchaeota	ZJ_WZ_contig_21261274_7	0.505073	N/A	ZJ_WZ_contig_21261274_7	573063.Metin_0439	3.43e-72	232	COG0559@1|root,arCOG01269@2157|Archaea,2XUQ4@28890|Euryarchaeota,23RCV@183939|Methanococci	183939|Methanococci	E	PFAM inner-membrane translocator	-	-	-	ko:K01997	ko02010,ko02024,map02010,map02024	M00237	-	-	ko00000,ko00001,ko00002,ko02000	3.A.1.4	-	-	BPD_transp_2
ZJ_WZ_bin_184	Thaumarchaeota	ZJ_WZ_contig_21261274_6	0.753039	N/A	ZJ_WZ_contig_21261274_6	453591.Igni_0731	4.02e-78	243	COG0411@1|root,arCOG00925@2157|Archaea,2XQAX@28889|Crenarchaeota	28889|Crenarchaeota	E	PFAM ABC transporter related	-	-	-	ko:K01995	ko02010,ko02024,map02010,map02024	M00237	-	-	ko00000,ko00001,ko00002,ko02000	3.A.1.4	-	-	ABC_tran,BCA_ABC_TP_C
ZJ_WZ_bin_184	Thaumarchaeota	ZJ_WZ_contig_21261274_5	0.743901	N/A	ZJ_WZ_contig_21261274_5	565033.GACE_1818	1.18e-68	218	COG0410@1|root,arCOG00924@2157|Archaea,2XT1R@28890|Euryarchaeota,245ZE@183980|Archaeoglobi	183980|Archaeoglobi	E	ABC transporter	-	-	-	ko:K01996	ko02010,ko02024,map02010,map02024	M00237	-	-	ko00000,ko00001,ko00002,ko02000	3.A.1.4	-	-	ABC_tran
ZJ_WZ_bin_184	Thaumarchaeota	ZJ_WZ_contig_21261274_1	0.71973	Proteobacteria	ZJ_WZ_contig_21261274_1	236097.ADG881_690	5.65e-127	390	COG2015@1|root,COG2015@2|Bacteria,1MU82@1224|Proteobacteria,1RMHR@1236|Gammaproteobacteria,1XNYQ@135619|Oceanospirillales	135619|Oceanospirillales	Q	Alkyl sulfatase dimerisation	-	-	-	-	-	-	-	-	-	-	-	-	Alkyl_sulf_C,Alkyl_sulf_dimr,Lactamase_B
ZJ_WZ_bin_184	Thaumarchaeota	ZJ_WZ_contig_20118002_9	0.670574	Thaumarchaeota	ZJ_WZ_contig_20118002_9	436308.Nmar_0971	2.33e-149	425	COG0668@1|root,arCOG01568@2157|Archaea,41T3B@651137|Thaumarchaeota	651137|Thaumarchaeota	M	Mechanosensitive ion channel	-	-	-	-	-	-	-	-	-	-	-	-	MS_channel
ZJ_WZ_bin_184	Thaumarchaeota	ZJ_WZ_contig_1850799_7	0.759498	Thaumarchaeota	ZJ_WZ_contig_1850799_7	1229909.NSED_02105	1.25e-75	228	COG0735@1|root,arCOG01868@2157|Archaea	2157|Archaea	P	transcriptional regulators	fur	-	-	ko:K03711,ko:K09825	-	-	-	-	ko00000,ko03000	-	-	-	FUR,PadR
ZJ_WZ_bin_184	Thaumarchaeota	ZJ_WZ_contig_1850799_5	0.727239	N/A	ZJ_WZ_contig_1850799_5	1229909.NSED_00880	9.94e-67	211	COG2518@1|root,arCOG00976@2157|Archaea	2157|Archaea	J	Catalyzes the methyl esterification of L-isoaspartyl residues in peptides and proteins that result from spontaneous decomposition of normal L-aspartyl and L-asparaginyl residues. It plays a role in the repair and or degradation of damaged proteins	pcm	GO:0003674,GO:0003824,GO:0004719,GO:0005575,GO:0005622,GO:0005623,GO:0005737,GO:0006464,GO:0006479,GO:0006807,GO:0008150,GO:0008152,GO:0008168,GO:0008171,GO:0008213,GO:0008276,GO:0008757,GO:0009987,GO:0010340,GO:0016740,GO:0016741,GO:0019538,GO:0032259,GO:0036211,GO:0043170,GO:0043412,GO:0043414,GO:0044237,GO:0044238,GO:0044260,GO:0044267,GO:0044424,GO:0044464,GO:0051998,GO:0071704,GO:0140096,GO:…	2.1.1.77	ko:K00573	-	-	-	-	ko00000,ko01000	-	-	-	PCMT
ZJ_WZ_bin_184	Thaumarchaeota	ZJ_WZ_contig_1850799_24	0.753529	N/A	ZJ_WZ_contig_1850799_24	272626.lin2717	9.75e-43	147	COG0262@1|root,COG0262@2|Bacteria,1VAUA@1239|Firmicutes,4HNCF@91061|Bacilli,26KB6@186820|Listeriaceae	91061|Bacilli	H	Dihydrofolate Reductase	-	-	-	-	-	-	-	-	-	-	-	-	RibD_C
ZJ_WZ_bin_184	Thaumarchaeota	ZJ_WZ_contig_1760600_4	0.760772	N/A	ZJ_WZ_contig_1760600_4	1229909.NSED_02900	3.21e-70	214	COG0432@1|root,arCOG04214@2157|Archaea	2157|Archaea	S	PFAM Uncharacterised protein family UPF0047	-	-	-	-	-	-	-	-	-	-	-	-	UPF0047
ZJ_WZ_bin_184	Thaumarchaeota	ZJ_WZ_contig_15114024_33	0.691902	Thaumarchaeota	ZJ_WZ_contig_15114024_33	1229909.NSED_03085	1.46e-150	431	COG0530@1|root,arCOG02881@2157|Archaea,41T1S@651137|Thaumarchaeota	651137|Thaumarchaeota	P	Sodium/calcium exchanger protein	-	-	-	ko:K07301	-	-	-	-	ko00000,ko02000	2.A.19.5	-	-	Na_Ca_ex
ZJ_WZ_bin_184	Thaumarchaeota	ZJ_WZ_contig_1407378_8	0.705952	Thaumarchaeota	ZJ_WZ_contig_1407378_8	1229909.NSED_01000	4.86e-165	469	COG1063@1|root,arCOG01459@2157|Archaea	2157|Archaea	C	Catalyzes the NAD(P)( )-dependent oxidation of D-glucose to D-gluconate via gluconolactone. Can utilize both NAD( ) and NADP( ) as electron acceptor. Is involved in the degradation of glucose through a	-	-	1.1.1.1	ko:K00001	ko00010,ko00071,ko00350,ko00625,ko00626,ko00830,ko00980,ko00982,ko01100,ko01110,ko01120,ko01130,ko01220,map00010,map00071,map00350,map00625,map00626,map00830,map00980,map00982,map01100,map01110,map01120,map01130,map01220	-	R00623,R00754,R02124,R04805,R04880,R05233,R05234,R06917,R06927,R07105,R08281,R08306,R08310	RC00050,RC00087,RC00088,RC00099,RC00116,RC00649,RC01734,RC02273	ko00000,ko00001,ko01000	-	-	-	ADH_N,ADH_zinc_N,Glu_dehyd_C
ZJ_WZ_bin_184	Thaumarchaeota	ZJ_WZ_contig_13178702_24	0.703348	N/A	ZJ_WZ_contig_13178702_24	1198232.CYCME_2145	2.58e-59	195	COG2199@1|root,COG2203@1|root,COG2199@2|Bacteria,COG2203@2|Bacteria,1RGKE@1224|Proteobacteria,1RPC0@1236|Gammaproteobacteria,463X0@72273|Thiotrichales	72273|Thiotrichales	T	GAF domain	-	-	-	-	-	-	-	-	-	-	-	-	GAF,GGDEF
ZJ_WZ_bin_184	Thaumarchaeota	ZJ_WZ_contig_12494599_4	0.712924	N/A	ZJ_WZ_contig_12494599_4	1380384.JADN01000006_gene2580	5.89e-98	294	COG1878@1|root,COG1878@2|Bacteria,4NFYB@976|Bacteroidetes,1IIVK@117743|Flavobacteriia	976|Bacteroidetes	S	Putative cyclase	-	-	-	-	-	-	-	-	-	-	-	-	Cyclase
ZJ_WZ_bin_184	Thaumarchaeota	ZJ_WZ_contig_1202836_5	0.747006	N/A	ZJ_WZ_contig_1202836_5	1229909.NSED_08525	1.74e-46	152	COG0347@1|root,arCOG02305@2157|Archaea,41T9X@651137|Thaumarchaeota	651137|Thaumarchaeota	K	Belongs to the P(II) protein family	-	-	-	ko:K04751	ko02020,map02020	-	-	-	ko00000,ko00001	-	-	-	P-II
ZJ_WZ_bin_184	Thaumarchaeota	ZJ_WZ_contig_11634364_5	0.705071	Thaumarchaeota	ZJ_WZ_contig_11634364_5	1229909.NSED_02995	1.05e-222	623	COG1914@1|root,arCOG04531@2157|Archaea	2157|Archaea	P	COG1914 Mn2 and Fe2 transporters of the NRAMP family	-	-	-	-	-	-	-	-	-	-	-	-	5TM-5TMR_LYT,Nramp
ZJ_WZ_bin_184	Thaumarchaeota	ZJ_WZ_contig_10937602_4	0.66328	Thaumarchaeota	ZJ_WZ_contig_10937602_4	1229909.NSED_02970	2.75e-133	390	COG0412@1|root,arCOG10350@1|root,arCOG01659@2157|Archaea,arCOG10350@2157|Archaea,41T1E@651137|Thaumarchaeota	651137|Thaumarchaeota	Q	Chlorophyllase	-	-	3.1.1.45	ko:K01061	ko00361,ko00364,ko00623,ko01100,ko01110,ko01120,ko01130,map00361,map00364,map00623,map01100,map01110,map01120,map01130	-	R03893,R05510,R05511,R06835,R06838,R08120,R08121,R09136,R09220,R09222	RC01018,RC01906,RC01907,RC02441,RC02467,RC02468,RC02674,RC02675,RC02686	ko00000,ko00001,ko01000	-	-	-	DLH
SD_QD_bin_67	Euryarchaeota	SD_QD_contig_8728342_13	0.733606	N/A	SD_QD_contig_8728342_13	456320.Mvol_1178	4.03e-165	477	COG0477@1|root,arCOG00132@2157|Archaea,2Y8EW@28890|Euryarchaeota,23RWG@183939|Methanococci	183939|Methanococci	G	PFAM major facilitator superfamily MFS_1	-	-	-	-	-	-	-	-	-	-	-	-	MFS_1
SD_QD_bin_67	Euryarchaeota	SD_QD_contig_7499376_4	0.657312	Euryarchaeota	SD_QD_contig_7499376_4	269797.Mbar_A2082	8.53e-84	248	COG0054@1|root,arCOG01323@2157|Archaea,2XXXC@28890|Euryarchaeota,2N9NP@224756|Methanomicrobia	224756|Methanomicrobia	H	Catalyzes the formation of 6,7-dimethyl-8- ribityllumazine by condensation of 5-amino-6-(D- ribitylamino)uracil with 3,4-dihydroxy-2-butanone 4-phosphate. This is the penultimate step in the biosynthesis of riboflavin	ribH	-	2.5.1.78	ko:K00794	ko00740,ko01100,ko01110,map00740,map01100,map01110	M00125	R04457	RC00960	ko00000,ko00001,ko00002,ko01000	-	-	-	DMRL_synthase
SD_QD_bin_67	Euryarchaeota	SD_QD_contig_6371245_2	0.752444	N/A	SD_QD_contig_6371245_2	913865.DOT_6093	2.02e-251	704	COG3497@1|root,COG3497@2|Bacteria,1TNY8@1239|Firmicutes,24BH8@186801|Clostridia,2603S@186807|Peptococcaceae	186801|Clostridia	S	Phage tail sheath C-terminal domain	-	-	-	ko:K06907	-	-	-	-	ko00000	-	-	-	Phage_sheath_1,Phage_sheath_1C
SD_QD_bin_67	Euryarchaeota	SD_QD_contig_6323199_5	0.587203	N/A	SD_QD_contig_6323199_5	1499967.BAYZ01000048_gene2692	9.18e-67	209	COG2391@1|root,COG2391@2|Bacteria,2NRQM@2323|unclassified Bacteria	2|Bacteria	S	Sulphur transport	-	-	-	ko:K07112	-	-	-	-	ko00000	-	-	-	Sulf_transp
SD_QD_bin_67	Euryarchaeota	SD_QD_contig_6323199_3	0.643455	N/A	SD_QD_contig_6323199_3	243231.GSU2310	1.53e-84	253	COG2391@1|root,COG2391@2|Bacteria,1RDQK@1224|Proteobacteria,42RU6@68525|delta/epsilon subdivisions,2WNJT@28221|Deltaproteobacteria,43UP0@69541|Desulfuromonadales	28221|Deltaproteobacteria	S	Sulphur transport	-	-	-	ko:K07112	-	-	-	-	ko00000	-	-	-	Sulf_transp
SD_QD_bin_67	Euryarchaeota	SD_QD_contig_6323199_1	0.728005	N/A	SD_QD_contig_6323199_1	679926.Mpet_2047	6.26e-198	570	COG0471@1|root,COG0569@1|root,COG3273@1|root,arCOG00237@2157|Archaea,arCOG01957@2157|Archaea,arCOG01963@2157|Archaea,2XSW7@28890|Euryarchaeota	28890|Euryarchaeota	P	COG0471 Di- and tricarboxylate transporters	arsB	-	-	-	-	-	-	-	-	-	-	-	CitMHS,Na_sulph_symp,TrkA_C
SD_QD_bin_67	Euryarchaeota	SD_QD_contig_5837775_2	0.69243	Euryarchaeota	SD_QD_contig_5837775_2	426368.MmarC7_1698	7.34e-144	414	COG1893@1|root,arCOG04139@2157|Archaea,2XTBD@28890|Euryarchaeota,23RFP@183939|Methanococci	183939|Methanococci	H	Catalyzes the NADPH-dependent reduction of ketopantoate into pantoic acid	-	-	1.1.1.169	ko:K00077	ko00770,ko01100,ko01110,map00770,map01100,map01110	M00119	R02472	RC00726	ko00000,ko00001,ko00002,ko01000	-	-	-	ApbA,ApbA_C
SD_QD_bin_67	Euryarchaeota	SD_QD_contig_5663000_3	0.701507	N/A	SD_QD_contig_5663000_3	868595.Desca_0981	5.29e-163	468	COG0436@1|root,COG0436@2|Bacteria,1TQPD@1239|Firmicutes,24DQG@186801|Clostridia,264HT@186807|Peptococcaceae	186801|Clostridia	E	PFAM aminotransferase, class I	-	-	-	-	-	-	-	-	-	-	-	-	Aminotran_1_2
SD_QD_bin_67	Euryarchaeota	SD_QD_contig_4894352_8	0.642311	Euryarchaeota	SD_QD_contig_4894352_8	990073.ATHU01000001_gene563	2.52e-86	280	COG2865@1|root,COG2865@2|Bacteria,1R4MD@1224|Proteobacteria,42NNU@68525|delta/epsilon subdivisions,2YNJD@29547|Epsilonproteobacteria	29547|Epsilonproteobacteria	L	Putative ATP-dependent DNA helicase recG C-terminal	-	-	-	-	-	-	-	-	-	-	-	-	AlbA_2,HATPase_c_4
SD_QD_bin_67	Euryarchaeota	SD_QD_contig_4757884_3	0.725167	Euryarchaeota	SD_QD_contig_4757884_3	192952.MM_1599	3.82e-114	335	COG0428@1|root,arCOG00576@2157|Archaea,2XUXE@28890|Euryarchaeota	28890|Euryarchaeota	P	divalent heavy-metal cations transporter	gufA	-	-	ko:K07238	-	-	-	-	ko00000,ko02000	2.A.5.5	-	-	Zip
SD_QD_bin_67	Euryarchaeota	SD_QD_contig_4753540_5	0.75195	Euryarchaeota	SD_QD_contig_4753540_5	880073.Calab_3678	2.32e-51	171	COG0310@1|root,COG0310@2|Bacteria	2|Bacteria	P	cobalt ion transport	cbiM	-	-	ko:K02007	ko02010,map02010	M00245,M00246	-	-	ko00000,ko00001,ko00002,ko02000	3.A.1.18,3.A.1.22,3.A.1.23	-	-	CbiM
SD_QD_bin_67	Euryarchaeota	SD_QD_contig_403571_2	0.671846	Firmicutes	SD_QD_contig_403571_2	1499967.BAYZ01000028_gene1367	3.9e-146	426	COG3049@1|root,COG3049@2|Bacteria	2|Bacteria	M	Linear amide C-N hydrolases, choloylglycine hydrolase family	-	-	3.5.1.24	ko:K01442	ko00120,ko00121,ko01100,map00120,map00121,map01100	-	R02797,R03975,R03977,R04486,R04487,R05835	RC00090,RC00096	ko00000,ko00001,ko01000	-	-	-	AAT
SD_QD_bin_67	Euryarchaeota	SD_QD_contig_3439195_3	0.678106	Proteobacteria	SD_QD_contig_3439195_3	1432050.IE4771_CH01827	1.39e-33	133	COG5361@1|root,COG5361@2|Bacteria,1NX2A@1224|Proteobacteria,2TTBA@28211|Alphaproteobacteria,4BAZE@82115|Rhizobiaceae	28211|Alphaproteobacteria	S	Protein of unknown function (DUF1254)	-	-	-	-	-	-	-	-	-	-	-	-	DUF1214,DUF1254
SD_QD_bin_67	Euryarchaeota	SD_QD_contig_3345314_5	0.759963	Euryarchaeota	SD_QD_contig_3345314_5	1002672.SAR11G3_01377	4.12e-140	420	COG3046@1|root,COG3046@2|Bacteria,1MUHX@1224|Proteobacteria,2TQP6@28211|Alphaproteobacteria,4BP8J@82117|unclassified Alphaproteobacteria	28211|Alphaproteobacteria	S	PFAM FAD binding domain of DNA photolyase	phrB	GO:0000166,GO:0000719,GO:0003674,GO:0003824,GO:0003913,GO:0003914,GO:0005488,GO:0006139,GO:0006259,GO:0006281,GO:0006290,GO:0006725,GO:0006807,GO:0006950,GO:0006974,GO:0008150,GO:0008152,GO:0009987,GO:0016829,GO:0016830,GO:0033554,GO:0034641,GO:0036094,GO:0043167,GO:0043168,GO:0043170,GO:0044237,GO:0044238,GO:0044260,GO:0046483,GO:0048037,GO:0050660,GO:0050662,GO:0050896,GO:0051536,GO:0051539,GO:…	-	ko:K06876	-	-	-	-	ko00000	-	-	-	DPRP,FAD_binding_7
SD_QD_bin_67	Euryarchaeota	SD_QD_contig_3266344_2	0.727236	N/A	SD_QD_contig_3266344_2	1215092.PA6_018_01410	8.28e-77	236	COG1280@1|root,COG1280@2|Bacteria,1RD4I@1224|Proteobacteria,1S52N@1236|Gammaproteobacteria,1YFQG@136841|Pseudomonas aeruginosa group	1236|Gammaproteobacteria	E	LysE type translocator	-	-	-	-	-	-	-	-	-	-	-	-	LysE
SD_QD_bin_67	Euryarchaeota	SD_QD_contig_30888164_3	0.623544	N/A	SD_QD_contig_30888164_3	301.JNHE01000006_gene1198	1.89e-155	443	COG0189@1|root,COG0189@2|Bacteria,1MX62@1224|Proteobacteria,1RM8B@1236|Gammaproteobacteria,1YD38@136841|Pseudomonas aeruginosa group	1236|Gammaproteobacteria	F	Belongs to the RimK family	rimK	GO:0003674,GO:0003824,GO:0005488,GO:0005515,GO:0005575,GO:0005622,GO:0005623,GO:0005737,GO:0006464,GO:0006807,GO:0006950,GO:0006974,GO:0007154,GO:0008150,GO:0008152,GO:0009432,GO:0009605,GO:0009987,GO:0009991,GO:0016874,GO:0016879,GO:0016881,GO:0018169,GO:0018410,GO:0019538,GO:0031668,GO:0033554,GO:0036211,GO:0042802,GO:0043170,GO:0043412,GO:0043687,GO:0044237,GO:0044238,GO:0044260,GO:0044267,GO:…	-	ko:K05844	-	-	-	-	ko00000,ko01000,ko03009	-	-	-	RimK
SD_QD_bin_67	Euryarchaeota	SD_QD_contig_30888164_2	0.678832	N/A	SD_QD_contig_30888164_2	1122165.AUHS01000032_gene2253	2.31e-127	375	COG3608@1|root,COG3608@2|Bacteria,1MUAA@1224|Proteobacteria,1RNQQ@1236|Gammaproteobacteria,1JC5A@118969|Legionellales	118969|Legionellales	S	Succinylglutamate desuccinylase / Aspartoacylase family	-	-	-	ko:K06987	-	-	-	-	ko00000	-	-	-	AstE_AspA
SD_QD_bin_67	Euryarchaeota	SD_QD_contig_29600806_1	0.617501	Euryarchaeota	SD_QD_contig_29600806_1	1537915.JU57_05410	3.52e-33	134	COG1106@1|root,COG1106@2|Bacteria,1MVU0@1224|Proteobacteria,42ZAA@68525|delta/epsilon subdivisions,2YRAG@29547|Epsilonproteobacteria	29547|Epsilonproteobacteria	S	AAA domain, putative AbiEii toxin, Type IV TA system	-	-	-	-	-	-	-	-	-	-	-	-	AAA_21
SD_QD_bin_67	Euryarchaeota	SD_QD_contig_28819779_8	0.655672	Euryarchaeota	SD_QD_contig_28819779_8	323259.Mhun_2822	3.5e-108	335	COG5337@1|root,arCOG07654@2157|Archaea	2157|Archaea	M	CotH kinase protein	-	-	-	-	-	-	-	-	-	-	-	-	CotH
SD_QD_bin_67	Euryarchaeota	SD_QD_contig_28819779_6	0.654106	Euryarchaeota	SD_QD_contig_28819779_6	679926.Mpet_0486	1.99e-73	228	arCOG14808@1|root,arCOG14808@2157|Archaea	2157|Archaea	S	Domain of unknown function (DUF4956)	-	-	-	-	-	-	-	-	-	-	-	-	DUF4956
SD_QD_bin_67	Euryarchaeota	SD_QD_contig_28670361_1	0.718284	Euryarchaeota	SD_QD_contig_28670361_1	484770.UFO1_4611	7.48e-52	179	COG0697@1|root,COG0697@2|Bacteria,1TYSF@1239|Firmicutes,4H71H@909932|Negativicutes	909932|Negativicutes	EG	Triose-phosphate Transporter family	-	-	-	-	-	-	-	-	-	-	-	-	EamA
SD_QD_bin_67	Euryarchaeota	SD_QD_contig_26242309_3	0.676871	Euryarchaeota	SD_QD_contig_26242309_3	269797.Mbar_A2686	1.2e-149	424	COG3384@1|root,arCOG01730@2157|Archaea,2Y0BA@28890|Euryarchaeota,2NAWC@224756|Methanomicrobia	224756|Methanomicrobia	E	Catalytic LigB subunit of aromatic ring-opening dioxygenase	-	-	-	ko:K15777	ko00965,map00965	-	R08836	RC00387	ko00000,ko00001,ko01000	-	-	-	LigB
SD_QD_bin_67	Euryarchaeota	SD_QD_contig_25572577_3	0.600533	N/A	SD_QD_contig_25572577_3	243231.GSU0977	1.32e-58	184	arCOG11412@1|root,31S84@2|Bacteria,1N14M@1224|Proteobacteria,42URX@68525|delta/epsilon subdivisions,2WQTY@28221|Deltaproteobacteria	28221|Deltaproteobacteria	-	-	-	-	-	-	-	-	-	-	-	-	-	-	-
SD_QD_bin_67	Euryarchaeota	SD_QD_contig_250764_3	0.757682	Firmicutes	SD_QD_contig_250764_3	768706.Desor_0603	7.16e-80	249	COG0697@1|root,COG0697@2|Bacteria,1UAMA@1239|Firmicutes,24B3H@186801|Clostridia	186801|Clostridia	EG	PFAM EamA-like transporter family	-	-	-	-	-	-	-	-	-	-	-	-	EamA
SD_QD_bin_67	Euryarchaeota	SD_QD_contig_24715275_4	0.688898	Euryarchaeota	SD_QD_contig_24715275_4	262543.Exig_2958	1.72e-19	94.4	COG0330@1|root,COG0330@2|Bacteria,1TT9B@1239|Firmicutes,4HESZ@91061|Bacilli	91061|Bacilli	O	COG0330 Membrane protease subunits, stomatin prohibitin homologs	-	-	-	-	-	-	-	-	-	-	-	-	Band_7
SD_QD_bin_67	Euryarchaeota	SD_QD_contig_23989100_1	0.687542	Euryarchaeota	SD_QD_contig_23989100_1	386456.JQKN01000001_gene2276	7.21e-36	126	COG4887@1|root,arCOG05003@2157|Archaea,2XX1U@28890|Euryarchaeota	28890|Euryarchaeota	S	Protein of unknown function (DUF1847)	-	-	-	-	-	-	-	-	-	-	-	-	DUF1847
SD_QD_bin_67	Euryarchaeota	SD_QD_contig_23955347_2	0.756339	N/A	SD_QD_contig_23955347_2	743299.Acife_0178	1.92e-81	261	COG2865@1|root,COG2865@2|Bacteria,1PF1D@1224|Proteobacteria,1S0GE@1236|Gammaproteobacteria	1236|Gammaproteobacteria	K	Putative ATP-dependent DNA helicase recG C-terminal	-	-	3.6.4.12	ko:K03655	ko03440,map03440	-	-	-	ko00000,ko00001,ko01000,ko03400	-	-	-	AlbA_2,HATPase_c_4
SD_QD_bin_67	Euryarchaeota	SD_QD_contig_23173051_7	0.752208	Euryarchaeota	SD_QD_contig_23173051_7	1459636.NTE_02670	2.02e-74	246	arCOG09395@1|root,arCOG12828@1|root,arCOG09395@2157|Archaea,arCOG12828@2157|Archaea,41T04@651137|Thaumarchaeota	651137|Thaumarchaeota	S	Protein of unknown function (DUF3179)	-	-	-	-	-	-	-	-	-	-	-	-	DUF3179
SD_QD_bin_67	Euryarchaeota	SD_QD_contig_22947786_1	0.694299	Euryarchaeota	SD_QD_contig_22947786_1	368407.Memar_0874	1.44e-136	404	COG1672@1|root,arCOG03166@2157|Archaea,2XW1G@28890|Euryarchaeota	28890|Euryarchaeota	S	ATPase domain predominantly from Archaea	-	-	-	ko:K06921	-	-	-	-	ko00000	-	-	-	ATPase_2,DUF234,HTH_IclR,TrmB
SD_QD_bin_67	Euryarchaeota	SD_QD_contig_22663169_2	0.704787	Euryarchaeota	SD_QD_contig_22663169_2	1123371.ATXH01000011_gene101	1.16e-54	183	COG1489@1|root,COG1489@2|Bacteria,2GHI5@200940|Thermodesulfobacteria	200940|Thermodesulfobacteria	S	Sugar fermentation stimulation protein	-	-	-	ko:K06206	-	-	-	-	ko00000	-	-	-	DUF123,SfsA
SD_QD_bin_67	Euryarchaeota	SD_QD_contig_22663169_1	0.725748	Euryarchaeota	SD_QD_contig_22663169_1	267377.MMP0681	1.41e-178	508	COG2233@1|root,arCOG02805@2157|Archaea,2XTK8@28890|Euryarchaeota,23QM0@183939|Methanococci	183939|Methanococci	F	PFAM Xanthine uracil vitamin C permease	-	-	-	ko:K03458	-	-	-	-	ko00000	2.A.40	-	-	Xan_ur_permease
SD_QD_bin_67	Euryarchaeota	SD_QD_contig_2197613_6	0.725444	Euryarchaeota	SD_QD_contig_2197613_6	192952.MM_0298	1.25e-154	442	COG1732@1|root,arCOG02311@2157|Archaea,2XWB0@28890|Euryarchaeota,2NAC5@224756|Methanomicrobia	224756|Methanomicrobia	E	Substrate binding domain of ABC-type glycine betaine transport system	-	-	-	ko:K05845	ko02010,map02010	M00209	-	-	ko00000,ko00001,ko00002,ko02000	3.A.1.12	-	-	OpuAC
SD_QD_bin_67	Euryarchaeota	SD_QD_contig_2197613_5	0.738432	Euryarchaeota	SD_QD_contig_2197613_5	192952.MM_0297	4.44e-186	526	COG1125@1|root,arCOG00192@2157|Archaea,2XW98@28890|Euryarchaeota,2NAK4@224756|Methanomicrobia	224756|Methanomicrobia	E	ATPases associated with a variety of cellular activities	-	-	-	ko:K05847	ko02010,map02010	M00209	-	-	ko00000,ko00001,ko00002,ko02000	3.A.1.12	-	-	ABC_tran
SD_QD_bin_67	Euryarchaeota	SD_QD_contig_2197613_4	0.74217	Euryarchaeota	SD_QD_contig_2197613_4	192952.MM_0296	5.96e-111	324	COG1174@1|root,arCOG00172@2157|Archaea,2XWPA@28890|Euryarchaeota,2NAUE@224756|Methanomicrobia	224756|Methanomicrobia	P	Binding-protein-dependent transport system inner membrane component	-	-	-	ko:K05846	ko02010,map02010	M00209	-	-	ko00000,ko00001,ko00002,ko02000	3.A.1.12	-	-	BPD_transp_1
SD_QD_bin_67	Euryarchaeota	SD_QD_contig_2197613_2	0.696524	N/A	SD_QD_contig_2197613_2	1183438.GKIL_4375	6.72e-42	140	COG2343@1|root,COG2343@2|Bacteria,1G7U6@1117|Cyanobacteria	1117|Cyanobacteria	S	COGs COG2343 conserved	-	-	-	-	-	-	-	-	-	-	-	-	NTP_transf_9
SD_QD_bin_67	Euryarchaeota	SD_QD_contig_2160442_1	0.649815	N/A	SD_QD_contig_2160442_1	1195236.CTER_3472	2.22e-62	194	COG4104@1|root,COG4104@2|Bacteria,1VUNW@1239|Firmicutes,24GP3@186801|Clostridia	186801|Clostridia	S	PAAR motif	-	-	-	-	-	-	-	-	-	-	-	-	PAAR_motif
SD_QD_bin_67	Euryarchaeota	SD_QD_contig_18169838_4	0.709441	Firmicutes	SD_QD_contig_18169838_4	761193.Runsl_4656	1.61e-29	113	COG0242@1|root,COG0242@2|Bacteria,4NMRE@976|Bacteroidetes,47PA5@768503|Cytophagia	976|Bacteroidetes	J	Removes the formyl group from the N-terminal Met of newly synthesized proteins. Requires at least a dipeptide for an efficient rate of reaction. N-terminal L-methionine is a prerequisite for activity but the enzyme has broad specificity at other positions	-	-	3.5.1.88	ko:K01462	-	-	-	-	ko00000,ko01000	-	-	-	Pep_deformylase
SD_QD_bin_67	Euryarchaeota	SD_QD_contig_17717496_3	0.75994	Euryarchaeota	SD_QD_contig_17717496_3	342949.PNA2_1393	8.62e-112	339	COG1672@1|root,arCOG03166@2157|Archaea,2XTP2@28890|Euryarchaeota,242XG@183968|Thermococci	183968|Thermococci	K	ATPase, AAA superfamily	-	-	-	ko:K06921	-	-	-	-	ko00000	-	-	-	ATPase_2,DUF234,HTH_5,HTH_IclR
SD_QD_bin_67	Euryarchaeota	SD_QD_contig_16584792_4	0.588767	Bacteroidota	SD_QD_contig_16584792_4	1168289.AJKI01000015_gene2185	7.63e-105	318	COG0493@1|root,COG0493@2|Bacteria,4NG9R@976|Bacteroidetes,2FMJF@200643|Bacteroidia,3XJ6Y@558415|Marinilabiliaceae	976|Bacteroidetes	E	Dihydroprymidine dehydrogenase domain II, 4Fe-4S cluster	gltA	-	1.3.1.1,1.4.1.13,1.4.1.14	ko:K00266,ko:K17722	ko00240,ko00250,ko00410,ko00770,ko00910,ko01100,ko01110,ko01120,ko01130,ko01230,map00240,map00250,map00410,map00770,map00910,map01100,map01110,map01120,map01130,map01230	M00046	R00093,R00114,R00248,R00977,R01414,R11026	RC00006,RC00010,RC00072,RC00123,RC02799	ko00000,ko00001,ko00002,ko01000	-	-	-	DHODB_Fe-S_bind,FAD_binding_6,Fer4_20,NAD_binding_1,Pyr_redox_2
SD_QD_bin_67	Euryarchaeota	SD_QD_contig_16584792_3	0.533694	N/A	SD_QD_contig_16584792_3	1349822.NSB1T_01230	7.87e-144	411	COG0543@1|root,COG0543@2|Bacteria,4NJ0I@976|Bacteroidetes,2FNBW@200643|Bacteroidia,22WH8@171551|Porphyromonadaceae	976|Bacteroidetes	C	Ferredoxin-NADP reductase	gltD	-	1.18.1.2,1.19.1.1	ko:K00528	-	-	R10159	-	ko00000,ko01000	-	-	-	DHODB_Fe-S_bind,FAD_binding_6,NAD_binding_1
SD_QD_bin_67	Euryarchaeota	SD_QD_contig_16584792_2	0.753893	N/A	SD_QD_contig_16584792_2	1408473.JHXO01000004_gene87	3.62e-102	310	COG0167@1|root,COG0167@2|Bacteria,4NF4D@976|Bacteroidetes,2FM0X@200643|Bacteroidia	976|Bacteroidetes	F	Catalyzes the conversion of dihydroorotate to orotate	-	-	1.3.98.1	ko:K00226	ko00240,ko01100,map00240,map01100	M00051	R01867	RC00051	ko00000,ko00001,ko00002,ko01000	-	-	-	DHO_dh
SD_QD_bin_67	Euryarchaeota	SD_QD_contig_16584792_1	0.682788	Bacteroidota	SD_QD_contig_16584792_1	385682.AFSL01000019_gene2276	3.86e-41	152	COG0567@1|root,COG0567@2|Bacteria,4NEU9@976|Bacteroidetes,2FMXI@200643|Bacteroidia,3XIVT@558415|Marinilabiliaceae	976|Bacteroidetes	C	2-oxoglutarate dehydrogenase N-terminus	sucA	-	1.2.4.2	ko:K00164	ko00020,ko00310,ko00380,ko01100,ko01110,ko01120,ko01130,ko01200,map00020,map00310,map00380,map01100,map01110,map01120,map01130,map01200	M00009,M00011,M00032	R00621,R01933,R01940,R03316,R08549	RC00004,RC00027,RC00627,RC02743,RC02833,RC02883	br01601,ko00000,ko00001,ko00002,ko01000	-	-	-	2-oxogl_dehyd_N,E1_dh,OxoGdeHyase_C,Transket_pyr
SD_QD_bin_67	Euryarchaeota	SD_QD_contig_16479005_1	0.623644	Euryarchaeota	SD_QD_contig_16479005_1	192952.MM_2987	7.66e-210	599	COG2304@1|root,arCOG02900@2157|Archaea,2Y2GH@28890|Euryarchaeota,2NAGB@224756|Methanomicrobia	224756|Methanomicrobia	S	von Willebrand factor (vWF) type A domain	-	-	-	-	-	-	-	-	-	-	-	-	-
SD_QD_bin_67	Euryarchaeota	SD_QD_contig_16353896_2	0.643413	Euryarchaeota	SD_QD_contig_16353896_2	1123401.JHYQ01000016_gene2976	7.93e-132	389	COG2865@1|root,COG2865@2|Bacteria,1R4MD@1224|Proteobacteria,1RY73@1236|Gammaproteobacteria	1236|Gammaproteobacteria	K	atp-dependent dna helicase	-	-	3.6.4.12	ko:K03655	ko03440,map03440	-	-	-	ko00000,ko00001,ko01000,ko03400	-	-	-	AlbA_2,HATPase_c_4
SD_QD_bin_67	Euryarchaeota	SD_QD_contig_16342106_4	0.620507	Euryarchaeota	SD_QD_contig_16342106_4	1200792.AKYF01000018_gene5789	3.24e-32	122	COG1652@1|root,COG1652@2|Bacteria,1V83T@1239|Firmicutes,4HJ06@91061|Bacilli,26VCS@186822|Paenibacillaceae	91061|Bacilli	S	LysM domain	-	-	-	-	-	-	-	-	-	-	-	-	LysM
SD_QD_bin_67	Euryarchaeota	SD_QD_contig_16342106_2	0.735458	N/A	SD_QD_contig_16342106_2	28072.Nos7524_1268	2.61e-50	170	COG3501@1|root,COG3501@2|Bacteria,1G6H3@1117|Cyanobacteria,1HMJM@1161|Nostocales	1117|Cyanobacteria	S	PFAM Phage-related baseplate assembly protein	-	-	-	-	-	-	-	-	-	-	-	-	-
SD_QD_bin_67	Euryarchaeota	SD_QD_contig_16342106_1	0.664479	N/A	SD_QD_contig_16342106_1	1195236.CTER_3472	1.06e-64	199	COG4104@1|root,COG4104@2|Bacteria,1VUNW@1239|Firmicutes,24GP3@186801|Clostridia	186801|Clostridia	S	PAAR motif	-	-	-	-	-	-	-	-	-	-	-	-	PAAR_motif
SD_QD_bin_67	Euryarchaeota	SD_QD_contig_16156864_4	0.698279	Euryarchaeota	SD_QD_contig_16156864_4	269797.Mbar_A0534	8.33e-69	207	COG0023@1|root,arCOG04223@2157|Archaea,2XXW5@28890|Euryarchaeota,2N9W4@224756|Methanomicrobia	224756|Methanomicrobia	J	Belongs to the SUI1 family	-	-	-	ko:K03113	ko03013,map03013	-	-	-	ko00000,ko00001,ko03012	-	-	-	SUI1
SD_QD_bin_67	Euryarchaeota	SD_QD_contig_15910119_4	0.728921	Euryarchaeota	SD_QD_contig_15910119_4	192952.MM_2466	5.44e-45	145	COG2053@1|root,arCOG04314@2157|Archaea,2XYMV@28890|Euryarchaeota,2N9ZH@224756|Methanomicrobia	224756|Methanomicrobia	J	Belongs to the eukaryotic ribosomal protein eS28 family	rps28e	-	-	ko:K02979	ko03010,map03010	M00177,M00179	-	-	br01610,ko00000,ko00001,ko00002,ko03011	-	-	-	Ribosomal_S28e
SD_QD_bin_67	Euryarchaeota	SD_QD_contig_13873483_2	0.724979	Euryarchaeota	SD_QD_contig_13873483_2	1094980.Mpsy_0374	7.2e-111	330	COG0581@1|root,arCOG00168@2157|Archaea,2Y39Z@28890|Euryarchaeota,2NAH0@224756|Methanomicrobia	224756|Methanomicrobia	P	Binding-protein-dependent transport system inner membrane component	-	-	-	ko:K02038	ko02010,map02010	M00222	-	-	ko00000,ko00001,ko00002,ko02000	3.A.1.7	-	-	BPD_transp_1
SD_QD_bin_67	Euryarchaeota	SD_QD_contig_13873483_1	0.758444	Euryarchaeota	SD_QD_contig_13873483_1	679926.Mpet_2644	5.15e-88	271	COG0573@1|root,arCOG00167@2157|Archaea,2Y340@28890|Euryarchaeota,2NAHX@224756|Methanomicrobia	224756|Methanomicrobia	P	probably responsible for the translocation of the substrate across the membrane	-	-	-	ko:K02037	ko02010,map02010	M00222	-	-	ko00000,ko00001,ko00002,ko02000	3.A.1.7	-	-	BPD_transp_1
SD_QD_bin_67	Euryarchaeota	SD_QD_contig_1317111_2	0.701347	Euryarchaeota	SD_QD_contig_1317111_2	1094980.Mpsy_0084	0	946	COG0531@1|root,arCOG00009@2157|Archaea	2157|Archaea	E	amino acid	-	GO:0003333,GO:0003674,GO:0005215,GO:0005342,GO:0005575,GO:0005623,GO:0005886,GO:0005887,GO:0006810,GO:0006811,GO:0006820,GO:0006865,GO:0008150,GO:0008509,GO:0008514,GO:0015075,GO:0015171,GO:0015179,GO:0015291,GO:0015297,GO:0015318,GO:0015711,GO:0015807,GO:0015849,GO:0016020,GO:0016021,GO:0022804,GO:0022857,GO:0031224,GO:0031226,GO:0034220,GO:0044425,GO:0044459,GO:0044464,GO:0046942,GO:0046943,GO:…	-	ko:K03294	-	-	-	-	ko00000	2.A.3.2	-	-	AA_permease_2
SD_QD_bin_67	Euryarchaeota	SD_QD_contig_12500568_1	0.659109	Euryarchaeota	SD_QD_contig_12500568_1	1094980.Mpsy_0345	1.64e-227	639	COG0733@1|root,arCOG04466@2157|Archaea,2XTG1@28890|Euryarchaeota,2NASA@224756|Methanomicrobia	224756|Methanomicrobia	P	Sodium:neurotransmitter symporter family	-	-	-	ko:K03308	-	-	-	-	ko00000	2.A.22.4,2.A.22.5	-	-	SNF
SD_QD_bin_67	Euryarchaeota	SD_QD_contig_1238076_4	0.731026	Euryarchaeota	SD_QD_contig_1238076_4	1499689.CCNN01000014_gene3298	4.15e-96	305	COG1757@1|root,COG1757@2|Bacteria,1TP8A@1239|Firmicutes,247V4@186801|Clostridia,36EFF@31979|Clostridiaceae	186801|Clostridia	C	Na H antiporter	-	-	-	-	-	-	-	-	-	-	-	-	Na_H_antiporter
SD_QD_bin_67	Euryarchaeota	SD_QD_contig_1054619_9	0.566041	N/A	SD_QD_contig_1054619_9	1405.DJ92_4786	2.02e-96	288	COG1794@1|root,COG1794@2|Bacteria,1TR3U@1239|Firmicutes,4HCAN@91061|Bacilli,1ZDW9@1386|Bacillus	91061|Bacilli	M	Belongs to the aspartate glutamate racemases family	racD	-	5.1.1.13	ko:K01779	ko00250,ko01054,map00250,map01054	-	R00491	RC00302	ko00000,ko00001,ko01000	-	-	-	Asp_Glu_race
SD_QD_bin_67	Euryarchaeota	SD_QD_contig_102700_5	0.684192	Euryarchaeota	SD_QD_contig_102700_5	1094980.Mpsy_0581	7.18e-217	614	COG1672@1|root,arCOG03166@2157|Archaea,2XTP2@28890|Euryarchaeota,2N9VA@224756|Methanomicrobia	224756|Methanomicrobia	S	ATPase domain predominantly from Archaea	-	-	-	ko:K06921	-	-	-	-	ko00000	-	-	-	ATPase_2,DUF234
SD_DY_bin_75	Thaumarchaeota	SD_DY_contig_6006624_13	0.779678	Thaumarchaeota	SD_DY_contig_6006624_13	1229909.NSED_02900	8.4e-66	203	COG0432@1|root,arCOG04214@2157|Archaea	2157|Archaea	S	PFAM Uncharacterised protein family UPF0047	-	-	-	-	-	-	-	-	-	-	-	-	UPF0047
SD_DY_bin_75	Thaumarchaeota	SD_DY_contig_3865360_1	0.778817	Thaumarchaeota	SD_DY_contig_3865360_1	436308.Nmar_1078	1.2e-150	431	COG1830@1|root,arCOG04044@2157|Archaea,41S64@651137|Thaumarchaeota	651137|Thaumarchaeota	E	DeoC/LacD family aldolase	-	-	2.3.1.245	ko:K08321	ko02024,map02024	-	-	-	ko00000,ko00001,ko01000	-	-	-	DeoC
SD_DY_bin_75	Thaumarchaeota	SD_DY_contig_3212722_2	0.66445	Thaumarchaeota	SD_DY_contig_3212722_2	1459636.NTE_02229	1.37e-186	541	COG1239@1|root,arCOG00438@2157|Archaea	2157|Archaea	H	magnesium chelatase	-	-	6.6.1.1	ko:K03405	ko00860,ko01100,ko01110,map00860,map01100,map01110	-	R03877	RC01012	ko00000,ko00001,ko01000	-	-	-	AAA_5
SD_DY_bin_75	Thaumarchaeota	SD_DY_contig_22811398_1	0.599583	Thaumarchaeota	SD_DY_contig_22811398_1	436308.Nmar_1135	6.42e-142	428	COG0421@1|root,arCOG00050@2157|Archaea	2157|Archaea	H	Catalyzes the irreversible transfer of a propylamine group from the amino donor S-adenosylmethioninamine (decarboxy- AdoMet) to putrescine (1,4-diaminobutane) to yield spermidine	speE	-	2.5.1.16	ko:K00797	ko00270,ko00330,ko00410,ko00480,ko01100,map00270,map00330,map00410,map00480,map01100	M00034,M00133	R01920,R02869,R08359	RC00021,RC00053	ko00000,ko00001,ko00002,ko01000	-	-	-	Spermine_synt_N,Spermine_synth
SD_DY_bin_75	Thaumarchaeota	SD_DY_contig_21605955_7	0.697863	N/A	SD_DY_contig_21605955_7	1229909.NSED_02000	9.25e-230	641	COG0160@1|root,arCOG00915@2157|Archaea,41TBD@651137|Thaumarchaeota	651137|Thaumarchaeota	E	Belongs to the class-III pyridoxal-phosphate-dependent aminotransferase family	-	-	2.6.1.19,2.6.1.76	ko:K00823,ko:K00836	ko00250,ko00260,ko00410,ko00640,ko00650,ko01100,ko01120,ko01210,ko01230,map00250,map00260,map00410,map00640,map00650,map01100,map01120,map01210,map01230	M00027,M00033	R00908,R01648,R06977	RC00006,RC00062	ko00000,ko00001,ko00002,ko01000,ko01007	-	-	-	Aminotran_3
SD_DY_bin_75	Thaumarchaeota	SD_DY_contig_21605955_6	0.643883	N/A	SD_DY_contig_21605955_6	436308.Nmar_1344	7.08e-67	205	COG1917@1|root,arCOG02994@2157|Archaea	2157|Archaea	JM	conserved protein, contains double-stranded beta-helix domain	-	-	1.13.11.4,4.2.1.108	ko:K00450,ko:K06720	ko00260,ko00350,ko01100,ko01120,map00260,map00350,map01100,map01120	M00033	R02656,R06979	RC00764,RC01729	ko00000,ko00001,ko00002,ko01000	-	-	-	Cupin_2
SD_DY_bin_75	Thaumarchaeota	SD_DY_contig_19805125_1	0.633237	Thaumarchaeota	SD_DY_contig_19805125_1	411902.CLOBOL_07077	2.82e-15	84	COG0463@1|root,COG3663@1|root,COG0463@2|Bacteria,COG3663@2|Bacteria,1VVRP@1239|Firmicutes,24AI7@186801|Clostridia,223U9@1506553|Lachnoclostridium	186801|Clostridia	LM	Uracil DNA glycosylase superfamily	-	-	-	-	-	-	-	-	-	-	-	-	Glycos_transf_2,UDG
SD_DY_bin_75	Thaumarchaeota	SD_DY_contig_14694150_9	0.752297	N/A	SD_DY_contig_14694150_9	999611.KI421504_gene2789	4.04e-32	118	COG0393@1|root,COG0393@2|Bacteria,1N0XM@1224|Proteobacteria,2UCR7@28211|Alphaproteobacteria,281R8@191028|Leisingera	28211|Alphaproteobacteria	S	Putative heavy-metal-binding	-	-	-	-	-	-	-	-	-	-	-	-	YbjQ_1
SD_DY_bin_75	Thaumarchaeota	SD_DY_contig_14694150_11	0.778041	Thaumarchaeota	SD_DY_contig_14694150_11	1229909.NSED_01015	1.35e-120	348	COG1573@1|root,arCOG00905@2157|Archaea	2157|Archaea	L	Uracil-DNA glycosylase	-	GO:0003674,GO:0003824,GO:0006139,GO:0006259,GO:0006281,GO:0006725,GO:0006807,GO:0006950,GO:0006974,GO:0008150,GO:0008152,GO:0009987,GO:0016787,GO:0016798,GO:0016799,GO:0019104,GO:0033554,GO:0034641,GO:0043170,GO:0044237,GO:0044238,GO:0044260,GO:0046483,GO:0050896,GO:0051716,GO:0071704,GO:0090304,GO:0097506,GO:0140097,GO:1901360	3.2.2.27	ko:K21929	ko03410,map03410	-	-	-	ko00000,ko00001,ko01000,ko03400	-	-	-	UDG
SD_DY_bin_75	Thaumarchaeota	SD_DY_contig_112787_1	0.766149	Thaumarchaeota	SD_DY_contig_112787_1	1131266.ARWQ01000002_gene632	3.76e-126	367	COG0492@1|root,arCOG01296@2157|Archaea,41S97@651137|Thaumarchaeota	2157|Archaea	O	Pyridine nucleotide-disulphide oxidoreductase	trxB	-	1.8.1.9	ko:K00384,ko:K03387	ko00450,map00450	-	R02016,R03596,R09372	RC00013,RC02518,RC02873	ko00000,ko00001,ko01000	-	-	-	Pyr_redox_2,Pyr_redox_3
SD_DY_bin_75	Thaumarchaeota	SD_DY_contig_10342366_4	0.73675	N/A	SD_DY_contig_10342366_4	436308.Nmar_1343	2.41e-121	357	COG5285@1|root,arCOG09157@2157|Archaea	2157|Archaea	Q	Phytanoyl-CoA dioxygenase	-	-	1.14.11.55	ko:K10674	ko00260,ko01120,map00260,map01120	-	R08050	RC00661	ko00000,ko00001,ko01000	-	-	-	PhyH
SD_DY_bin_7	Thaumarchaeota	SD_DY_contig_9527934_2	0.815926	Thaumarchaeota	SD_DY_contig_9527934_2	1459636.NTE_02127	9.84e-84	258	COG2047@1|root,arCOG00348@2157|Archaea	2157|Archaea	S	protein (ATP-grasp superfamily)	-	-	-	ko:K07159	-	-	-	-	ko00000	-	-	-	PAC2
SD_DY_bin_7	Thaumarchaeota	SD_DY_contig_8810912_4	0.600113	N/A	SD_DY_contig_8810912_4	436308.Nmar_0564	6.34e-61	190	COG1607@1|root,arCOG00773@2157|Archaea	436308.Nmar_0564|-	I	Acyl-CoA hydrolase	-	-	4.3.1.14	ko:K18014	ko00310,map00310	-	R03030	RC00833	ko00000,ko00001,ko01000	-	-	-	-
SD_DY_bin_7	Thaumarchaeota	SD_DY_contig_5502389_8	0.81569	Thaumarchaeota	SD_DY_contig_5502389_8	436308.Nmar_0654	7.01e-84	253	COG0431@1|root,arCOG04624@2157|Archaea	2157|Archaea	S	NAD(P)H-dependent FMN reductase	-	-	-	-	-	-	-	-	-	-	-	-	FMN_red
SD_DY_bin_7	Thaumarchaeota	SD_DY_contig_5502389_1	0.827299	N/A	SD_DY_contig_5502389_1	1229909.NSED_06635	6.24e-143	417	COG1301@1|root,arCOG04335@2157|Archaea	2157|Archaea	C	COG1301 Na H -dicarboxylate symporters	gltP	GO:0001504,GO:0001505,GO:0003333,GO:0003674,GO:0005215,GO:0005283,GO:0005310,GO:0005326,GO:0005342,GO:0005343,GO:0005416,GO:0005488,GO:0005515,GO:0006810,GO:0006811,GO:0006812,GO:0006814,GO:0006820,GO:0006821,GO:0006835,GO:0006836,GO:0006865,GO:0008150,GO:0008324,GO:0008509,GO:0008514,GO:0009987,GO:0015075,GO:0015077,GO:0015081,GO:0015103,GO:0015108,GO:0015171,GO:0015172,GO:0015179,GO:0015183,GO:…	-	ko:K07862	-	-	-	-	ko00000,ko02000	2.A.23.4	-	-	SDF
SD_DY_bin_7	Thaumarchaeota	SD_DY_contig_4051035_3	0.682327	N/A	SD_DY_contig_4051035_3	436308.Nmar_1004	2.22e-161	469	COG0405@1|root,arCOG04053@2157|Archaea	2157|Archaea	E	gamma-glutamyltransferase	ggt	-	2.3.2.2,3.4.19.13	ko:K00681	ko00430,ko00460,ko00480,ko01100,map00430,map00460,map00480,map01100	-	R00494,R01262,R01687,R03867,R03916,R03970,R03971,R04935	RC00064,RC00090,RC00096	ko00000,ko00001,ko01000,ko01002	-	-	-	G_glu_transpept
SD_DY_bin_7	Thaumarchaeota	SD_DY_contig_27161996_2	0.718687	Thaumarchaeota	SD_DY_contig_27161996_2	1459636.NTE_02229	1.49e-196	567	COG1239@1|root,arCOG00438@2157|Archaea	2157|Archaea	H	magnesium chelatase	-	-	6.6.1.1	ko:K03405	ko00860,ko01100,ko01110,map00860,map01100,map01110	-	R03877	RC01012	ko00000,ko00001,ko01000	-	-	-	AAA_5
SD_DY_bin_7	Thaumarchaeota	SD_DY_contig_24468710_4	0.74098	N/A	SD_DY_contig_24468710_4	415426.Hbut_1010	4.17e-28	117	COG0330@1|root,arCOG01915@2157|Archaea,2XPQN@28889|Crenarchaeota	28889|Crenarchaeota	O	PFAM band 7 protein	-	-	-	-	-	-	-	-	-	-	-	-	Band_7
SD_DY_bin_7	Thaumarchaeota	SD_DY_contig_19179370_2	0.797447	N/A	SD_DY_contig_19179370_2	1229909.NSED_08525	3.51e-38	131	COG0347@1|root,arCOG02305@2157|Archaea,41T9X@651137|Thaumarchaeota	651137|Thaumarchaeota	K	Belongs to the P(II) protein family	-	-	-	ko:K04751	ko02020,map02020	-	-	-	ko00000,ko00001	-	-	-	P-II
SD_DY_bin_7	Thaumarchaeota	SD_DY_contig_15417153_3	0.686394	N/A	SD_DY_contig_15417153_3	1229909.NSED_06635	2.25e-86	267	COG1301@1|root,arCOG04335@2157|Archaea	2157|Archaea	C	COG1301 Na H -dicarboxylate symporters	gltP	GO:0001504,GO:0001505,GO:0003333,GO:0003674,GO:0005215,GO:0005283,GO:0005310,GO:0005326,GO:0005342,GO:0005343,GO:0005416,GO:0005488,GO:0005515,GO:0006810,GO:0006811,GO:0006812,GO:0006814,GO:0006820,GO:0006821,GO:0006835,GO:0006836,GO:0006865,GO:0008150,GO:0008324,GO:0008509,GO:0008514,GO:0009987,GO:0015075,GO:0015077,GO:0015081,GO:0015103,GO:0015108,GO:0015171,GO:0015172,GO:0015179,GO:0015183,GO:…	-	ko:K07862	-	-	-	-	ko00000,ko02000	2.A.23.4	-	-	SDF
SD_DY_bin_7	Thaumarchaeota	SD_DY_contig_14391087_5	0.826902	Thaumarchaeota	SD_DY_contig_14391087_5	1229909.NSED_02900	5.08e-67	206	COG0432@1|root,arCOG04214@2157|Archaea	2157|Archaea	S	PFAM Uncharacterised protein family UPF0047	-	-	-	-	-	-	-	-	-	-	-	-	UPF0047
SD_DY_bin_7	Thaumarchaeota	SD_DY_contig_14391087_3	0.823514	Thaumarchaeota	SD_DY_contig_14391087_3	1896.JOAU01000010_gene439	9.58e-36	137	COG1926@1|root,COG1926@2|Bacteria,2GJUU@201174|Actinobacteria	201174|Actinobacteria	Q	phosphoribosyltransferase	-	-	-	ko:K07100	-	-	-	-	ko00000	-	-	-	DLH,Pribosyltran
SD_DY_bin_480	Thaumarchaeota	SD_DY_contig_9777355_5	0.81715	Thaumarchaeota	SD_DY_contig_9777355_5	760568.Desku_3560	1.48e-52	175	COG1926@1|root,COG1926@2|Bacteria,1V256@1239|Firmicutes,249BZ@186801|Clostridia,2623X@186807|Peptococcaceae	186801|Clostridia	F	PFAM Phosphoribosyltransferase	-	-	-	-	-	-	-	-	-	-	-	-	Pribosyltran
SD_DY_bin_480	Thaumarchaeota	SD_DY_contig_9777355_4	0.806384	Thaumarchaeota	SD_DY_contig_9777355_4	1229909.NSED_02900	1.52e-68	210	COG0432@1|root,arCOG04214@2157|Archaea	2157|Archaea	S	PFAM Uncharacterised protein family UPF0047	-	-	-	-	-	-	-	-	-	-	-	-	UPF0047
SD_DY_bin_480	Thaumarchaeota	SD_DY_contig_6130159_3	0.727926	Thaumarchaeota	SD_DY_contig_6130159_3	1459636.NTE_02229	2.33e-197	569	COG1239@1|root,arCOG00438@2157|Archaea	2157|Archaea	H	magnesium chelatase	-	-	6.6.1.1	ko:K03405	ko00860,ko01100,ko01110,map00860,map01100,map01110	-	R03877	RC01012	ko00000,ko00001,ko01000	-	-	-	AAA_5
SD_DY_bin_480	Thaumarchaeota	SD_DY_contig_27858770_8	0.803299	N/A	SD_DY_contig_27858770_8	1424334.W822_15800	8.95e-46	155	COG0454@1|root,COG0456@2|Bacteria,1RHB7@1224|Proteobacteria,2VW3B@28216|Betaproteobacteria,3T3T6@506|Alcaligenaceae	28216|Betaproteobacteria	K	L-2,4-diaminobutyric acid acetyltransferase	ectA	-	2.3.1.178	ko:K06718	ko00260,ko01100,ko01120,map00260,map01100,map01120	M00033	R06978	RC00004,RC00096	ko00000,ko00001,ko00002,ko01000	-	-	-	Acetyltransf_1
SD_DY_bin_480	Thaumarchaeota	SD_DY_contig_27858770_7	0.62819	N/A	SD_DY_contig_27858770_7	436308.Nmar_1345	4e-203	574	COG0160@1|root,arCOG00915@2157|Archaea,41TBD@651137|Thaumarchaeota	651137|Thaumarchaeota	E	Belongs to the class-III pyridoxal-phosphate-dependent aminotransferase family	-	-	2.6.1.19,2.6.1.76	ko:K00823,ko:K00836	ko00250,ko00260,ko00410,ko00640,ko00650,ko01100,ko01120,ko01210,ko01230,map00250,map00260,map00410,map00640,map00650,map01100,map01120,map01210,map01230	M00027,M00033	R00908,R01648,R06977	RC00006,RC00062	ko00000,ko00001,ko00002,ko01000,ko01007	-	-	-	Aminotran_3
SD_DY_bin_480	Thaumarchaeota	SD_DY_contig_27858770_6	0.593559	N/A	SD_DY_contig_27858770_6	436308.Nmar_1344	2.1e-52	168	COG1917@1|root,arCOG02994@2157|Archaea	2157|Archaea	JM	conserved protein, contains double-stranded beta-helix domain	-	-	1.13.11.4,4.2.1.108	ko:K00450,ko:K06720	ko00260,ko00350,ko01100,ko01120,map00260,map00350,map01100,map01120	M00033	R02656,R06979	RC00764,RC01729	ko00000,ko00001,ko00002,ko01000	-	-	-	Cupin_2
SD_DY_bin_480	Thaumarchaeota	SD_DY_contig_27858770_5	0.660757	N/A	SD_DY_contig_27858770_5	1121085.AUCI01000015_gene600	4.37e-116	345	COG5285@1|root,COG5285@2|Bacteria,1UZS3@1239|Firmicutes,4HA3M@91061|Bacilli,1ZDH5@1386|Bacillus	91061|Bacilli	Q	Phytanoyl-CoA dioxygenase (PhyH)	ectD	-	1.14.11.55	ko:K10674	ko00260,ko01120,map00260,map01120	-	R08050	RC00661	ko00000,ko00001,ko01000	-	-	-	PhyH
SD_DY_bin_480	Thaumarchaeota	SD_DY_contig_24965405_14	0.735986	Thaumarchaeota	SD_DY_contig_24965405_14	436308.Nmar_1078	1.39e-147	424	COG1830@1|root,arCOG04044@2157|Archaea,41S64@651137|Thaumarchaeota	651137|Thaumarchaeota	E	DeoC/LacD family aldolase	-	-	2.3.1.245	ko:K08321	ko02024,map02024	-	-	-	ko00000,ko00001,ko01000	-	-	-	DeoC
SD_DY_bin_480	Thaumarchaeota	SD_DY_contig_22843268_3	0.816389	N/A	SD_DY_contig_22843268_3	941449.dsx2_0513	1.05e-22	92.4	COG0347@1|root,COG0347@2|Bacteria,1RGWK@1224|Proteobacteria,42SJJ@68525|delta/epsilon subdivisions,2WP4E@28221|Deltaproteobacteria,2MBZ0@213115|Desulfovibrionales	28221|Deltaproteobacteria	K	Belongs to the P(II) protein family	-	-	-	ko:K04751	ko02020,map02020	-	-	-	ko00000,ko00001	-	-	-	P-II
SD_DY_bin_480	Thaumarchaeota	SD_DY_contig_2267349_8	0.695968	Cyanobacteria	SD_DY_contig_2267349_8	543526.Htur_2912	7.72e-63	217	COG3875@1|root,arCOG02046@2157|Archaea,2XVDD@28890|Euryarchaeota,23U7G@183963|Halobacteria	183963|Halobacteria	S	Domain of unknown function (DUF2088)	-	-	-	-	-	-	-	-	-	-	-	-	DUF2088
SD_DY_bin_480	Thaumarchaeota	SD_DY_contig_22338935_28	0.758299	Thaumarchaeota	SD_DY_contig_22338935_28	1229909.NSED_02095	1.29e-57	181	COG3439@1|root,arCOG02761@2157|Archaea	2157|Archaea	S	Domain of unknown function DUF302	-	-	-	-	-	-	-	-	-	-	-	-	DUF302
SD_DY_bin_480	Thaumarchaeota	SD_DY_contig_22338935_24	0.757266	Thaumarchaeota	SD_DY_contig_22338935_24	1140.Synpcc7942_0546	9.87e-29	126	COG0475@1|root,COG0589@1|root,COG0475@2|Bacteria,COG0589@2|Bacteria,1G1DA@1117|Cyanobacteria,1GZYX@1129|Synechococcus	1117|Cyanobacteria	PT	Sodium/hydrogen exchanger family	nhaS4	-	-	-	-	-	-	-	-	-	-	-	Na_H_Exchanger,Usp
SD_DY_bin_480	Thaumarchaeota	SD_DY_contig_22338935_1	0.762196	Thaumarchaeota	SD_DY_contig_22338935_1	1459636.NTE_02904	4.38e-127	377	arCOG01319@1|root,arCOG01319@2157|Archaea	2157|Archaea	S	Sodium:solute symporter family	-	-	-	-	-	-	-	-	-	-	-	-	SSF
SD_DY_bin_480	Thaumarchaeota	SD_DY_contig_19756575_5	0.782157	Thaumarchaeota	SD_DY_contig_19756575_5	1229909.NSED_01015	2.67e-89	269	COG1573@1|root,arCOG00905@2157|Archaea	2157|Archaea	L	Uracil-DNA glycosylase	-	GO:0003674,GO:0003824,GO:0006139,GO:0006259,GO:0006281,GO:0006725,GO:0006807,GO:0006950,GO:0006974,GO:0008150,GO:0008152,GO:0009987,GO:0016787,GO:0016798,GO:0016799,GO:0019104,GO:0033554,GO:0034641,GO:0043170,GO:0044237,GO:0044238,GO:0044260,GO:0046483,GO:0050896,GO:0051716,GO:0071704,GO:0090304,GO:0097506,GO:0140097,GO:1901360	3.2.2.27	ko:K21929	ko03410,map03410	-	-	-	ko00000,ko00001,ko01000,ko03400	-	-	-	UDG
SD_DY_bin_480	Thaumarchaeota	SD_DY_contig_19756575_19	0.799872	N/A	SD_DY_contig_19756575_19	1229172.JQFA01000002_gene4366	3.77e-16	74.7	COG2154@1|root,COG2154@2|Bacteria,1G7P9@1117|Cyanobacteria,1HC2P@1150|Oscillatoriales	1117|Cyanobacteria	H	pterin-4-alpha-carbinolamine dehydratase	dcoH	-	4.2.1.96	ko:K01724	ko00790,map00790	-	R04734	RC01208	ko00000,ko00001,ko01000,ko04147	-	-	-	Pterin_4a
SD_DY_bin_480	Thaumarchaeota	SD_DY_contig_19424038_2	0.739155	Firmicutes	SD_DY_contig_19424038_2	935836.JAEL01000053_gene4870	3.52e-77	251	COG1404@1|root,COG1404@2|Bacteria,1TSRI@1239|Firmicutes,4HBFB@91061|Bacilli,1ZCQD@1386|Bacillus	91061|Bacilli	O	Subtilase family	-	-	3.4.21.62	ko:K01342	ko02024,map02024	-	-	-	ko00000,ko00001,ko01000,ko01002,ko03110	-	-	-	Peptidase_S8
SD_DY_bin_480	Thaumarchaeota	SD_DY_contig_19163738_2	0.809191	Thaumarchaeota	SD_DY_contig_19163738_2	1459636.NTE_02907	5.8e-241	665	COG0010@1|root,arCOG01700@2157|Archaea,41T03@651137|Thaumarchaeota	651137|Thaumarchaeota	E	Belongs to the arginase family	-	-	3.5.3.11	ko:K01480	ko00330,ko01100,map00330,map01100	M00133	R01157	RC00024,RC00329	ko00000,ko00001,ko00002,ko01000	-	-	-	Arginase
SD_DY_bin_480	Thaumarchaeota	SD_DY_contig_19142018_15	0.775139	Thaumarchaeota	SD_DY_contig_19142018_15	436308.Nmar_1096	2.47e-175	501	arCOG09395@1|root,arCOG09395@2157|Archaea,41T04@651137|Thaumarchaeota	651137|Thaumarchaeota	S	Protein of unknown function (DUF3179)	-	-	-	-	-	-	-	-	-	-	-	-	DUF3179
SD_DY_bin_480	Thaumarchaeota	SD_DY_contig_17682141_2	0.810096	Thaumarchaeota	SD_DY_contig_17682141_2	1459636.NTE_02127	1.25e-79	248	COG2047@1|root,arCOG00348@2157|Archaea	2157|Archaea	S	protein (ATP-grasp superfamily)	-	-	-	ko:K07159	-	-	-	-	ko00000	-	-	-	PAC2
SD_DY_bin_480	Thaumarchaeota	SD_DY_contig_17565917_2	0.797361	N/A	SD_DY_contig_17565917_2	693661.Arcve_1771	2.56e-108	333	COG0733@1|root,arCOG04466@2157|Archaea,2XTG1@28890|Euryarchaeota	28890|Euryarchaeota	P	COG0733 Na -dependent transporters of the SNF family	-	-	-	ko:K03308	-	-	-	-	ko00000	2.A.22.4,2.A.22.5	-	-	SNF
SD_DY_bin_480	Thaumarchaeota	SD_DY_contig_17565917_19	0.791077	N/A	SD_DY_contig_17565917_19	1229909.NSED_07365	2.53e-213	601	COG1301@1|root,arCOG04335@2157|Archaea	2157|Archaea	C	COG1301 Na H -dicarboxylate symporters	gltP	GO:0001504,GO:0001505,GO:0003333,GO:0003674,GO:0005215,GO:0005283,GO:0005310,GO:0005326,GO:0005342,GO:0005343,GO:0005416,GO:0005488,GO:0005515,GO:0006810,GO:0006811,GO:0006812,GO:0006814,GO:0006820,GO:0006821,GO:0006835,GO:0006836,GO:0006865,GO:0008150,GO:0008324,GO:0008509,GO:0008514,GO:0009987,GO:0015075,GO:0015077,GO:0015081,GO:0015103,GO:0015108,GO:0015171,GO:0015172,GO:0015179,GO:0015183,GO:…	-	ko:K07862	-	-	-	-	ko00000,ko02000	2.A.23.4	-	-	SDF
SD_DY_bin_480	Thaumarchaeota	SD_DY_contig_12311568_29	0.814817	Thaumarchaeota	SD_DY_contig_12311568_29	436308.Nmar_0654	4.04e-83	251	COG0431@1|root,arCOG04624@2157|Archaea	2157|Archaea	S	NAD(P)H-dependent FMN reductase	-	-	-	-	-	-	-	-	-	-	-	-	FMN_red
SD_DY_bin_480	Thaumarchaeota	SD_DY_contig_10459_23	0.817194	N/A	SD_DY_contig_10459_23	1229909.NSED_07400	9.39e-122	355	COG1226@1|root,arCOG01964@2157|Archaea	2157|Archaea	P	PFAM Ion transport	-	GO:0003674,GO:0005488,GO:0005515,GO:0005575,GO:0005623,GO:0005886,GO:0016020,GO:0042802,GO:0044464,GO:0071944	-	ko:K10716	-	-	-	-	ko00000,ko02000	1.A.1.1,1.A.1.13,1.A.1.17,1.A.1.24,1.A.1.25,1.A.1.6	-	-	Ion_trans,Ion_trans_2
SD_DY_bin_480	Thaumarchaeota	SD_DY_contig_10459_22	0.736563	N/A	SD_DY_contig_10459_22	1229909.NSED_07395	1.74e-305	843	COG0405@1|root,arCOG04053@2157|Archaea	2157|Archaea	E	gamma-glutamyltransferase	ggt	-	2.3.2.2,3.4.19.13	ko:K00681	ko00430,ko00460,ko00480,ko01100,map00430,map00460,map00480,map01100	-	R00494,R01262,R01687,R03867,R03916,R03970,R03971,R04935	RC00064,RC00090,RC00096	ko00000,ko00001,ko01000,ko01002	-	-	-	G_glu_transpept
SD_DY_bin_417	Thaumarchaeota	SD_DY_contig_948053_1	0.605222	N/A	SD_DY_contig_948053_1	1117318.PRUB_06370	2.67e-20	100	COG2911@1|root,COG2911@2|Bacteria,1P8N9@1224|Proteobacteria,1SCTK@1236|Gammaproteobacteria,2Q5K5@267888|Pseudoalteromonadaceae	1236|Gammaproteobacteria	M	Cadherin repeats.	-	-	-	-	-	-	-	-	-	-	-	-	Cadherin,DUF4347,DUF5122,He_PIG,OmpA_membrane
SD_DY_bin_417	Thaumarchaeota	SD_DY_contig_9331964_2	0.671472	Thaumarchaeota	SD_DY_contig_9331964_2	1229909.NSED_05600	6.68e-161	454	COG0668@1|root,arCOG01568@2157|Archaea,41T3B@651137|Thaumarchaeota	651137|Thaumarchaeota	M	Mechanosensitive ion channel	-	-	-	-	-	-	-	-	-	-	-	-	MS_channel
SD_DY_bin_417	Thaumarchaeota	SD_DY_contig_8663666_8	0.694083	Thaumarchaeota	SD_DY_contig_8663666_8	1229909.NSED_02995	1.06e-246	684	COG1914@1|root,arCOG04531@2157|Archaea	2157|Archaea	P	COG1914 Mn2 and Fe2 transporters of the NRAMP family	-	-	-	-	-	-	-	-	-	-	-	-	5TM-5TMR_LYT,Nramp
SD_DY_bin_417	Thaumarchaeota	SD_DY_contig_8146008_9	0.56521	Thaumarchaeota	SD_DY_contig_8146008_9	1229909.NSED_07675	5.52e-163	462	COG0829@1|root,arCOG04529@2157|Archaea,41SBH@651137|Thaumarchaeota	651137|Thaumarchaeota	O	Required for maturation of urease via the functional incorporation of the urease nickel metallocenter	ureD	-	-	ko:K03190	-	-	-	-	ko00000	-	-	-	UreD
SD_DY_bin_417	Thaumarchaeota	SD_DY_contig_8146008_14	0.602408	N/A	SD_DY_contig_8146008_14	1229909.NSED_07650	2.74e-67	205	COG0832@1|root,arCOG04527@2157|Archaea,41T4P@651137|Thaumarchaeota	651137|Thaumarchaeota	E	Urease beta subunit	-	-	3.5.1.5	ko:K01429	ko00220,ko00230,ko00791,ko01100,ko01120,map00220,map00230,map00791,map01100,map01120	-	R00131	RC02798,RC02806	ko00000,ko00001,ko01000	-	-	-	Urease_beta
SD_DY_bin_417	Thaumarchaeota	SD_DY_contig_8146008_13	0.619868	Thaumarchaeota	SD_DY_contig_8146008_13	1229909.NSED_07655	3.54e-56	176	COG0831@1|root,arCOG04528@2157|Archaea,41SPI@651137|Thaumarchaeota	651137|Thaumarchaeota	E	(urease) gamma subunit	-	-	3.5.1.5	ko:K01430	ko00220,ko00230,ko00791,ko01100,ko01120,map00220,map00230,map00791,map01100,map01120	-	R00131	RC02798,RC02806	ko00000,ko00001,ko01000	-	-	-	Urease_gamma
SD_DY_bin_417	Thaumarchaeota	SD_DY_contig_5705016_14	0.671588	N/A	SD_DY_contig_5705016_14	1229909.NSED_07405	4.58e-190	545	COG0598@1|root,arCOG02265@2157|Archaea	2157|Archaea	P	Mediates influx of magnesium ions	corA	-	-	ko:K03284	-	-	-	-	ko00000,ko02000	1.A.35.1,1.A.35.3	-	-	CorA
SD_DY_bin_417	Thaumarchaeota	SD_DY_contig_4962745_1	0.759633	Thaumarchaeota	SD_DY_contig_4962745_1	1459636.NTE_01425	5.92e-234	665	COG0028@1|root,arCOG01999@2157|Archaea	2157|Archaea	C	Belongs to the TPP enzyme family	-	-	1.2.3.3,1.2.5.1	ko:K00156,ko:K00158	ko00620,ko01100,map00620,map01100	-	R00207,R03145	RC00860,RC02745	ko00000,ko00001,ko01000	-	-	-	Rubredoxin,TPP_enzyme_C,TPP_enzyme_M,TPP_enzyme_N
SD_DY_bin_417	Thaumarchaeota	SD_DY_contig_4401185_8	0.71205	Thaumarchaeota	SD_DY_contig_4401185_8	436308.Nmar_0216	7.04e-93	276	COG2078@1|root,arCOG01336@2157|Archaea,41SMG@651137|Thaumarchaeota	651137|Thaumarchaeota	S	AMMECR1	-	-	-	ko:K09141	-	-	-	-	ko00000	-	-	-	AMMECR1
SD_DY_bin_417	Thaumarchaeota	SD_DY_contig_3982014_5	0.769706	N/A	SD_DY_contig_3982014_5	436308.Nmar_1093	6.3e-228	637	COG1301@1|root,arCOG04335@2157|Archaea	2157|Archaea	C	COG1301 Na H -dicarboxylate symporters	gltP	GO:0001504,GO:0001505,GO:0003333,GO:0003674,GO:0005215,GO:0005283,GO:0005310,GO:0005326,GO:0005342,GO:0005343,GO:0005416,GO:0005488,GO:0005515,GO:0006810,GO:0006811,GO:0006812,GO:0006814,GO:0006820,GO:0006821,GO:0006835,GO:0006836,GO:0006865,GO:0008150,GO:0008324,GO:0008509,GO:0008514,GO:0009987,GO:0015075,GO:0015077,GO:0015081,GO:0015103,GO:0015108,GO:0015171,GO:0015172,GO:0015179,GO:0015183,GO:…	-	ko:K07862	-	-	-	-	ko00000,ko02000	2.A.23.4	-	-	SDF
SD_DY_bin_417	Thaumarchaeota	SD_DY_contig_3982014_2	0.749672	Thaumarchaeota	SD_DY_contig_3982014_2	436308.Nmar_1096	7.21e-203	569	arCOG09395@1|root,arCOG09395@2157|Archaea,41T04@651137|Thaumarchaeota	651137|Thaumarchaeota	S	Protein of unknown function (DUF3179)	-	-	-	-	-	-	-	-	-	-	-	-	DUF3179
SD_DY_bin_417	Thaumarchaeota	SD_DY_contig_3982014_19	0.759326	Thaumarchaeota	SD_DY_contig_3982014_19	1229909.NSED_06280	4.86e-167	473	COG1830@1|root,arCOG04044@2157|Archaea,41S64@651137|Thaumarchaeota	651137|Thaumarchaeota	E	DeoC/LacD family aldolase	-	-	2.3.1.245	ko:K08321	ko02024,map02024	-	-	-	ko00000,ko00001,ko01000	-	-	-	DeoC
SD_DY_bin_417	Thaumarchaeota	SD_DY_contig_29062971_8	0.588412	Thaumarchaeota	SD_DY_contig_29062971_8	436308.Nmar_0471	0	1177	COG1948@1|root,arCOG02284@2157|Archaea,41T0R@651137|Thaumarchaeota	651137|Thaumarchaeota	L	Beta propeller domain	-	-	-	-	-	-	-	-	-	-	-	-	Beta_propel
SD_DY_bin_417	Thaumarchaeota	SD_DY_contig_27956188_4	0.755036	N/A	SD_DY_contig_27956188_4	1449126.JQKL01000002_gene1656	8.97e-91	293	COG1249@1|root,COG1249@2|Bacteria,1TP1W@1239|Firmicutes,249R3@186801|Clostridia,267IQ@186813|unclassified Clostridiales	186801|Clostridia	C	Pyridine nucleotide-disulphide oxidoreductase, dimerisation domain	lpdA	-	1.8.1.4	ko:K00382	ko00010,ko00020,ko00260,ko00280,ko00620,ko00630,ko00640,ko01100,ko01110,ko01120,ko01130,ko01200,map00010,map00020,map00260,map00280,map00620,map00630,map00640,map01100,map01110,map01120,map01130,map01200	M00009,M00011,M00036,M00307,M00532	R00209,R01221,R01698,R03815,R07618,R08549	RC00004,RC00022,RC00583,RC02742,RC02833,RC02834	br01601,ko00000,ko00001,ko00002,ko01000,ko04147	-	-	-	Biotin_lipoyl,Pyr_redox_2,Pyr_redox_dim
SD_DY_bin_417	Thaumarchaeota	SD_DY_contig_27956188_3	0.75854	N/A	SD_DY_contig_27956188_3	673860.AciM339_1433	5.76e-72	227	COG0095@1|root,arCOG01939@2157|Archaea,2XUJ0@28890|Euryarchaeota,3F2XZ@33867|unclassified Euryarchaeota	28890|Euryarchaeota	H	PFAM Biotin lipoate A B protein ligase	lpl	GO:0003674,GO:0005488,GO:0005504,GO:0005575,GO:0006464,GO:0006807,GO:0008150,GO:0008152,GO:0008289,GO:0009249,GO:0009987,GO:0010467,GO:0018065,GO:0018193,GO:0018205,GO:0019538,GO:0031405,GO:0031406,GO:0032991,GO:0033293,GO:0036094,GO:0036211,GO:0043167,GO:0043168,GO:0043170,GO:0043177,GO:0043412,GO:0044237,GO:0044238,GO:0044260,GO:0044267,GO:0048037,GO:0050662,GO:0051604,GO:0071704,GO:0097159,GO:…	6.3.1.20	ko:K03800	ko00785,ko01100,map00785,map01100	-	R07770,R07771,R11143	RC00043,RC00070,RC00090,RC00992,RC02896	ko00000,ko00001,ko01000	-	-	-	BPL_LplA_LipB
SD_DY_bin_417	Thaumarchaeota	SD_DY_contig_24301685_6	0.672947	Thaumarchaeota	SD_DY_contig_24301685_6	1229909.NSED_03085	5.37e-167	473	COG0530@1|root,arCOG02881@2157|Archaea,41T1S@651137|Thaumarchaeota	651137|Thaumarchaeota	P	Sodium/calcium exchanger protein	-	-	-	ko:K07301	-	-	-	-	ko00000,ko02000	2.A.19.5	-	-	Na_Ca_ex
SD_DY_bin_417	Thaumarchaeota	SD_DY_contig_20811775_2	0.661848	N/A	SD_DY_contig_20811775_2	436308.Nmar_0873	4.55e-158	446	COG3639@1|root,arCOG00173@2157|Archaea,41SZI@651137|Thaumarchaeota	651137|Thaumarchaeota	P	phosphonate ABC transporter, inner membrane subunit	-	-	-	ko:K02042	ko02010,map02010	M00223	-	-	ko00000,ko00001,ko00002,ko02000	3.A.1.9	-	-	BPD_transp_1
SD_DY_bin_417	Thaumarchaeota	SD_DY_contig_2005939_3	0.691538	Thaumarchaeota	SD_DY_contig_2005939_3	1229909.NSED_08125	1.41e-47	160	COG0506@1|root,arCOG06322@2157|Archaea,41SY1@651137|Thaumarchaeota	651137|Thaumarchaeota	E	Proline dehydrogenase	-	-	-	ko:K00318	ko00330,ko01100,ko01110,ko01130,map00330,map01100,map01110,map01130	-	R10507	RC00083	ko00000,ko00001,ko01000	-	-	-	Pro_dh
SD_DY_bin_417	Thaumarchaeota	SD_DY_contig_2005939_2	0.707728	Thaumarchaeota	SD_DY_contig_2005939_2	1229909.NSED_08130	1.5e-261	730	COG1012@1|root,arCOG01252@2157|Archaea,41T12@651137|Thaumarchaeota	651137|Thaumarchaeota	C	Aldehyde dehydrogenase family	-	-	1.2.1.88	ko:K00294	ko00250,ko00330,ko01100,map00250,map00330,map01100	-	R00245,R00707,R00708,R04444,R04445,R05051	RC00080,RC00216,RC00242,RC00255	ko00000,ko00001,ko01000	-	-	-	Aldedh
SD_DY_bin_417	Thaumarchaeota	SD_DY_contig_2005939_1	0.60346	Thaumarchaeota	SD_DY_contig_2005939_1	1229909.NSED_08135	3.72e-147	421	COG0010@1|root,arCOG01700@2157|Archaea,41T23@651137|Thaumarchaeota	651137|Thaumarchaeota	E	Belongs to the arginase family	-	-	3.5.3.11	ko:K01480	ko00330,ko01100,map00330,map01100	M00133	R01157	RC00024,RC00329	ko00000,ko00001,ko00002,ko01000	-	-	-	Arginase
SD_DY_bin_417	Thaumarchaeota	SD_DY_contig_1762932_5	0.68407	N/A	SD_DY_contig_1762932_5	7668.SPU_017285-tr	4.4e-78	256	COG0320@1|root,KOG2672@2759|Eukaryota,38EBV@33154|Opisthokonta,3BEE6@33208|Metazoa,3CRPM@33213|Bilateria	33208|Metazoa	H	GO:0070283	LIAS	GO:0001838,GO:0001841,GO:0001843,GO:0002009,GO:0002237,GO:0003674,GO:0003824,GO:0005575,GO:0005622,GO:0005623,GO:0005737,GO:0005739,GO:0005759,GO:0006082,GO:0006464,GO:0006629,GO:0006631,GO:0006633,GO:0006732,GO:0006790,GO:0006807,GO:0006950,GO:0006952,GO:0006954,GO:0006979,GO:0007275,GO:0007399,GO:0008150,GO:0008152,GO:0008610,GO:0009058,GO:0009106,GO:0009107,GO:0009108,GO:0009249,GO:0009605,GO:…	2.8.1.8	ko:K03644	ko00785,ko01100,map00785,map01100	-	R07767,R07768	RC01978	ko00000,ko00001,ko01000	-	-	-	LIAS_N,Radical_SAM
SD_DY_bin_417	Thaumarchaeota	SD_DY_contig_1762932_4	0.760068	N/A	SD_DY_contig_1762932_4	660470.Theba_2214	5.88e-103	314	COG0404@1|root,COG0404@2|Bacteria,2GC8B@200918|Thermotogae	200918|Thermotogae	E	The glycine cleavage system catalyzes the degradation of glycine	gcvT	-	2.1.2.10	ko:K00605	ko00260,ko00630,ko00670,ko01100,ko01110,ko01130,ko01200,map00260,map00630,map00670,map01100,map01110,map01130,map01200	M00532	R01221,R02300,R04125	RC00022,RC00069,RC00183,RC02834	ko00000,ko00001,ko00002,ko01000	-	-	-	DUF2007,GCV_T,GCV_T_C
SD_DY_bin_417	Thaumarchaeota	SD_DY_contig_1762932_3	0.740609	N/A	SD_DY_contig_1762932_3	1122214.AQWH01000002_gene4410	6.76e-37	129	COG0509@1|root,COG0509@2|Bacteria,1RGV7@1224|Proteobacteria,2U9BY@28211|Alphaproteobacteria	28211|Alphaproteobacteria	E	The glycine cleavage system catalyzes the degradation of glycine. The H protein shuttles the methylamine group of glycine from the P protein to the T protein	gcvH	-	-	ko:K02437	ko00260,ko00630,ko01100,ko01110,ko01130,ko01200,map00260,map00630,map01100,map01110,map01130,map01200	M00532	R01221	RC00022,RC02834	ko00000,ko00001,ko00002	-	-	-	GCV_H
SD_DY_bin_417	Thaumarchaeota	SD_DY_contig_1762932_2	0.765538	N/A	SD_DY_contig_1762932_2	1151292.QEW_2082	5.01e-111	352	COG0403@1|root,COG0404@1|root,COG0403@2|Bacteria,COG0404@2|Bacteria,1TQGG@1239|Firmicutes,2492A@186801|Clostridia,25SVG@186804|Peptostreptococcaceae	186801|Clostridia	E	The glycine cleavage system catalyzes the degradation of glycine. The P protein binds the alpha-amino group of glycine through its pyridoxal phosphate cofactor	gcvPA	-	1.4.4.2	ko:K00282	ko00260,ko00630,ko01100,ko01110,ko01130,ko01200,map00260,map00630,map01100,map01110,map01130,map01200	-	R01221,R03425	RC00022,RC00929,RC02834,RC02880	ko00000,ko00001,ko01000	-	-	-	GDC-P
SD_DY_bin_417	Thaumarchaeota	SD_DY_contig_1762932_1	0.684671	N/A	SD_DY_contig_1762932_1	986075.CathTA2_1181	9.86e-136	402	COG1003@1|root,COG1003@2|Bacteria,1TPK9@1239|Firmicutes,4HB80@91061|Bacilli	91061|Bacilli	E	The glycine cleavage system catalyzes the degradation of glycine. The P protein binds the alpha-amino group of glycine through its pyridoxal phosphate cofactor	gcvPB	-	1.4.4.2	ko:K00283	ko00260,ko00630,ko01100,ko01110,ko01130,ko01200,map00260,map00630,map01100,map01110,map01130,map01200	-	R01221,R03425	RC00022,RC00929,RC02834,RC02880	ko00000,ko00001,ko01000	-	-	-	GDC-P
SD_DY_bin_417	Thaumarchaeota	SD_DY_contig_1549791_7	0.667283	Thaumarchaeota	SD_DY_contig_1549791_7	1131266.ARWQ01000001_gene1173	1.13e-107	316	COG1814@1|root,arCOG01096@2157|Archaea,41T13@651137|Thaumarchaeota	651137|Thaumarchaeota	S	VIT family	-	-	-	-	-	-	-	-	-	-	-	-	VIT1
SD_DY_bin_417	Thaumarchaeota	SD_DY_contig_13387555_3	0.741732	N/A	SD_DY_contig_13387555_3	1229909.NSED_01015	2.88e-118	342	COG1573@1|root,arCOG00905@2157|Archaea	2157|Archaea	L	Uracil-DNA glycosylase	-	GO:0003674,GO:0003824,GO:0006139,GO:0006259,GO:0006281,GO:0006725,GO:0006807,GO:0006950,GO:0006974,GO:0008150,GO:0008152,GO:0009987,GO:0016787,GO:0016798,GO:0016799,GO:0019104,GO:0033554,GO:0034641,GO:0043170,GO:0044237,GO:0044238,GO:0044260,GO:0046483,GO:0050896,GO:0051716,GO:0071704,GO:0090304,GO:0097506,GO:0140097,GO:1901360	3.2.2.27	ko:K21929	ko03410,map03410	-	-	-	ko00000,ko00001,ko01000,ko03400	-	-	-	UDG
SD_DY_bin_417	Thaumarchaeota	SD_DY_contig_13197368_5	0.618366	Thaumarchaeota	SD_DY_contig_13197368_5	1459636.NTE_00564	1.2e-76	237	2DZ77@1|root,2N5BN@2157|Archaea	2157|Archaea	-	-	-	-	-	-	-	-	-	-	-	-	-	-	-
SD_DY_bin_417	Thaumarchaeota	SD_DY_contig_13197368_3	0.735176	N/A	SD_DY_contig_13197368_3	1116375.VEJY3_20426	6.91e-87	282	COG1404@1|root,COG3291@1|root,COG1404@2|Bacteria,COG3291@2|Bacteria,1MU3S@1224|Proteobacteria,1RNB8@1236|Gammaproteobacteria,1XTQN@135623|Vibrionales	135623|Vibrionales	M	Belongs to the peptidase S8 family	-	-	-	ko:K14645	ko02024,map02024	-	-	-	ko00000,ko00001,ko01000,ko01002,ko03110	-	-	-	Inhibitor_I9,PKD,PPC,Peptidase_S8
SD_DY_bin_417	Thaumarchaeota	SD_DY_contig_12119834_3	0.593509	N/A	SD_DY_contig_12119834_3	436308.Nmar_1006	3.32e-93	288	COG0598@1|root,arCOG02265@2157|Archaea	2157|Archaea	P	Mediates influx of magnesium ions	corA	-	-	ko:K03284	-	-	-	-	ko00000,ko02000	1.A.35.1,1.A.35.3	-	-	CorA
SD_DY_bin_417	Thaumarchaeota	SD_DY_contig_12119834_2	0.771051	N/A	SD_DY_contig_12119834_2	1229909.NSED_07400	5.42e-142	406	COG1226@1|root,arCOG01964@2157|Archaea	2157|Archaea	P	PFAM Ion transport	-	GO:0003674,GO:0005488,GO:0005515,GO:0005575,GO:0005623,GO:0005886,GO:0016020,GO:0042802,GO:0044464,GO:0071944	-	ko:K10716	-	-	-	-	ko00000,ko02000	1.A.1.1,1.A.1.13,1.A.1.17,1.A.1.24,1.A.1.25,1.A.1.6	-	-	Ion_trans,Ion_trans_2
SD_DY_bin_417	Thaumarchaeota	SD_DY_contig_12119834_1	0.749845	N/A	SD_DY_contig_12119834_1	1229909.NSED_07395	7.92e-163	470	COG0405@1|root,arCOG04053@2157|Archaea	2157|Archaea	E	gamma-glutamyltransferase	ggt	-	2.3.2.2,3.4.19.13	ko:K00681	ko00430,ko00460,ko00480,ko01100,map00430,map00460,map00480,map01100	-	R00494,R01262,R01687,R03867,R03916,R03970,R03971,R04935	RC00064,RC00090,RC00096	ko00000,ko00001,ko01000,ko01002	-	-	-	G_glu_transpept
SD_DY_bin_417	Thaumarchaeota	SD_DY_contig_10735303_7	0.765014	Thaumarchaeota	SD_DY_contig_10735303_7	1459636.NTE_02907	1.33e-232	644	COG0010@1|root,arCOG01700@2157|Archaea,41T03@651137|Thaumarchaeota	651137|Thaumarchaeota	E	Belongs to the arginase family	-	-	3.5.3.11	ko:K01480	ko00330,ko01100,map00330,map01100	M00133	R01157	RC00024,RC00329	ko00000,ko00001,ko00002,ko01000	-	-	-	Arginase
SD_DY_bin_417	Thaumarchaeota	SD_DY_contig_10735303_2	0.683766	Thaumarchaeota	SD_DY_contig_10735303_2	1459636.NTE_02904	3.32e-239	673	arCOG01319@1|root,arCOG01319@2157|Archaea	2157|Archaea	S	Sodium:solute symporter family	-	-	-	-	-	-	-	-	-	-	-	-	SSF
SD_DY_bin_417	Thaumarchaeota	SD_DY_contig_10735303_10	0.561102	Thaumarchaeota	SD_DY_contig_10735303_10	1229909.NSED_07645	2.92e-59	197	COG0804@1|root,arCOG00698@2157|Archaea,41S7M@651137|Thaumarchaeota	651137|Thaumarchaeota	E	Urease, alpha subunit	-	-	3.5.1.5	ko:K01428	ko00220,ko00230,ko00791,ko01100,ko01120,ko05120,map00220,map00230,map00791,map01100,map01120,map05120	-	R00131	RC02798,RC02806	ko00000,ko00001,ko01000	-	-	-	Amidohydro_1,Urease_alpha
SD_DY_bin_343	Thaumarchaeota	SD_DY_contig_9770399_1	0.508185	Euryarchaeota	SD_DY_contig_9770399_1	436308.Nmar_0865	3.52e-246	685	COG0436@1|root,arCOG01130@2157|Archaea	2157|Archaea	E	PFAM Aminotransferase class I and II	-	-	2.6.1.1	ko:K00812	ko00220,ko00250,ko00270,ko00330,ko00350,ko00360,ko00400,ko00401,ko00950,ko00960,ko01100,ko01110,ko01130,ko01210,ko01230,map00220,map00250,map00270,map00330,map00350,map00360,map00400,map00401,map00950,map00960,map01100,map01110,map01130,map01210,map01230	-	R00355,R00694,R00734,R00896,R02433,R02619,R05052	RC00006	ko00000,ko00001,ko01000,ko01007	-	-	-	Aminotran_1_2
SD_DY_bin_343	Thaumarchaeota	SD_DY_contig_9147412_1	0.635313	Bacteroidota	SD_DY_contig_9147412_1	1408433.JHXV01000036_gene264	8.09e-240	703	COG0841@1|root,COG0841@2|Bacteria,4NDZG@976|Bacteroidetes,1HX2H@117743|Flavobacteriia,2PBB4@246874|Cryomorphaceae	976|Bacteroidetes	V	AcrB/AcrD/AcrF family	-	-	-	-	-	-	-	-	-	-	-	-	ACR_tran
SD_DY_bin_343	Thaumarchaeota	SD_DY_contig_8449861_1	0.633275	N/A	SD_DY_contig_8449861_1	945713.IALB_3147	9.06e-147	444	COG0417@1|root,COG0417@2|Bacteria	2|Bacteria	L	DNA replication proofreading	polB	GO:0003674,GO:0003824,GO:0003887,GO:0004518,GO:0004527,GO:0004529,GO:0004536,GO:0006139,GO:0006259,GO:0006260,GO:0006261,GO:0006281,GO:0006725,GO:0006807,GO:0006950,GO:0006974,GO:0007154,GO:0008150,GO:0008152,GO:0008296,GO:0008408,GO:0009058,GO:0009059,GO:0009432,GO:0009605,GO:0009987,GO:0009991,GO:0016740,GO:0016772,GO:0016779,GO:0016787,GO:0016788,GO:0016796,GO:0016895,GO:0018130,GO:0019438,GO:…	2.7.7.7	ko:K02336,ko:K06877,ko:K07501	-	-	-	-	ko00000,ko01000,ko03400	-	-	-	DNA_pol_B,DNA_pol_B_exo1
SD_DY_bin_343	Thaumarchaeota	SD_DY_contig_7976960_4	0.558787	Planctomycetota	SD_DY_contig_7976960_4	247490.KSU1_B0319	5.3e-38	137	COG0156@1|root,COG0156@2|Bacteria,2IX0H@203682|Planctomycetes	203682|Planctomycetes	H	Catalyzes the cleavage of 2-amino-3-ketobutyrate to glycine and acetyl-CoA	kbl	-	2.3.1.29	ko:K00639	ko00260,map00260	-	R00371	RC00004,RC00394	ko00000,ko00001,ko01000,ko01007	-	-	-	Aminotran_1_2
SD_DY_bin_343	Thaumarchaeota	SD_DY_contig_6719882_1	0.640292	Euryarchaeota	SD_DY_contig_6719882_1	436308.Nmar_0873	2.07e-154	437	COG3639@1|root,arCOG00173@2157|Archaea,41SZI@651137|Thaumarchaeota	651137|Thaumarchaeota	P	phosphonate ABC transporter, inner membrane subunit	-	-	-	ko:K02042	ko02010,map02010	M00223	-	-	ko00000,ko00001,ko00002,ko02000	3.A.1.9	-	-	BPD_transp_1
SD_DY_bin_343	Thaumarchaeota	SD_DY_contig_4485868_2	0.654008	N/A	SD_DY_contig_4485868_2	1229909.NSED_01995	1.57e-67	209	COG0456@1|root,arCOG00833@2157|Archaea	2157|Archaea	C	PFAM GCN5-related N-acetyltransferase	-	-	2.3.1.1,2.3.1.178	ko:K06718,ko:K22477	ko00220,ko00260,ko01100,ko01120,ko01210,ko01230,map00220,map00260,map01100,map01120,map01210,map01230	M00028,M00033	R00259,R06978	RC00004,RC00064,RC00096	ko00000,ko00001,ko00002,ko01000	-	-	-	Acetyltransf_1
SD_DY_bin_343	Thaumarchaeota	SD_DY_contig_4485868_1	0.482505	N/A	SD_DY_contig_4485868_1	436308.Nmar_1345	3.96e-89	273	COG0160@1|root,arCOG00915@2157|Archaea,41TBD@651137|Thaumarchaeota	651137|Thaumarchaeota	E	Belongs to the class-III pyridoxal-phosphate-dependent aminotransferase family	-	-	2.6.1.19,2.6.1.76	ko:K00823,ko:K00836	ko00250,ko00260,ko00410,ko00640,ko00650,ko01100,ko01120,ko01210,ko01230,map00250,map00260,map00410,map00640,map00650,map01100,map01120,map01210,map01230	M00027,M00033	R00908,R01648,R06977	RC00006,RC00062	ko00000,ko00001,ko00002,ko01000,ko01007	-	-	-	Aminotran_3
SD_DY_bin_343	Thaumarchaeota	SD_DY_contig_3938033_2	0.588928	N/A	SD_DY_contig_3938033_2	888727.HMPREF9092_0285	1.52e-70	237	COG0677@1|root,COG0677@2|Bacteria,1TPXY@1239|Firmicutes,248NW@186801|Clostridia,3WCUK@538999|Clostridiales incertae sedis	186801|Clostridia	M	UDP binding domain	wbpA	-	1.1.1.136	ko:K13015	ko00520,map00520	-	R00421	RC00291	ko00000,ko00001,ko01000,ko01005	-	-	-	UDPG_MGDP_dh,UDPG_MGDP_dh_C,UDPG_MGDP_dh_N
SD_DY_bin_343	Thaumarchaeota	SD_DY_contig_28433722_1	0.652854	Bacteroidota	SD_DY_contig_28433722_1	796620.VIBC2010_16514	1.71e-19	86.7	COG0596@1|root,COG0596@2|Bacteria,1R53J@1224|Proteobacteria,1RXY0@1236|Gammaproteobacteria,1XV80@135623|Vibrionales	135623|Vibrionales	S	hydrolases or acyltransferases (alpha beta hydrolase superfamily)	-	-	-	-	-	-	-	-	-	-	-	-	Abhydrolase_1
SD_DY_bin_343	Thaumarchaeota	SD_DY_contig_27283410_3	0.518496	Firmicutes	SD_DY_contig_27283410_3	1229909.NSED_03070	6.71e-120	353	COG1253@1|root,arCOG00626@2157|Archaea	2157|Archaea	S	COG1253 Hemolysins and related proteins containing CBS domains	cbs9	-	-	ko:K03699	-	-	-	-	ko00000,ko02042	-	-	-	CBS,CorC_HlyC,DUF21
SD_DY_bin_343	Thaumarchaeota	SD_DY_contig_24137006_1	0.533621	N/A	SD_DY_contig_24137006_1	436308.Nmar_1004	1.7e-208	597	COG0405@1|root,arCOG04053@2157|Archaea	2157|Archaea	E	gamma-glutamyltransferase	ggt	-	2.3.2.2,3.4.19.13	ko:K00681	ko00430,ko00460,ko00480,ko01100,map00430,map00460,map00480,map01100	-	R00494,R01262,R01687,R03867,R03916,R03970,R03971,R04935	RC00064,RC00090,RC00096	ko00000,ko00001,ko01000,ko01002	-	-	-	G_glu_transpept
SD_DY_bin_343	Thaumarchaeota	SD_DY_contig_23267600_2	0.650571	Bacteroidota	SD_DY_contig_23267600_2	755732.Fluta_1591	6.67e-133	392	COG0438@1|root,COG0438@2|Bacteria,4NH7K@976|Bacteroidetes,1I0D7@117743|Flavobacteriia,2PAGP@246874|Cryomorphaceae	976|Bacteroidetes	M	Glycosyltransferase Family 4	-	-	-	-	-	-	-	-	-	-	-	-	Glyco_trans_1_4,Glyco_transf_4,Glycos_transf_1
SD_DY_bin_343	Thaumarchaeota	SD_DY_contig_23161435_3	0.536322	Bacteroidota	SD_DY_contig_23161435_3	468059.AUHA01000002_gene68	2.2e-38	143	COG1792@1|root,COG1792@2|Bacteria,4NF14@976|Bacteroidetes,1IPE1@117747|Sphingobacteriia	976|Bacteroidetes	M	shape-determining protein MreC	mreC	-	-	ko:K03570	-	-	-	-	ko00000,ko03036	9.B.157.1	-	-	MreC
SD_DY_bin_343	Thaumarchaeota	SD_DY_contig_23161435_1	0.577909	Bacteroidota	SD_DY_contig_23161435_1	45351.EDO29291	2.98e-33	127	COG0436@1|root,KOG0257@2759|Eukaryota,38BZ0@33154|Opisthokonta,3BCG1@33208|Metazoa	33208|Metazoa	E	kynurenine-oxoglutarate transaminase	-	-	-	-	-	-	-	-	-	-	-	-	Aminotran_1_2
SD_DY_bin_343	Thaumarchaeota	SD_DY_contig_23068583_2	0.559652	N/A	SD_DY_contig_23068583_2	436308.Nmar_1007	1.48e-179	511	COG1253@1|root,arCOG00626@2157|Archaea	2157|Archaea	S	COG1253 Hemolysins and related proteins containing CBS domains	cbs9	-	-	ko:K03699	-	-	-	-	ko00000,ko02042	-	-	-	CBS,CorC_HlyC,DUF21
SD_DY_bin_343	Thaumarchaeota	SD_DY_contig_22780532_5	0.655181	N/A	SD_DY_contig_22780532_5	1288826.MSNKSG1_04026	2.24e-44	154	COG2518@1|root,COG2518@2|Bacteria,1MXQC@1224|Proteobacteria,1RMHZ@1236|Gammaproteobacteria,465SD@72275|Alteromonadaceae	1236|Gammaproteobacteria	J	Catalyzes the methyl esterification of L-isoaspartyl residues in peptides and proteins that result from spontaneous decomposition of normal L-aspartyl and L-asparaginyl residues. It plays a role in the repair and or degradation of damaged proteins	pcm	GO:0003674,GO:0003824,GO:0004719,GO:0005575,GO:0005622,GO:0005623,GO:0005737,GO:0006464,GO:0006479,GO:0006807,GO:0008150,GO:0008152,GO:0008168,GO:0008171,GO:0008213,GO:0008276,GO:0008757,GO:0009987,GO:0010340,GO:0016740,GO:0016741,GO:0019538,GO:0030091,GO:0032259,GO:0036211,GO:0043170,GO:0043412,GO:0043414,GO:0044237,GO:0044238,GO:0044260,GO:0044267,GO:0044424,GO:0044464,GO:0051998,GO:0071704,GO:…	2.1.1.77	ko:K00573	-	-	-	-	ko00000,ko01000	-	-	-	PCMT
SD_DY_bin_343	Thaumarchaeota	SD_DY_contig_21532338_1	0.511613	N/A	SD_DY_contig_21532338_1	335543.Sfum_3760	0	1004	COG1201@1|root,COG1201@2|Bacteria,1QYN7@1224|Proteobacteria,43CFP@68525|delta/epsilon subdivisions,2X7QR@28221|Deltaproteobacteria	28221|Deltaproteobacteria	L	Helicase conserved C-terminal domain	-	-	-	-	-	-	-	-	-	-	-	-	Helicase_C
SD_DY_bin_343	Thaumarchaeota	SD_DY_contig_2130740_6	0.642876	N/A	SD_DY_contig_2130740_6	1229909.NSED_03525	9.83e-144	417	COG1055@1|root,arCOG00238@2157|Archaea,41SZM@651137|Thaumarchaeota	651137|Thaumarchaeota	P	Sodium:sulfate symporter transmembrane region	-	-	-	ko:K14445	-	-	-	-	ko00000,ko02000	2.A.47.1	-	-	Na_sulph_symp
SD_DY_bin_343	Thaumarchaeota	SD_DY_contig_20982718_2	0.58764	Bacteroidota	SD_DY_contig_20982718_2	1121904.ARBP01000008_gene3331	2.63e-36	142	COG0577@1|root,COG0577@2|Bacteria,4NDUK@976|Bacteroidetes,47JJN@768503|Cytophagia	976|Bacteroidetes	V	FtsX-like permease family	-	-	-	ko:K02004	-	M00258	-	-	ko00000,ko00002,ko02000	3.A.1	-	-	FtsX,MacB_PCD
SD_DY_bin_343	Thaumarchaeota	SD_DY_contig_20774161_2	0.53589	Bacteroidota	SD_DY_contig_20774161_2	755732.Fluta_1910	1.66e-258	718	COG0469@1|root,COG0469@2|Bacteria,4NEEU@976|Bacteroidetes,1HX84@117743|Flavobacteriia,2PAH6@246874|Cryomorphaceae	976|Bacteroidetes	G	Belongs to the pyruvate kinase family	pyk	-	2.7.1.40	ko:K00873	ko00010,ko00230,ko00620,ko01100,ko01110,ko01120,ko01130,ko01200,ko01230,ko04922,ko04930,ko05165,ko05203,ko05230,map00010,map00230,map00620,map01100,map01110,map01120,map01130,map01200,map01230,map04922,map04930,map05165,map05203,map05230	M00001,M00002,M00049,M00050	R00200,R00430,R01138,R01858,R02320	RC00002,RC00015	ko00000,ko00001,ko00002,ko01000,ko04131,ko04147	-	-	-	PK,PK_C
SD_DY_bin_343	Thaumarchaeota	SD_DY_contig_1942185_3	0.485656	N/A	SD_DY_contig_1942185_3	436308.Nmar_1006	6.79e-37	136	COG0598@1|root,arCOG02265@2157|Archaea	2157|Archaea	P	Mediates influx of magnesium ions	corA	-	-	ko:K03284	-	-	-	-	ko00000,ko02000	1.A.35.1,1.A.35.3	-	-	CorA
SD_DY_bin_343	Thaumarchaeota	SD_DY_contig_1942185_2	0.655141	N/A	SD_DY_contig_1942185_2	1229909.NSED_07400	4.91e-138	396	COG1226@1|root,arCOG01964@2157|Archaea	2157|Archaea	P	PFAM Ion transport	-	GO:0003674,GO:0005488,GO:0005515,GO:0005575,GO:0005623,GO:0005886,GO:0016020,GO:0042802,GO:0044464,GO:0071944	-	ko:K10716	-	-	-	-	ko00000,ko02000	1.A.1.1,1.A.1.13,1.A.1.17,1.A.1.24,1.A.1.25,1.A.1.6	-	-	Ion_trans,Ion_trans_2
SD_DY_bin_343	Thaumarchaeota	SD_DY_contig_1942185_1	0.613229	N/A	SD_DY_contig_1942185_1	436308.Nmar_1004	2.03e-152	443	COG0405@1|root,arCOG04053@2157|Archaea	2157|Archaea	E	gamma-glutamyltransferase	ggt	-	2.3.2.2,3.4.19.13	ko:K00681	ko00430,ko00460,ko00480,ko01100,map00430,map00460,map00480,map01100	-	R00494,R01262,R01687,R03867,R03916,R03970,R03971,R04935	RC00064,RC00090,RC00096	ko00000,ko00001,ko01000,ko01002	-	-	-	G_glu_transpept
SD_DY_bin_343	Thaumarchaeota	SD_DY_contig_19296942_1	0.536179	N/A	SD_DY_contig_19296942_1	237368.SCABRO_00224	1.18e-58	197	COG1524@1|root,COG1524@2|Bacteria,2IXT6@203682|Planctomycetes	203682|Planctomycetes	S	PFAM type I phosphodiesterase nucleotide pyrophosphatase	-	-	-	-	-	-	-	-	-	-	-	-	Phosphodiest
SD_DY_bin_343	Thaumarchaeota	SD_DY_contig_19264736_3	0.597744	N/A	SD_DY_contig_19264736_3	1131266.ARWQ01000014_gene97	2.19e-40	134	arCOG06790@1|root,arCOG06790@2157|Archaea,41T7J@651137|Thaumarchaeota	651137|Thaumarchaeota	S	Zn-finger in ubiquitin-hydrolases and other protein	-	-	-	-	-	-	-	-	-	-	-	-	zf-UBP
SD_DY_bin_343	Thaumarchaeota	SD_DY_contig_18840702_1	0.633533	Bacteroidota	SD_DY_contig_18840702_1	1250278.JQNQ01000001_gene2887	2.54e-84	269	COG2335@1|root,COG2335@2|Bacteria,4NH49@976|Bacteroidetes,1HXZS@117743|Flavobacteriia	976|Bacteroidetes	M	Secreted and surface protein containing fasciclin-like repeats	-	-	-	-	-	-	-	-	-	-	-	-	Fasciclin
SD_DY_bin_343	Thaumarchaeota	SD_DY_contig_18338268_1	0.581783	Euryarchaeota	SD_DY_contig_18338268_1	436308.Nmar_1096	2.88e-192	542	arCOG09395@1|root,arCOG09395@2157|Archaea,41T04@651137|Thaumarchaeota	651137|Thaumarchaeota	S	Protein of unknown function (DUF3179)	-	-	-	-	-	-	-	-	-	-	-	-	DUF3179
SD_DY_bin_343	Thaumarchaeota	SD_DY_contig_17479495_5	0.491073	Euryarchaeota	SD_DY_contig_17479495_5	1229909.NSED_09375	1.68e-46	157	COG1721@1|root,arCOG02745@2157|Archaea	2157|Archaea	S	protein (some members contain a von Willebrand factor type A (vWA) domain)	-	-	-	-	-	-	-	-	-	-	-	-	DUF58
SD_DY_bin_343	Thaumarchaeota	SD_DY_contig_17479495_4	0.574214	Euryarchaeota	SD_DY_contig_17479495_4	1229909.NSED_09380	5.69e-189	530	COG0714@1|root,arCOG00434@2157|Archaea	2157|Archaea	S	ATPase associated with various cellular activities	-	-	-	ko:K03924	-	-	-	-	ko00000,ko01000	-	-	-	AAA_3
SD_DY_bin_343	Thaumarchaeota	SD_DY_contig_17422828_1	0.634265	Bacteroidota	SD_DY_contig_17422828_1	266748.HY04_01890	1.82e-52	178	COG1073@1|root,COG1073@2|Bacteria,4NGCE@976|Bacteroidetes,1HYN3@117743|Flavobacteriia,3ZSE7@59732|Chryseobacterium	976|Bacteroidetes	S	Serine aminopeptidase, S33	-	-	-	ko:K06889	-	-	-	-	ko00000	-	-	-	Hydrolase_4
SD_DY_bin_343	Thaumarchaeota	SD_DY_contig_14578912_4	0.52788	N/A	SD_DY_contig_14578912_4	436308.Nmar_0564	1.34e-53	170	COG1607@1|root,arCOG00773@2157|Archaea	436308.Nmar_0564|-	I	Acyl-CoA hydrolase	-	-	4.3.1.14	ko:K18014	ko00310,map00310	-	R03030	RC00833	ko00000,ko00001,ko01000	-	-	-	-
SD_DY_bin_343	Thaumarchaeota	SD_DY_contig_13572104_3	0.591832	N/A	SD_DY_contig_13572104_3	29875.EHK25572	7.83e-97	299	2CUER@1|root,2RM18@2759|Eukaryota,38QQ7@33154|Opisthokonta,3PSHD@4751|Fungi,3RQPM@4890|Ascomycota,21I3W@147550|Sordariomycetes,3TR3V@5125|Hypocreales,3U4FA@5129|Hypocreaceae	4751|Fungi	S	Metallo-beta-lactamase superfamily	-	-	-	-	-	-	-	-	-	-	-	-	Lactamase_B
SD_DY_bin_343	Thaumarchaeota	SD_DY_contig_12343161_2	0.640353	Bacteroidota	SD_DY_contig_12343161_2	1230342.CTM_22258	3.05e-105	320	COG3243@1|root,COG3243@2|Bacteria,1V0SA@1239|Firmicutes,24D2G@186801|Clostridia,36RAI@31979|Clostridiaceae	186801|Clostridia	I	PHB de-polymerase C-terminus	phaC	-	-	ko:K03821	ko00650,map00650	-	R04254	RC00004	ko00000,ko00001,ko01000	-	-	-	Abhydrolase_1
SD_DY_bin_343	Thaumarchaeota	SD_DY_contig_12194487_2	0.53303	N/A	SD_DY_contig_12194487_2	338966.Ppro_1442	6.8e-67	210	COG0778@1|root,COG0778@2|Bacteria,1RA6E@1224|Proteobacteria,42XB2@68525|delta/epsilon subdivisions,2WT59@28221|Deltaproteobacteria	28221|Deltaproteobacteria	C	nitroreductase	-	-	-	-	-	-	-	-	-	-	-	-	Nitroreductase
SD_DY_bin_343	Thaumarchaeota	SD_DY_contig_11215747_3	0.508861	Candidatus Absconditabacteria	SD_DY_contig_11215747_3	1229909.NSED_09760	4.96e-109	323	COG0483@1|root,arCOG01349@2157|Archaea,41T8P@651137|Thaumarchaeota	651137|Thaumarchaeota	G	Inositol monophosphatase	-	-	3.1.3.25,3.1.3.7	ko:K01082,ko:K01092	ko00521,ko00562,ko00920,ko01100,ko01120,ko01130,ko04070,map00521,map00562,map00920,map01100,map01120,map01130,map04070	M00131	R00188,R00508,R01185,R01186,R01187	RC00078	ko00000,ko00001,ko00002,ko01000,ko03016	-	-	-	Inositol_P
SD_DY_bin_343	Thaumarchaeota	SD_DY_contig_11215747_1	0.615658	N/A	SD_DY_contig_11215747_1	1501230.ET33_04290	5.56e-38	142	COG0399@1|root,COG0399@2|Bacteria,1TPDH@1239|Firmicutes,4HBZ8@91061|Bacilli,26S6H@186822|Paenibacillaceae	91061|Bacilli	E	Belongs to the DegT DnrJ EryC1 family	ntdA	GO:0003674,GO:0003824,GO:0005488,GO:0008144,GO:0008150,GO:0008152,GO:0008483,GO:0009058,GO:0009987,GO:0016740,GO:0016769,GO:0016999,GO:0017000,GO:0017144,GO:0019842,GO:0030170,GO:0036094,GO:0043167,GO:0043168,GO:0044237,GO:0044249,GO:0048037,GO:0050662,GO:0070279,GO:0097159,GO:1901363	2.6.1.104	ko:K18653	-	-	R10698	RC00006,RC00781	ko00000,ko01000	-	-	-	DegT_DnrJ_EryC1
SD_DY_bin_343	Thaumarchaeota	SD_DY_contig_10460025_2	0.618704	Bacteroidota	SD_DY_contig_10460025_2	485918.Cpin_0673	3.4e-66	211	COG0745@1|root,COG0745@2|Bacteria,4NGXP@976|Bacteroidetes,1INQ4@117747|Sphingobacteriia	976|Bacteroidetes	T	COG0745 Response regulators consisting of a CheY-like receiver domain and a winged-helix DNA-binding domain	-	-	-	ko:K07658	ko02020,map02020	M00434	-	-	ko00000,ko00001,ko00002,ko02022	-	-	-	Response_reg,Trans_reg_C
SD_DY_bin_227	unclassification	SD_DY_contig_29152057_9	0.625463	N/A	SD_DY_contig_29152057_9	436308.Nmar_1007	3.58e-223	624	COG1253@1|root,arCOG00626@2157|Archaea	2157|Archaea	S	COG1253 Hemolysins and related proteins containing CBS domains	cbs9	-	-	ko:K03699	-	-	-	-	ko00000,ko02042	-	-	-	CBS,CorC_HlyC,DUF21
SD_DY_bin_227	unclassification	SD_DY_contig_29152057_11	0.516934	N/A	SD_DY_contig_29152057_11	1229909.NSED_07395	9.46e-301	831	COG0405@1|root,arCOG04053@2157|Archaea	2157|Archaea	E	gamma-glutamyltransferase	ggt	-	2.3.2.2,3.4.19.13	ko:K00681	ko00430,ko00460,ko00480,ko01100,map00430,map00460,map00480,map01100	-	R00494,R01262,R01687,R03867,R03916,R03970,R03971,R04935	RC00064,RC00090,RC00096	ko00000,ko00001,ko01000,ko01002	-	-	-	G_glu_transpept
SD_DY_bin_227	unclassification	SD_DY_contig_29152057_10	0.58597	N/A	SD_DY_contig_29152057_10	1229909.NSED_07405	2.03e-231	655	COG0598@1|root,arCOG02265@2157|Archaea	2157|Archaea	P	Mediates influx of magnesium ions	corA	-	-	ko:K03284	-	-	-	-	ko00000,ko02000	1.A.35.1,1.A.35.3	-	-	CorA
SD_DY_bin_227	unclassification	SD_DY_contig_25848095_3	0.454745	N/A	SD_DY_contig_25848095_3	436308.Nmar_0564	5.66e-62	193	COG1607@1|root,arCOG00773@2157|Archaea	436308.Nmar_0564|-	I	Acyl-CoA hydrolase	-	-	4.3.1.14	ko:K18014	ko00310,map00310	-	R03030	RC00833	ko00000,ko00001,ko01000	-	-	-	-
SD_DY_bin_227	unclassification	SD_DY_contig_23782655_9	0.583931	Bacteroidota	SD_DY_contig_23782655_9	436308.Nmar_0573	2.2e-76	232	COG1528@1|root,arCOG01095@2157|Archaea	2157|Archaea	P	PFAM Ferritin, Dps family protein	-	-	1.16.3.2	ko:K02217	-	-	-	-	ko00000,ko01000	-	-	-	Ferritin
SD_DY_bin_227	unclassification	SD_DY_contig_23526020_2	0.568654	N/A	SD_DY_contig_23526020_2	1229909.NSED_07460	1.04e-131	382	COG0330@1|root,arCOG01915@2157|Archaea,41SYP@651137|Thaumarchaeota	651137|Thaumarchaeota	O	PFAM SPFH domain Band 7 family	-	-	-	-	-	-	-	-	-	-	-	-	Band_7
SD_DY_bin_227	unclassification	SD_DY_contig_22967946_3	0.575569	N/A	SD_DY_contig_22967946_3	1229909.NSED_08585	9.35e-94	279	COG1898@1|root,arCOG04188@2157|Archaea	2157|Archaea	M	Catalyzes the epimerization of the C3' and C5'positions of dTDP-6-deoxy-D-xylo-4-hexulose, forming dTDP-6-deoxy-L-lyxo-4- hexulose	-	-	5.1.3.13	ko:K01790	ko00521,ko00523,ko01130,map00521,map00523,map01130	M00793	R06514	RC01531	ko00000,ko00001,ko00002,ko01000	-	-	-	dTDP_sugar_isom
SD_DY_bin_227	unclassification	SD_DY_contig_22967946_2	0.59711	N/A	SD_DY_contig_22967946_2	109871.XP_006683387.1	3.71e-112	337	COG1087@1|root,KOG1371@2759|Eukaryota,39NHJ@33154|Opisthokonta	33154|Opisthokonta	M	RmlD substrate binding domain	-	-	-	-	-	-	-	-	-	-	-	-	Epimerase
SD_DY_bin_227	unclassification	SD_DY_contig_22019485_9	0.612311	N/A	SD_DY_contig_22019485_9	323259.Mhun_0961	8.86e-44	158	COG1352@1|root,arCOG04402@2157|Archaea,2XU3Q@28890|Euryarchaeota,2N9NH@224756|Methanomicrobia	224756|Methanomicrobia	N	PFAM MCP methyltransferase CheR-type	-	-	2.1.1.80	ko:K00575	ko02020,ko02030,map02020,map02030	-	-	-	ko00000,ko00001,ko01000,ko02035	-	-	-	CheR,CheR_N
SD_DY_bin_227	unclassification	SD_DY_contig_22019485_12	0.553077	N/A	SD_DY_contig_22019485_12	941824.TCEL_01958	2.55e-71	233	COG2201@1|root,COG2201@2|Bacteria,1TRHC@1239|Firmicutes,249FD@186801|Clostridia,36EIW@31979|Clostridiaceae	186801|Clostridia	NT	catalyzes the demethylation of specific methylglutamate residues introduced into the chemoreceptors (methyl-accepting chemotaxis proteins) by CheR	cheB	-	3.1.1.61,3.5.1.44	ko:K03412	ko02020,ko02030,map02020,map02030	M00506	-	-	ko00000,ko00001,ko00002,ko01000,ko02022,ko02035	-	-	-	CheB_methylest,Response_reg
SD_DY_bin_227	unclassification	SD_DY_contig_22019485_11	0.530762	N/A	SD_DY_contig_22019485_11	1459636.NTE_02348	2.45e-182	529	COG0643@1|root,arCOG04403@2157|Archaea	2157|Archaea	T	COG0643 Chemotaxis protein histidine kinase and related kinases	cheA	-	2.7.13.3	ko:K03407	ko02020,ko02030,map02020,map02030	M00506	-	-	ko00000,ko00001,ko00002,ko01000,ko01001,ko02022,ko02035	-	-	-	CheW,H-kinase_dim,HATPase_c,Hpt,P2,Response_reg
SD_DY_bin_227	unclassification	SD_DY_contig_2188625_6	0.530329	Euryarchaeota	SD_DY_contig_2188625_6	436308.Nmar_1769	2.27e-180	516	COG0531@1|root,arCOG00009@2157|Archaea,41SXX@651137|Thaumarchaeota	651137|Thaumarchaeota	E	amino acid	-	-	-	ko:K03294	-	-	-	-	ko00000	2.A.3.2	-	-	AA_permease_2
SD_DY_bin_227	unclassification	SD_DY_contig_2188625_4	0.581866	N/A	SD_DY_contig_2188625_4	1229909.NSED_07365	3.18e-230	644	COG1301@1|root,arCOG04335@2157|Archaea	2157|Archaea	C	COG1301 Na H -dicarboxylate symporters	gltP	GO:0001504,GO:0001505,GO:0003333,GO:0003674,GO:0005215,GO:0005283,GO:0005310,GO:0005326,GO:0005342,GO:0005343,GO:0005416,GO:0005488,GO:0005515,GO:0006810,GO:0006811,GO:0006812,GO:0006814,GO:0006820,GO:0006821,GO:0006835,GO:0006836,GO:0006865,GO:0008150,GO:0008324,GO:0008509,GO:0008514,GO:0009987,GO:0015075,GO:0015077,GO:0015081,GO:0015103,GO:0015108,GO:0015171,GO:0015172,GO:0015179,GO:0015183,GO:…	-	ko:K07862	-	-	-	-	ko00000,ko02000	2.A.23.4	-	-	SDF
SD_DY_bin_227	unclassification	SD_DY_contig_20953705_7	0.503402	Euryarchaeota	SD_DY_contig_20953705_7	1229909.NSED_04830	9.96e-230	643	COG0436@1|root,arCOG01130@2157|Archaea	2157|Archaea	E	PFAM Aminotransferase class I and II	-	-	2.6.1.1	ko:K00812	ko00220,ko00250,ko00270,ko00330,ko00350,ko00360,ko00400,ko00401,ko00950,ko00960,ko01100,ko01110,ko01130,ko01210,ko01230,map00220,map00250,map00270,map00330,map00350,map00360,map00400,map00401,map00950,map00960,map01100,map01110,map01130,map01210,map01230	-	R00355,R00694,R00734,R00896,R02433,R02619,R05052	RC00006	ko00000,ko00001,ko01000,ko01007	-	-	-	Aminotran_1_2
SD_DY_bin_227	unclassification	SD_DY_contig_20953705_2	0.519571	N/A	SD_DY_contig_20953705_2	1229909.NSED_07420	1.42e-116	337	COG0456@1|root,arCOG00833@2157|Archaea	2157|Archaea	C	PFAM GCN5-related N-acetyltransferase	-	-	2.3.1.128	ko:K03789	-	-	-	-	ko00000,ko01000,ko03009	-	-	-	Acetyltransf_1,Acetyltransf_10,Acetyltransf_7
SD_DY_bin_227	unclassification	SD_DY_contig_20838941_12	0.585976	N/A	SD_DY_contig_20838941_12	1229909.NSED_05285	4.63e-290	804	COG4962@1|root,arCOG01817@2157|Archaea,41T25@651137|Thaumarchaeota	651137|Thaumarchaeota	N	COG0630 Type IV secretory pathway, VirB11 components, and related ATPases involved in archaeal flagella biosynthesis	-	-	-	ko:K07332	-	-	-	-	ko00000,ko02035,ko02044	-	-	-	T2SSE
SD_DY_bin_227	unclassification	SD_DY_contig_18495012_3	0.619733	N/A	SD_DY_contig_18495012_3	436308.Nmar_1007	3.5e-213	599	COG1253@1|root,arCOG00626@2157|Archaea	2157|Archaea	S	COG1253 Hemolysins and related proteins containing CBS domains	cbs9	-	-	ko:K03699	-	-	-	-	ko00000,ko02042	-	-	-	CBS,CorC_HlyC,DUF21
SD_DY_bin_227	unclassification	SD_DY_contig_16507551_3	0.598061	N/A	SD_DY_contig_16507551_3	237368.SCABRO_00536	2.5e-74	239	COG0530@1|root,COG0530@2|Bacteria,2IZ8S@203682|Planctomycetes	203682|Planctomycetes	P	COG0530 Ca2 Na antiporter	-	-	-	ko:K07301	-	-	-	-	ko00000,ko02000	2.A.19.5	-	-	Na_Ca_ex
SD_DY_bin_227	unclassification	SD_DY_contig_15619030_2	0.549048	N/A	SD_DY_contig_15619030_2	1173025.GEI7407_3240	1.41e-37	145	COG0467@1|root,COG0467@2|Bacteria,1G0KY@1117|Cyanobacteria,1H96J@1150|Oscillatoriales	1117|Cyanobacteria	T	Core component of the KaiABC clock protein complex, which constitutes the main circadian regulator in cyanobacteria. Binds to DNA. The KaiABC complex may act as a promoter-nonspecific transcription regulator that represses transcription, possibly by acting on the state of chromosome compaction	kaiC	GO:0003674,GO:0003824,GO:0005488,GO:0005515,GO:0006464,GO:0006468,GO:0006793,GO:0006796,GO:0006807,GO:0007623,GO:0008150,GO:0008152,GO:0009605,GO:0009649,GO:0009966,GO:0009987,GO:0010646,GO:0016301,GO:0016310,GO:0016740,GO:0016772,GO:0019538,GO:0023051,GO:0036211,GO:0042752,GO:0042754,GO:0042802,GO:0043170,GO:0043412,GO:0044237,GO:0044238,GO:0044260,GO:0044267,GO:0046777,GO:0048511,GO:0048519,GO:…	-	ko:K08482	-	-	-	-	ko00000	-	-	-	ATPase
SD_DY_bin_227	unclassification	SD_DY_contig_15493883_25	0.508699	N/A	SD_DY_contig_15493883_25	1499680.CCFE01000023_gene2502	7.78e-28	105	COG2201@1|root,COG2201@2|Bacteria,1V3IU@1239|Firmicutes,4HGY2@91061|Bacilli,1ZG7Q@1386|Bacillus	91061|Bacilli	T	response regulator	cheY	GO:0005575,GO:0005622,GO:0005623,GO:0005737,GO:0044424,GO:0044464	-	ko:K03413	ko02020,ko02030,map02020,map02030	M00506	-	-	ko00000,ko00001,ko00002,ko02022,ko02035	-	-	-	Response_reg
SD_DY_bin_227	unclassification	SD_DY_contig_15137291_8	0.579597	Euryarchaeota	SD_DY_contig_15137291_8	1229909.NSED_00065	1.2e-53	171	COG1881@1|root,arCOG04702@2157|Archaea,41T4M@651137|Thaumarchaeota	651137|Thaumarchaeota	S	Phosphatidylethanolamine-binding protein	-	-	-	ko:K06910	-	-	-	-	ko00000	-	-	-	PBP
SD_DY_bin_227	unclassification	SD_DY_contig_14303052_2	0.616574	N/A	SD_DY_contig_14303052_2	1312954.KI914877_gene1024	2.28e-45	159	COG1216@1|root,COG1216@2|Bacteria,2I2FA@201174|Actinobacteria,1W8CU@1268|Micrococcaceae	201174|Actinobacteria	S	Glycosyl transferase family 2	ppm1	-	2.4.1.83	ko:K00721	ko00510,ko01100,map00510,map01100	-	R01009	RC00005	ko00000,ko00001,ko01000,ko01003	-	GT2	-	Glycos_transf_2
SD_DY_bin_227	unclassification	SD_DY_contig_13778727_3	0.574777	Euryarchaeota	SD_DY_contig_13778727_3	436308.Nmar_0874	3.57e-135	390	COG3638@1|root,arCOG00206@2157|Archaea,41SY4@651137|Thaumarchaeota	651137|Thaumarchaeota	E	ABC transporter	-	-	3.6.3.28	ko:K02041	ko02010,map02010	M00223	-	-	ko00000,ko00001,ko00002,ko01000,ko02000	3.A.1.9	-	-	ABC_tran
SD_DY_bin_227	unclassification	SD_DY_contig_13778727_2	0.625753	N/A	SD_DY_contig_13778727_2	1131266.ARWQ01000009_gene950	5.43e-138	395	COG3639@1|root,arCOG00173@2157|Archaea,41SZI@651137|Thaumarchaeota	651137|Thaumarchaeota	P	phosphonate ABC transporter, inner membrane subunit	-	-	-	ko:K02042	ko02010,map02010	M00223	-	-	ko00000,ko00001,ko00002,ko02000	3.A.1.9	-	-	BPD_transp_1
SD_DY_bin_227	unclassification	SD_DY_contig_13227257_4	0.61435	N/A	SD_DY_contig_13227257_4	1229909.NSED_03085	1.55e-124	365	COG0530@1|root,arCOG02881@2157|Archaea,41T1S@651137|Thaumarchaeota	651137|Thaumarchaeota	P	Sodium/calcium exchanger protein	-	-	-	ko:K07301	-	-	-	-	ko00000,ko02000	2.A.19.5	-	-	Na_Ca_ex
SD_DY_bin_227	unclassification	SD_DY_contig_13227257_2	0.596052	Euryarchaeota	SD_DY_contig_13227257_2	436308.Nmar_0971	3.01e-102	306	COG0668@1|root,arCOG01568@2157|Archaea,41T3B@651137|Thaumarchaeota	651137|Thaumarchaeota	M	Mechanosensitive ion channel	-	-	-	-	-	-	-	-	-	-	-	-	MS_channel
SD_DY_bin_227	unclassification	SD_DY_contig_11051248_2	0.615778	N/A	SD_DY_contig_11051248_2	436308.Nmar_0590	1.43e-138	400	COG0530@1|root,arCOG02881@2157|Archaea,41T1S@651137|Thaumarchaeota	651137|Thaumarchaeota	P	Sodium/calcium exchanger protein	-	-	-	ko:K07301	-	-	-	-	ko00000,ko02000	2.A.19.5	-	-	Na_Ca_ex
SD_DY_bin_227	unclassification	SD_DY_contig_10622604_5	0.635332	Euryarchaeota	SD_DY_contig_10622604_5	589924.Ferp_0811	5.63e-128	388	COG0213@1|root,arCOG02013@2157|Archaea,2XT19@28890|Euryarchaeota,245PZ@183980|Archaeoglobi	183980|Archaeoglobi	F	Catalyzes the conversion of AMP and phosphate to adenine and ribose 1,5-bisphosphate (R15P). Exhibits phosphorylase activity toward CMP and UMP in addition to AMP. Functions in an archaeal AMP degradation pathway, together with R15P isomerase and RubisCO	-	-	2.4.2.57	ko:K18931	-	-	R10836,R10837,R10838	RC00063	ko00000,ko01000	-	-	-	Glycos_trans_3N,Glycos_transf_3,PYNP_C
SD_DY_bin_156	unclassification	SD_DY_contig_8992254_3	0.660545	N/A	SD_DY_contig_8992254_3	118173.KB235914_gene999	9.23e-23	102	COG1215@1|root,COG1215@2|Bacteria,1GHF8@1117|Cyanobacteria,1H7FV@1150|Oscillatoriales	1117|Cyanobacteria	M	Glycosyltransferase like family 2	-	-	-	-	-	-	-	-	-	-	-	-	Glycos_transf_2
SD_DY_bin_156	unclassification	SD_DY_contig_8992254_1	0.712942	Crenarchaeota	SD_DY_contig_8992254_1	673860.AciM339_0787	2.77e-44	157	COG0451@1|root,arCOG01369@2157|Archaea,2XTTP@28890|Euryarchaeota,3F394@33867|unclassified Euryarchaeota	28890|Euryarchaeota	M	Male sterility protein	-	-	5.1.3.10,5.1.3.2,5.1.3.25	ko:K01784,ko:K12454,ko:K17947	ko00052,ko00520,ko00523,ko01100,ko01130,map00052,map00520,map00523,map01100,map01130	M00361,M00362,M00632	R00291,R02984,R04266,R10279	RC00289,RC00528	ko00000,ko00001,ko00002,ko01000	-	-	-	Epimerase,GDP_Man_Dehyd
SD_DY_bin_156	unclassification	SD_DY_contig_7823078_2	0.510108	Euryarchaeota	SD_DY_contig_7823078_2	436308.Nmar_0865	9.69e-271	747	COG0436@1|root,arCOG01130@2157|Archaea	2157|Archaea	E	PFAM Aminotransferase class I and II	-	-	2.6.1.1	ko:K00812	ko00220,ko00250,ko00270,ko00330,ko00350,ko00360,ko00400,ko00401,ko00950,ko00960,ko01100,ko01110,ko01130,ko01210,ko01230,map00220,map00250,map00270,map00330,map00350,map00360,map00400,map00401,map00950,map00960,map01100,map01110,map01130,map01210,map01230	-	R00355,R00694,R00734,R00896,R02433,R02619,R05052	RC00006	ko00000,ko00001,ko01000,ko01007	-	-	-	Aminotran_1_2
SD_DY_bin_156	unclassification	SD_DY_contig_7823078_1	0.626659	N/A	SD_DY_contig_7823078_1	436308.Nmar_0866	1.03e-54	187	COG0365@1|root,arCOG01529@2157|Archaea,41SZA@651137|Thaumarchaeota	651137|Thaumarchaeota	I	Acetyl-coenzyme A synthetase N-terminus	-	-	6.2.1.1	ko:K01895	ko00010,ko00620,ko00640,ko00680,ko00720,ko01100,ko01110,ko01120,ko01130,ko01200,map00010,map00620,map00640,map00680,map00720,map01100,map01110,map01120,map01130,map01200	M00357	R00235,R00236,R00316,R00926,R01354	RC00004,RC00012,RC00043,RC00070,RC02746,RC02816	ko00000,ko00001,ko00002,ko01000,ko01004	-	-	-	ACAS_N,AMP-binding,AMP-binding_C
SD_DY_bin_156	unclassification	SD_DY_contig_28767878_4	0.666538	Euryarchaeota	SD_DY_contig_28767878_4	1229909.NSED_04900	7.52e-136	391	COG3638@1|root,arCOG00206@2157|Archaea,41SY4@651137|Thaumarchaeota	651137|Thaumarchaeota	E	ABC transporter	-	-	3.6.3.28	ko:K02041	ko02010,map02010	M00223	-	-	ko00000,ko00001,ko00002,ko01000,ko02000	3.A.1.9	-	-	ABC_tran
SD_DY_bin_156	unclassification	SD_DY_contig_28767878_3	0.723011	N/A	SD_DY_contig_28767878_3	436308.Nmar_0873	1.96e-150	427	COG3639@1|root,arCOG00173@2157|Archaea,41SZI@651137|Thaumarchaeota	651137|Thaumarchaeota	P	phosphonate ABC transporter, inner membrane subunit	-	-	-	ko:K02042	ko02010,map02010	M00223	-	-	ko00000,ko00001,ko00002,ko02000	3.A.1.9	-	-	BPD_transp_1
SD_DY_bin_156	unclassification	SD_DY_contig_28122476_2	0.619528	N/A	SD_DY_contig_28122476_2	1131266.ARWQ01000009_gene964	4.53e-145	416	COG1940@1|root,arCOG04280@2157|Archaea,41SWX@651137|Thaumarchaeota	651137|Thaumarchaeota	K	ROK family	-	-	2.7.1.4	ko:K00847	ko00051,ko00500,ko00520,ko01100,map00051,map00500,map00520,map01100	-	R00760,R00867,R03920	RC00002,RC00017	ko00000,ko00001,ko01000	-	-	-	ROK
SD_DY_bin_156	unclassification	SD_DY_contig_26100500_9	0.665363	N/A	SD_DY_contig_26100500_9	1229909.NSED_05600	1.74e-106	317	COG0668@1|root,arCOG01568@2157|Archaea,41T3B@651137|Thaumarchaeota	651137|Thaumarchaeota	M	Mechanosensitive ion channel	-	-	-	-	-	-	-	-	-	-	-	-	MS_channel
SD_DY_bin_156	unclassification	SD_DY_contig_26100500_1	0.655194	N/A	SD_DY_contig_26100500_1	1485545.JQLW01000009_gene13	7.64e-184	535	COG0028@1|root,COG0028@2|Bacteria,1MU6U@1224|Proteobacteria	1224|Proteobacteria	EH	acetolactate synthase	budB	-	2.2.1.6	ko:K01652	ko00290,ko00650,ko00660,ko00770,ko01100,ko01110,ko01130,ko01210,ko01230,map00290,map00650,map00660,map00770,map01100,map01110,map01130,map01210,map01230	M00019,M00570	R00006,R00014,R00226,R03050,R04672,R04673,R08648	RC00027,RC00106,RC01192,RC02744,RC02893	ko00000,ko00001,ko00002,ko01000	-	-	-	TPP_enzyme_C,TPP_enzyme_M,TPP_enzyme_N
SD_DY_bin_156	unclassification	SD_DY_contig_25019532_3	0.629336	N/A	SD_DY_contig_25019532_3	1229909.NSED_09760	4.21e-127	369	COG0483@1|root,arCOG01349@2157|Archaea,41T8P@651137|Thaumarchaeota	651137|Thaumarchaeota	G	Inositol monophosphatase	-	-	3.1.3.25,3.1.3.7	ko:K01082,ko:K01092	ko00521,ko00562,ko00920,ko01100,ko01120,ko01130,ko04070,map00521,map00562,map00920,map01100,map01120,map01130,map04070	M00131	R00188,R00508,R01185,R01186,R01187	RC00078	ko00000,ko00001,ko00002,ko01000,ko03016	-	-	-	Inositol_P
SD_DY_bin_156	unclassification	SD_DY_contig_23606705_1	0.636142	N/A	SD_DY_contig_23606705_1	1229909.NSED_00525	1.25e-109	328	arCOG10597@1|root,arCOG10597@2157|Archaea	2157|Archaea	O	serine-type endopeptidase activity	-	-	1.14.18.1,3.4.21.62	ko:K00505,ko:K01342,ko:K02035	ko00350,ko00950,ko00965,ko01100,ko01110,ko02024,ko04916,map00350,map00950,map00965,map01100,map01110,map02024,map04916	M00042,M00239	R00731,R02078,R02363,R02383,R04693,R04884	RC00046,RC00150,RC00180	ko00000,ko00001,ko00002,ko01000,ko01002,ko02000,ko03110	3.A.1.5	-	-	Peptidase_S8
SD_DY_bin_156	unclassification	SD_DY_contig_23503341_4	0.683866	Crenarchaeota	SD_DY_contig_23503341_4	1286093.C266_22866	5.02e-37	144	COG0381@1|root,COG0381@2|Bacteria,1MWZN@1224|Proteobacteria,2VJ5C@28216|Betaproteobacteria,1K1SZ@119060|Burkholderiaceae	28216|Betaproteobacteria	M	Belongs to the UDP-N-acetylglucosamine 2-epimerase family	-	-	5.1.3.14	ko:K01791	ko00520,ko01100,ko05111,map00520,map01100,map05111	M00362	R00420	RC00290	ko00000,ko00001,ko00002,ko01000,ko01005	-	-	-	Epimerase_2
SD_DY_bin_156	unclassification	SD_DY_contig_22900775_2	0.715951	N/A	SD_DY_contig_22900775_2	755178.Cyan10605_2109	1.78e-73	238	COG4301@1|root,COG4301@2|Bacteria,1G2JI@1117|Cyanobacteria	1117|Cyanobacteria	S	conserved protein (DUF2260)	-	-	-	-	-	-	-	-	-	-	-	-	Methyltransf_33
SD_DY_bin_156	unclassification	SD_DY_contig_2196519_3	0.638555	N/A	SD_DY_contig_2196519_3	1453500.AT05_01135	8.94e-35	126	COG1528@1|root,COG1528@2|Bacteria,4NGS7@976|Bacteroidetes,1HY16@117743|Flavobacteriia	976|Bacteroidetes	P	Iron-storage protein	ftnA	-	1.16.3.2	ko:K02217	-	-	-	-	ko00000,ko01000	-	-	-	Ferritin
SD_DY_bin_156	unclassification	SD_DY_contig_20617250_3	0.649108	N/A	SD_DY_contig_20617250_3	1485545.JQLW01000009_gene13	9.89e-180	525	COG0028@1|root,COG0028@2|Bacteria,1MU6U@1224|Proteobacteria	1224|Proteobacteria	EH	acetolactate synthase	budB	-	2.2.1.6	ko:K01652	ko00290,ko00650,ko00660,ko00770,ko01100,ko01110,ko01130,ko01210,ko01230,map00290,map00650,map00660,map00770,map01100,map01110,map01130,map01210,map01230	M00019,M00570	R00006,R00014,R00226,R03050,R04672,R04673,R08648	RC00027,RC00106,RC01192,RC02744,RC02893	ko00000,ko00001,ko00002,ko01000	-	-	-	TPP_enzyme_C,TPP_enzyme_M,TPP_enzyme_N
SD_DY_bin_156	unclassification	SD_DY_contig_20087069_3	0.727878	N/A	SD_DY_contig_20087069_3	706587.Desti_2409	2.1e-65	206	COG1765@1|root,COG1765@2|Bacteria,1MWPR@1224|Proteobacteria,42S3G@68525|delta/epsilon subdivisions,2WNET@28221|Deltaproteobacteria,2MQWH@213462|Syntrophobacterales	28221|Deltaproteobacteria	O	OsmC-like protein	-	-	-	-	-	-	-	-	-	-	-	-	OsmC
SD_DY_bin_156	unclassification	SD_DY_contig_19844645_3	0.728516	N/A	SD_DY_contig_19844645_3	309799.DICTH_0772	2.57e-128	382	COG1812@1|root,COG1812@2|Bacteria	2|Bacteria	E	S-adenosylmethionine synthetase (AdoMet synthetase)	metK-2	-	2.5.1.6	ko:K00789	ko00270,ko01100,ko01110,ko01230,map00270,map01100,map01110,map01230	M00034,M00035,M00368,M00609	R00177,R04771	RC00021,RC01211	ko00000,ko00001,ko00002,ko01000	-	-	-	AdoMet_Synthase
SD_DY_bin_156	unclassification	SD_DY_contig_16702095_3	0.696057	Bacteroidota	SD_DY_contig_16702095_3	1229512.BPAA_424	8.25e-29	111	COG1528@1|root,COG1528@2|Bacteria,4NGS7@976|Bacteroidetes,1HY16@117743|Flavobacteriia,3IVHS@39782|Blattabacteriaceae	976|Bacteroidetes	P	Iron-storage protein	ftnA	-	1.16.3.2	ko:K02217	-	-	-	-	ko00000,ko01000	-	-	-	Ferritin
SD_DY_bin_156	unclassification	SD_DY_contig_14990896_2	0.687954	N/A	SD_DY_contig_14990896_2	1229909.NSED_03370	1.87e-116	346	COG1262@1|root,arCOG03517@2157|Archaea,41T1B@651137|Thaumarchaeota	651137|Thaumarchaeota	S	DinB superfamily	-	-	-	-	-	-	-	-	-	-	-	-	DinB_2,FGE-sulfatase
SD_DY_bin_156	unclassification	SD_DY_contig_13972183_7	0.631455	N/A	SD_DY_contig_13972183_7	436308.Nmar_0825	5.62e-164	463	COG0330@1|root,arCOG01915@2157|Archaea,41SYP@651137|Thaumarchaeota	651137|Thaumarchaeota	O	PFAM SPFH domain Band 7 family	-	-	-	-	-	-	-	-	-	-	-	-	Band_7
SD_DY_bin_156	unclassification	SD_DY_contig_11528283_2	0.678229	N/A	SD_DY_contig_11528283_2	436308.Nmar_0971	7.93e-107	316	COG0668@1|root,arCOG01568@2157|Archaea,41T3B@651137|Thaumarchaeota	651137|Thaumarchaeota	M	Mechanosensitive ion channel	-	-	-	-	-	-	-	-	-	-	-	-	MS_channel
SD_DY_bin_156	unclassification	SD_DY_contig_11514603_12	0.6895	N/A	SD_DY_contig_11514603_12	436308.Nmar_1096	7.05e-175	498	arCOG09395@1|root,arCOG09395@2157|Archaea,41T04@651137|Thaumarchaeota	651137|Thaumarchaeota	S	Protein of unknown function (DUF3179)	-	-	-	-	-	-	-	-	-	-	-	-	DUF3179
SD_DY_bin_156	unclassification	SD_DY_contig_11118875_1	0.645128	N/A	SD_DY_contig_11118875_1	1229909.NSED_05285	2.39e-291	805	COG4962@1|root,arCOG01817@2157|Archaea,41T25@651137|Thaumarchaeota	651137|Thaumarchaeota	N	COG0630 Type IV secretory pathway, VirB11 components, and related ATPases involved in archaeal flagella biosynthesis	-	-	-	ko:K07332	-	-	-	-	ko00000,ko02035,ko02044	-	-	-	T2SSE
SD_DY_bin_156	unclassification	SD_DY_contig_10548604_9	0.6714	N/A	SD_DY_contig_10548604_9	1229909.NSED_06635	6.88e-209	590	COG1301@1|root,arCOG04335@2157|Archaea	2157|Archaea	C	COG1301 Na H -dicarboxylate symporters	gltP	GO:0001504,GO:0001505,GO:0003333,GO:0003674,GO:0005215,GO:0005283,GO:0005310,GO:0005326,GO:0005342,GO:0005343,GO:0005416,GO:0005488,GO:0005515,GO:0006810,GO:0006811,GO:0006812,GO:0006814,GO:0006820,GO:0006821,GO:0006835,GO:0006836,GO:0006865,GO:0008150,GO:0008324,GO:0008509,GO:0008514,GO:0009987,GO:0015075,GO:0015077,GO:0015081,GO:0015103,GO:0015108,GO:0015171,GO:0015172,GO:0015179,GO:0015183,GO:…	-	ko:K07862	-	-	-	-	ko00000,ko02000	2.A.23.4	-	-	SDF
SD_DY_bin_156	unclassification	SD_DY_contig_10548604_5	0.691671	N/A	SD_DY_contig_10548604_5	436308.Nmar_1006	4.06e-304	840	COG0598@1|root,arCOG02265@2157|Archaea	2157|Archaea	P	Mediates influx of magnesium ions	corA	-	-	ko:K03284	-	-	-	-	ko00000,ko02000	1.A.35.1,1.A.35.3	-	-	CorA
SD_DY_bin_156	unclassification	SD_DY_contig_10548604_4	0.69404	N/A	SD_DY_contig_10548604_4	436308.Nmar_1005	1.35e-137	395	COG1226@1|root,arCOG01964@2157|Archaea	2157|Archaea	P	PFAM Ion transport	-	GO:0003674,GO:0005488,GO:0005515,GO:0005575,GO:0005623,GO:0005886,GO:0016020,GO:0042802,GO:0044464,GO:0071944	-	ko:K10716	-	-	-	-	ko00000,ko02000	1.A.1.1,1.A.1.13,1.A.1.17,1.A.1.24,1.A.1.25,1.A.1.6	-	-	Ion_trans,Ion_trans_2
SD_DY_bin_156	unclassification	SD_DY_contig_10548604_3	0.61102	N/A	SD_DY_contig_10548604_3	1229909.NSED_07395	1.41e-302	835	COG0405@1|root,arCOG04053@2157|Archaea	2157|Archaea	E	gamma-glutamyltransferase	ggt	-	2.3.2.2,3.4.19.13	ko:K00681	ko00430,ko00460,ko00480,ko01100,map00430,map00460,map00480,map01100	-	R00494,R01262,R01687,R03867,R03916,R03970,R03971,R04935	RC00064,RC00090,RC00096	ko00000,ko00001,ko01000,ko01002	-	-	-	G_glu_transpept
SD_DY_bin_156	unclassification	SD_DY_contig_10342887_4	0.65077	N/A	SD_DY_contig_10342887_4	1229909.NSED_06560	1.89e-48	155	arCOG06790@1|root,arCOG06790@2157|Archaea,41T7J@651137|Thaumarchaeota	651137|Thaumarchaeota	S	Zn-finger in ubiquitin-hydrolases and other protein	-	-	-	-	-	-	-	-	-	-	-	-	zf-UBP
SD_DY_bin_156	unclassification	SD_DY_contig_10119574_1	0.694876	N/A	SD_DY_contig_10119574_1	1237149.C900_04139	1.35e-23	100	COG3285@1|root,COG3285@2|Bacteria,4NJCK@976|Bacteroidetes,47XQR@768503|Cytophagia	976|Bacteroidetes	L	DNA ligase	-	-	6.5.1.1	ko:K01971	ko03450,map03450	-	R00381	RC00005	ko00000,ko00001,ko01000,ko03400	-	-	-	DNA_ligase_A_C,DNA_ligase_A_M
JS_YC_bin_221	Thaumarchaeota	JS_YC_contig_84440_5	0.782563	Thaumarchaeota	JS_YC_contig_84440_5	1229909.NSED_00890	4.56e-123	353	COG2078@1|root,arCOG01336@2157|Archaea,41SMG@651137|Thaumarchaeota	651137|Thaumarchaeota	S	AMMECR1	-	-	-	ko:K09141	-	-	-	-	ko00000	-	-	-	AMMECR1
JS_YC_bin_221	Thaumarchaeota	JS_YC_contig_7670386_8	0.767757	Firmicutes	JS_YC_contig_7670386_8	550540.Fbal_1479	3.96e-28	117	COG1683@1|root,COG3272@1|root,COG1683@2|Bacteria,COG3272@2|Bacteria,1MXYZ@1224|Proteobacteria,1RNMF@1236|Gammaproteobacteria	1236|Gammaproteobacteria	S	Conserved Protein	ybgA	-	-	-	-	-	-	-	-	-	-	-	DUF1722,DUF523
JS_YC_bin_221	Thaumarchaeota	JS_YC_contig_7670386_7	0.786107	Thaumarchaeota	JS_YC_contig_7670386_7	1517681.HW45_15520	1.43e-35	130	COG0655@1|root,COG0655@2|Bacteria,1MW7N@1224|Proteobacteria,1S23B@1236|Gammaproteobacteria,1XTDI@135623|Vibrionales	135623|Vibrionales	S	COG0655 Multimeric flavodoxin WrbA	wrbA	-	1.6.5.2	ko:K03809	ko00130,ko01110,map00130,map01110	-	R02964,R03643,R03816	RC00819	ko00000,ko00001,ko01000	-	-	-	FMN_red
JS_YC_bin_221	Thaumarchaeota	JS_YC_contig_7670386_6	0.76895	N/A	JS_YC_contig_7670386_6	660470.Theba_2014	2.13e-87	270	COG4294@1|root,COG4294@2|Bacteria	2|Bacteria	L	response to UV	uvsE	-	-	ko:K13281	-	-	-	-	ko00000,ko01000	-	-	-	DUF1722,UvdE
JS_YC_bin_221	Thaumarchaeota	JS_YC_contig_396947_21	0.78618	Thaumarchaeota	JS_YC_contig_396947_21	1229909.NSED_02105	1.09e-85	253	COG0735@1|root,arCOG01868@2157|Archaea	2157|Archaea	P	transcriptional regulators	fur	-	-	ko:K03711,ko:K09825	-	-	-	-	ko00000,ko03000	-	-	-	FUR,PadR
JS_YC_bin_221	Thaumarchaeota	JS_YC_contig_27898677_17	0.720216	Proteobacteria	JS_YC_contig_27898677_17	1122218.KB893654_gene2424	5.76e-32	125	COG4630@1|root,COG4630@2|Bacteria,1MWI1@1224|Proteobacteria,2TR3Q@28211|Alphaproteobacteria,1JXMR@119045|Methylobacteriaceae	28211|Alphaproteobacteria	F	CO dehydrogenase flavoprotein C-terminal domain	xdhA	-	1.17.1.4	ko:K13481	ko00230,ko01100,ko01120,map00230,map01100,map01120	M00546	R01768,R02103	RC00143	ko00000,ko00001,ko00002,ko01000	-	-	-	CO_deh_flav_C,FAD_binding_5,Fer2,Fer2_2
JS_YC_bin_221	Thaumarchaeota	JS_YC_contig_27478354_4	0.70419	N/A	JS_YC_contig_27478354_4	436308.Nmar_1004	0	933	COG0405@1|root,arCOG04053@2157|Archaea	2157|Archaea	E	gamma-glutamyltransferase	ggt	-	2.3.2.2,3.4.19.13	ko:K00681	ko00430,ko00460,ko00480,ko01100,map00430,map00460,map00480,map01100	-	R00494,R01262,R01687,R03867,R03916,R03970,R03971,R04935	RC00064,RC00090,RC00096	ko00000,ko00001,ko01000,ko01002	-	-	-	G_glu_transpept
JS_YC_bin_221	Thaumarchaeota	JS_YC_contig_25950512_5	0.718909	Thaumarchaeota	JS_YC_contig_25950512_5	1229909.NSED_05600	9.72e-147	419	COG0668@1|root,arCOG01568@2157|Archaea,41T3B@651137|Thaumarchaeota	651137|Thaumarchaeota	M	Mechanosensitive ion channel	-	-	-	-	-	-	-	-	-	-	-	-	MS_channel
JS_YC_bin_221	Thaumarchaeota	JS_YC_contig_25188805_14	0.597676	Thaumarchaeota	JS_YC_contig_25188805_14	436308.Nmar_0471	0	1231	COG1948@1|root,arCOG02284@2157|Archaea,41T0R@651137|Thaumarchaeota	651137|Thaumarchaeota	L	Beta propeller domain	-	-	-	-	-	-	-	-	-	-	-	-	Beta_propel
JS_YC_bin_221	Thaumarchaeota	JS_YC_contig_24075659_8	0.725918	Thaumarchaeota	JS_YC_contig_24075659_8	1229909.NSED_03085	1.36e-125	364	COG0530@1|root,arCOG02881@2157|Archaea,41T1S@651137|Thaumarchaeota	651137|Thaumarchaeota	P	Sodium/calcium exchanger protein	-	-	-	ko:K07301	-	-	-	-	ko00000,ko02000	2.A.19.5	-	-	Na_Ca_ex
JS_YC_bin_221	Thaumarchaeota	JS_YC_contig_22931130_47	0.756562	Thaumarchaeota	JS_YC_contig_22931130_47	1229909.NSED_06280	2.39e-179	505	COG1830@1|root,arCOG04044@2157|Archaea,41S64@651137|Thaumarchaeota	651137|Thaumarchaeota	E	DeoC/LacD family aldolase	-	-	2.3.1.245	ko:K08321	ko02024,map02024	-	-	-	ko00000,ko00001,ko01000	-	-	-	DeoC
JS_YC_bin_221	Thaumarchaeota	JS_YC_contig_20982824_1	0.661706	Thaumarchaeota	JS_YC_contig_20982824_1	1229909.NSED_03085	4.69e-71	222	COG0530@1|root,arCOG02881@2157|Archaea,41T1S@651137|Thaumarchaeota	651137|Thaumarchaeota	P	Sodium/calcium exchanger protein	-	-	-	ko:K07301	-	-	-	-	ko00000,ko02000	2.A.19.5	-	-	Na_Ca_ex
JS_YC_bin_221	Thaumarchaeota	JS_YC_contig_19116821_11	0.606088	Thaumarchaeota	JS_YC_contig_19116821_11	1229909.NSED_04190	1.48e-100	296	COG4122@1|root,arCOG00979@2157|Archaea,41SMF@651137|Thaumarchaeota	651137|Thaumarchaeota	S	O-methyltransferase	-	-	-	-	-	-	-	-	-	-	-	-	Methyltransf_3
JS_YC_bin_221	Thaumarchaeota	JS_YC_contig_18304164_1	0.751081	Thaumarchaeota	JS_YC_contig_18304164_1	1229909.NSED_02995	2.25e-199	560	COG1914@1|root,arCOG04531@2157|Archaea	2157|Archaea	P	COG1914 Mn2 and Fe2 transporters of the NRAMP family	-	-	-	-	-	-	-	-	-	-	-	-	5TM-5TMR_LYT,Nramp
JS_YC_bin_221	Thaumarchaeota	JS_YC_contig_17744389_2	0.769095	N/A	JS_YC_contig_17744389_2	1229909.NSED_00880	2.17e-99	293	COG2518@1|root,arCOG00976@2157|Archaea	2157|Archaea	J	Catalyzes the methyl esterification of L-isoaspartyl residues in peptides and proteins that result from spontaneous decomposition of normal L-aspartyl and L-asparaginyl residues. It plays a role in the repair and or degradation of damaged proteins	pcm	GO:0003674,GO:0003824,GO:0004719,GO:0005575,GO:0005622,GO:0005623,GO:0005737,GO:0006464,GO:0006479,GO:0006807,GO:0008150,GO:0008152,GO:0008168,GO:0008171,GO:0008213,GO:0008276,GO:0008757,GO:0009987,GO:0010340,GO:0016740,GO:0016741,GO:0019538,GO:0032259,GO:0036211,GO:0043170,GO:0043412,GO:0043414,GO:0044237,GO:0044238,GO:0044260,GO:0044267,GO:0044424,GO:0044464,GO:0051998,GO:0071704,GO:0140096,GO:…	2.1.1.77	ko:K00573	-	-	-	-	ko00000,ko01000	-	-	-	PCMT
JS_YC_bin_221	Thaumarchaeota	JS_YC_contig_16351892_14	0.785657	N/A	JS_YC_contig_16351892_14	436308.Nmar_1093	4.15e-230	642	COG1301@1|root,arCOG04335@2157|Archaea	2157|Archaea	C	COG1301 Na H -dicarboxylate symporters	gltP	GO:0001504,GO:0001505,GO:0003333,GO:0003674,GO:0005215,GO:0005283,GO:0005310,GO:0005326,GO:0005342,GO:0005343,GO:0005416,GO:0005488,GO:0005515,GO:0006810,GO:0006811,GO:0006812,GO:0006814,GO:0006820,GO:0006821,GO:0006835,GO:0006836,GO:0006865,GO:0008150,GO:0008324,GO:0008509,GO:0008514,GO:0009987,GO:0015075,GO:0015077,GO:0015081,GO:0015103,GO:0015108,GO:0015171,GO:0015172,GO:0015179,GO:0015183,GO:…	-	ko:K07862	-	-	-	-	ko00000,ko02000	2.A.23.4	-	-	SDF
JS_YC_bin_221	Thaumarchaeota	JS_YC_contig_14501987_7	0.754996	N/A	JS_YC_contig_14501987_7	1229909.NSED_07365	2.24e-224	628	COG1301@1|root,arCOG04335@2157|Archaea	2157|Archaea	C	COG1301 Na H -dicarboxylate symporters	gltP	GO:0001504,GO:0001505,GO:0003333,GO:0003674,GO:0005215,GO:0005283,GO:0005310,GO:0005326,GO:0005342,GO:0005343,GO:0005416,GO:0005488,GO:0005515,GO:0006810,GO:0006811,GO:0006812,GO:0006814,GO:0006820,GO:0006821,GO:0006835,GO:0006836,GO:0006865,GO:0008150,GO:0008324,GO:0008509,GO:0008514,GO:0009987,GO:0015075,GO:0015077,GO:0015081,GO:0015103,GO:0015108,GO:0015171,GO:0015172,GO:0015179,GO:0015183,GO:…	-	ko:K07862	-	-	-	-	ko00000,ko02000	2.A.23.4	-	-	SDF
JS_YC_bin_221	Thaumarchaeota	JS_YC_contig_14501987_25	0.709019	N/A	JS_YC_contig_14501987_25	1229909.NSED_06560	2.11e-56	175	arCOG06790@1|root,arCOG06790@2157|Archaea,41T7J@651137|Thaumarchaeota	651137|Thaumarchaeota	S	Zn-finger in ubiquitin-hydrolases and other protein	-	-	-	-	-	-	-	-	-	-	-	-	zf-UBP
JS_YC_bin_221	Thaumarchaeota	JS_YC_contig_14501987_12	0.705568	Thaumarchaeota	JS_YC_contig_14501987_12	436308.Nmar_1135	0	914	COG0421@1|root,arCOG00050@2157|Archaea	2157|Archaea	H	Catalyzes the irreversible transfer of a propylamine group from the amino donor S-adenosylmethioninamine (decarboxy- AdoMet) to putrescine (1,4-diaminobutane) to yield spermidine	speE	-	2.5.1.16	ko:K00797	ko00270,ko00330,ko00410,ko00480,ko01100,map00270,map00330,map00410,map00480,map01100	M00034,M00133	R01920,R02869,R08359	RC00021,RC00053	ko00000,ko00001,ko00002,ko01000	-	-	-	Spermine_synt_N,Spermine_synth
JS_YC_bin_221	Thaumarchaeota	JS_YC_contig_13631222_7	0.655617	Euryarchaeota	JS_YC_contig_13631222_7	1229909.NSED_04900	9.95e-180	502	COG3638@1|root,arCOG00206@2157|Archaea,41SY4@651137|Thaumarchaeota	651137|Thaumarchaeota	E	ABC transporter	-	-	3.6.3.28	ko:K02041	ko02010,map02010	M00223	-	-	ko00000,ko00001,ko00002,ko01000,ko02000	3.A.1.9	-	-	ABC_tran
JS_YC_bin_221	Thaumarchaeota	JS_YC_contig_13631222_6	0.718302	N/A	JS_YC_contig_13631222_6	1229909.NSED_04895	8.12e-167	468	COG3639@1|root,arCOG00173@2157|Archaea,41SZI@651137|Thaumarchaeota	651137|Thaumarchaeota	P	phosphonate ABC transporter, inner membrane subunit	-	-	-	ko:K02042	ko02010,map02010	M00223	-	-	ko00000,ko00001,ko00002,ko02000	3.A.1.9	-	-	BPD_transp_1
JS_YC_bin_221	Thaumarchaeota	JS_YC_contig_11113166_5	0.647527	Thaumarchaeota	JS_YC_contig_11113166_5	1229909.NSED_07825	3.11e-113	328	COG0009@1|root,arCOG01952@2157|Archaea,41SPF@651137|Thaumarchaeota	651137|Thaumarchaeota	J	Sua5 YciO YrdC YwlC family	-	-	2.7.7.87	ko:K07566	-	-	R10463	RC00745	ko00000,ko01000,ko03009,ko03016	-	-	-	Sua5_yciO_yrdC
JS_YC_bin_221	Thaumarchaeota	JS_YC_contig_10326406_3	0.69514	Thaumarchaeota	JS_YC_contig_10326406_3	1229909.NSED_01000	2.68e-204	568	COG1063@1|root,arCOG01459@2157|Archaea	2157|Archaea	C	Catalyzes the NAD(P)( )-dependent oxidation of D-glucose to D-gluconate via gluconolactone. Can utilize both NAD( ) and NADP( ) as electron acceptor. Is involved in the degradation of glucose through a	-	-	1.1.1.1	ko:K00001	ko00010,ko00071,ko00350,ko00625,ko00626,ko00830,ko00980,ko00982,ko01100,ko01110,ko01120,ko01130,ko01220,map00010,map00071,map00350,map00625,map00626,map00830,map00980,map00982,map01100,map01110,map01120,map01130,map01220	-	R00623,R00754,R02124,R04805,R04880,R05233,R05234,R06917,R06927,R07105,R08281,R08306,R08310	RC00050,RC00087,RC00088,RC00099,RC00116,RC00649,RC01734,RC02273	ko00000,ko00001,ko01000	-	-	-	ADH_N,ADH_zinc_N,Glu_dehyd_C
JS_YC_bin_221	Thaumarchaeota	JS_YC_contig_10326406_2	0.775226	Thaumarchaeota	JS_YC_contig_10326406_2	436308.Nmar_0233	1.47e-69	211	COG3324@1|root,arCOG04946@2157|Archaea,41T3T@651137|Thaumarchaeota	651137|Thaumarchaeota	S	Glyoxalase bleomycin resistance protein dioxygenase	-	-	-	ko:K06996	-	-	-	-	ko00000	-	-	-	-
JS_YC_bin_164	Thaumarchaeota	JS_YC_contig_9595098_7	0.731228	Thaumarchaeota	JS_YC_contig_9595098_7	196367.JNFG01000202_gene2533	4.73e-41	149	COG0122@1|root,COG0122@2|Bacteria,1MX9C@1224|Proteobacteria,2VHMQ@28216|Betaproteobacteria,1K0UG@119060|Burkholderiaceae	28216|Betaproteobacteria	L	PFAM HhH-GPD family protein	alkA	-	3.2.2.21	ko:K01247	ko03410,map03410	-	-	-	ko00000,ko00001,ko01000,ko03400	-	-	-	HhH-GPD
JS_YC_bin_164	Thaumarchaeota	JS_YC_contig_9548507_10	0.606744	N/A	JS_YC_contig_9548507_10	207954.MED92_06368	1.23e-54	191	COG2199@1|root,COG3706@2|Bacteria,1R7HC@1224|Proteobacteria,1T1I4@1236|Gammaproteobacteria,1XRSV@135619|Oceanospirillales	135619|Oceanospirillales	T	COG2203 FOG GAF domain	-	-	-	-	-	-	-	-	-	-	-	-	GGDEF
JS_YC_bin_164	Thaumarchaeota	JS_YC_contig_9535000_13	0.742728	N/A	JS_YC_contig_9535000_13	511051.CSE_13610	1.83e-55	189	COG1683@1|root,COG3272@1|root,COG1683@2|Bacteria,COG3272@2|Bacteria	2|Bacteria	L	Protein of unknown function (DUF1722)	ybgA	-	-	-	-	-	-	-	-	-	-	-	DUF1722,DUF523
JS_YC_bin_164	Thaumarchaeota	JS_YC_contig_827168_4	0.606674	Euryarchaeota	JS_YC_contig_827168_4	1229909.NSED_04900	6.67e-162	457	COG3638@1|root,arCOG00206@2157|Archaea,41SY4@651137|Thaumarchaeota	651137|Thaumarchaeota	E	ABC transporter	-	-	3.6.3.28	ko:K02041	ko02010,map02010	M00223	-	-	ko00000,ko00001,ko00002,ko01000,ko02000	3.A.1.9	-	-	ABC_tran
JS_YC_bin_164	Thaumarchaeota	JS_YC_contig_827168_3	0.694939	Euryarchaeota	JS_YC_contig_827168_3	436308.Nmar_0873	3.57e-155	439	COG3639@1|root,arCOG00173@2157|Archaea,41SZI@651137|Thaumarchaeota	651137|Thaumarchaeota	P	phosphonate ABC transporter, inner membrane subunit	-	-	-	ko:K02042	ko02010,map02010	M00223	-	-	ko00000,ko00001,ko00002,ko02000	3.A.1.9	-	-	BPD_transp_1
JS_YC_bin_164	Thaumarchaeota	JS_YC_contig_827168_14	0.782308	N/A	JS_YC_contig_827168_14	1229909.NSED_06635	1.45e-186	530	COG1301@1|root,arCOG04335@2157|Archaea	2157|Archaea	C	COG1301 Na H -dicarboxylate symporters	gltP	GO:0001504,GO:0001505,GO:0003333,GO:0003674,GO:0005215,GO:0005283,GO:0005310,GO:0005326,GO:0005342,GO:0005343,GO:0005416,GO:0005488,GO:0005515,GO:0006810,GO:0006811,GO:0006812,GO:0006814,GO:0006820,GO:0006821,GO:0006835,GO:0006836,GO:0006865,GO:0008150,GO:0008324,GO:0008509,GO:0008514,GO:0009987,GO:0015075,GO:0015077,GO:0015081,GO:0015103,GO:0015108,GO:0015171,GO:0015172,GO:0015179,GO:0015183,GO:…	-	ko:K07862	-	-	-	-	ko00000,ko02000	2.A.23.4	-	-	SDF
JS_YC_bin_164	Thaumarchaeota	JS_YC_contig_8057008_3	0.656208	Bacteroidota	JS_YC_contig_8057008_3	1250006.JHZZ01000001_gene2657	9.98e-111	330	COG0781@1|root,COG0781@2|Bacteria,4NDVR@976|Bacteroidetes,1HXVJ@117743|Flavobacteriia,3VV2X@52959|Polaribacter	976|Bacteroidetes	K	Involved in transcription antitermination. Required for transcription of ribosomal RNA (rRNA) genes. Binds specifically to the boxA antiterminator sequence of the ribosomal RNA (rrn) operons	nusB	-	-	ko:K03625	-	-	-	-	ko00000,ko03009,ko03021	-	-	-	NusB
JS_YC_bin_164	Thaumarchaeota	JS_YC_contig_8057008_2	0.742555	Bacteroidota	JS_YC_contig_8057008_2	1336803.PHEL49_1554	5.98e-51	167	2CG1Y@1|root,31EK1@2|Bacteria,4NUTU@976|Bacteroidetes,1IJMJ@117743|Flavobacteriia,3VWHF@52959|Polaribacter	976|Bacteroidetes	S	Protein of unknown function (DUF1573)	-	-	-	-	-	-	-	-	-	-	-	-	DUF1573
JS_YC_bin_164	Thaumarchaeota	JS_YC_contig_8057008_1	0.667721	Bacteroidota	JS_YC_contig_8057008_1	1380384.JADN01000006_gene2680	9.8e-36	124	COG1862@1|root,COG1862@2|Bacteria,4NUT4@976|Bacteroidetes,1I3WA@117743|Flavobacteriia	976|Bacteroidetes	U	Preprotein translocase subunit YajC	yajC	-	-	ko:K03210	ko02024,ko03060,ko03070,map02024,map03060,map03070	M00335	-	-	ko00000,ko00001,ko00002,ko02044	3.A.5.1,3.A.5.2	-	-	YajC
JS_YC_bin_164	Thaumarchaeota	JS_YC_contig_7660254_10	0.661756	N/A	JS_YC_contig_7660254_10	436308.Nmar_1004	7.68e-317	871	COG0405@1|root,arCOG04053@2157|Archaea	2157|Archaea	E	gamma-glutamyltransferase	ggt	-	2.3.2.2,3.4.19.13	ko:K00681	ko00430,ko00460,ko00480,ko01100,map00430,map00460,map00480,map01100	-	R00494,R01262,R01687,R03867,R03916,R03970,R03971,R04935	RC00064,RC00090,RC00096	ko00000,ko00001,ko01000,ko01002	-	-	-	G_glu_transpept
JS_YC_bin_164	Thaumarchaeota	JS_YC_contig_487508_7	0.698789	Thaumarchaeota	JS_YC_contig_487508_7	1229909.NSED_03085	6.89e-149	427	COG0530@1|root,arCOG02881@2157|Archaea,41T1S@651137|Thaumarchaeota	651137|Thaumarchaeota	P	Sodium/calcium exchanger protein	-	-	-	ko:K07301	-	-	-	-	ko00000,ko02000	2.A.19.5	-	-	Na_Ca_ex
JS_YC_bin_164	Thaumarchaeota	JS_YC_contig_4574679_1	0.734324	N/A	JS_YC_contig_4574679_1	1229909.NSED_06635	6.99e-45	157	COG1301@1|root,arCOG04335@2157|Archaea	2157|Archaea	C	COG1301 Na H -dicarboxylate symporters	gltP	GO:0001504,GO:0001505,GO:0003333,GO:0003674,GO:0005215,GO:0005283,GO:0005310,GO:0005326,GO:0005342,GO:0005343,GO:0005416,GO:0005488,GO:0005515,GO:0006810,GO:0006811,GO:0006812,GO:0006814,GO:0006820,GO:0006821,GO:0006835,GO:0006836,GO:0006865,GO:0008150,GO:0008324,GO:0008509,GO:0008514,GO:0009987,GO:0015075,GO:0015077,GO:0015081,GO:0015103,GO:0015108,GO:0015171,GO:0015172,GO:0015179,GO:0015183,GO:…	-	ko:K07862	-	-	-	-	ko00000,ko02000	2.A.23.4	-	-	SDF
JS_YC_bin_164	Thaumarchaeota	JS_YC_contig_4317955_7	0.54921	Thaumarchaeota	JS_YC_contig_4317955_7	935836.JAEL01000007_gene2933	7.96e-37	154	COG2202@1|root,COG4585@1|root,COG2202@2|Bacteria,COG4585@2|Bacteria,1TQB4@1239|Firmicutes,4ITY6@91061|Bacilli,1ZSEB@1386|Bacillus	91061|Bacilli	T	PAS fold	-	-	-	-	-	-	-	-	-	-	-	-	HATPase_c,HisKA_3,PAS_9
JS_YC_bin_164	Thaumarchaeota	JS_YC_contig_3810603_2	0.677216	Thaumarchaeota	JS_YC_contig_3810603_2	351627.Csac_2059	1.46e-110	336	COG0281@1|root,COG0281@2|Bacteria,1TPJ3@1239|Firmicutes,2487U@186801|Clostridia,42F5T@68295|Thermoanaerobacterales	186801|Clostridia	C	PFAM malic	-	-	1.1.1.38	ko:K00027	ko00620,ko01200,ko02020,map00620,map01200,map02020	-	R00214	RC00105	ko00000,ko00001,ko01000	-	-	-	Malic_M,malic
JS_YC_bin_164	Thaumarchaeota	JS_YC_contig_3660876_1	0.715173	Thaumarchaeota	JS_YC_contig_3660876_1	1229909.NSED_02995	8.93e-163	465	COG1914@1|root,arCOG04531@2157|Archaea	2157|Archaea	P	COG1914 Mn2 and Fe2 transporters of the NRAMP family	-	-	-	-	-	-	-	-	-	-	-	-	5TM-5TMR_LYT,Nramp
JS_YC_bin_164	Thaumarchaeota	JS_YC_contig_28213972_6	0.720715	Thaumarchaeota	JS_YC_contig_28213972_6	436308.Nmar_1427	5.35e-81	246	COG0009@1|root,arCOG01952@2157|Archaea,41SPF@651137|Thaumarchaeota	651137|Thaumarchaeota	J	Sua5 YciO YrdC YwlC family	-	-	2.7.7.87	ko:K07566	-	-	R10463	RC00745	ko00000,ko01000,ko03009,ko03016	-	-	-	Sua5_yciO_yrdC
JS_YC_bin_164	Thaumarchaeota	JS_YC_contig_25713485_4	0.688805	Thaumarchaeota	JS_YC_contig_25713485_4	1229909.NSED_01000	1.82e-164	466	COG1063@1|root,arCOG01459@2157|Archaea	2157|Archaea	C	Catalyzes the NAD(P)( )-dependent oxidation of D-glucose to D-gluconate via gluconolactone. Can utilize both NAD( ) and NADP( ) as electron acceptor. Is involved in the degradation of glucose through a	-	-	1.1.1.1	ko:K00001	ko00010,ko00071,ko00350,ko00625,ko00626,ko00830,ko00980,ko00982,ko01100,ko01110,ko01120,ko01130,ko01220,map00010,map00071,map00350,map00625,map00626,map00830,map00980,map00982,map01100,map01110,map01120,map01130,map01220	-	R00623,R00754,R02124,R04805,R04880,R05233,R05234,R06917,R06927,R07105,R08281,R08306,R08310	RC00050,RC00087,RC00088,RC00099,RC00116,RC00649,RC01734,RC02273	ko00000,ko00001,ko01000	-	-	-	ADH_N,ADH_zinc_N,Glu_dehyd_C
JS_YC_bin_164	Thaumarchaeota	JS_YC_contig_25713485_1	0.595014	Thaumarchaeota	JS_YC_contig_25713485_1	436308.Nmar_0471	0	980	COG1948@1|root,arCOG02284@2157|Archaea,41T0R@651137|Thaumarchaeota	651137|Thaumarchaeota	L	Beta propeller domain	-	-	-	-	-	-	-	-	-	-	-	-	Beta_propel
JS_YC_bin_164	Thaumarchaeota	JS_YC_contig_25544250_15	0.783481	Proteobacteria	JS_YC_contig_25544250_15	118173.KB235914_gene269	4.86e-12	72.4	COG0500@1|root,COG2226@2|Bacteria,1G0IS@1117|Cyanobacteria,1H7VF@1150|Oscillatoriales	1117|Cyanobacteria	Q	Belongs to the class I-like SAM-binding methyltransferase superfamily. gTMT family	-	-	2.1.1.95	ko:K05928	ko00130,ko01100,ko01110,map00130,map01100,map01110	M00112	R07236,R07504,R10491,R10492	RC00003,RC01662	ko00000,ko00001,ko00002,ko01000	-	-	-	Methyltransf_11
JS_YC_bin_164	Thaumarchaeota	JS_YC_contig_25358091_14	0.781241	N/A	JS_YC_contig_25358091_14	760154.Sulba_1542	3.78e-24	95.9	COG0347@1|root,COG0347@2|Bacteria,1RGWK@1224|Proteobacteria,42SJJ@68525|delta/epsilon subdivisions,2YPEW@29547|Epsilonproteobacteria	29547|Epsilonproteobacteria	K	Belongs to the P(II) protein family	-	-	-	ko:K04751,ko:K04752	ko02020,map02020	-	-	-	ko00000,ko00001	-	-	-	P-II
JS_YC_bin_164	Thaumarchaeota	JS_YC_contig_25328606_3	0.727587	Thaumarchaeota	JS_YC_contig_25328606_3	113395.AXAI01000009_gene2365	2.1e-57	200	COG3243@1|root,COG3243@2|Bacteria,1MU68@1224|Proteobacteria,2VFW2@28211|Alphaproteobacteria,3JTF9@41294|Bradyrhizobiaceae	28211|Alphaproteobacteria	I	Poly-beta-hydroxybutyrate polymerase (PhaC) N-terminus	MA20_16675	-	-	ko:K03821	ko00650,map00650	-	R04254	RC00004	ko00000,ko00001,ko01000	-	-	-	Abhydrolase_1,PhaC_N
JS_YC_bin_164	Thaumarchaeota	JS_YC_contig_25328606_2	0.725713	Thaumarchaeota	JS_YC_contig_25328606_2	1151127.KB906325_gene4842	3.05e-286	808	COG2217@1|root,COG2217@2|Bacteria,1MU08@1224|Proteobacteria,1RN2C@1236|Gammaproteobacteria,1YN79@136843|Pseudomonas fluorescens group	1236|Gammaproteobacteria	P	Heavy-metal-associated domain	-	-	3.6.3.54	ko:K17686	ko01524,ko04016,map01524,map04016	-	R00086	RC00002	ko00000,ko00001,ko01000	3.A.3.5	-	-	E1-E2_ATPase,HMA,Hydrolase,YHS
JS_YC_bin_164	Thaumarchaeota	JS_YC_contig_2421524_1	0.564281	N/A	JS_YC_contig_2421524_1	1034807.FBFL15_1306	3.08e-69	228	COG3039@1|root,COG3039@2|Bacteria,4NGXV@976|Bacteroidetes,1I7WJ@117743|Flavobacteriia	976|Bacteroidetes	L	Transposase domain (DUF772)	-	-	-	ko:K07481	-	-	-	-	ko00000	-	-	-	DDE_Tnp_1,DUF772
JS_YC_bin_164	Thaumarchaeota	JS_YC_contig_2297191_8	0.635234	Thaumarchaeota	JS_YC_contig_2297191_8	1229909.NSED_02970	1.24e-135	396	COG0412@1|root,arCOG10350@1|root,arCOG01659@2157|Archaea,arCOG10350@2157|Archaea,41T1E@651137|Thaumarchaeota	651137|Thaumarchaeota	Q	Chlorophyllase	-	-	3.1.1.45	ko:K01061	ko00361,ko00364,ko00623,ko01100,ko01110,ko01120,ko01130,map00361,map00364,map00623,map01100,map01110,map01120,map01130	-	R03893,R05510,R05511,R06835,R06838,R08120,R08121,R09136,R09220,R09222	RC01018,RC01906,RC01907,RC02441,RC02467,RC02468,RC02674,RC02675,RC02686	ko00000,ko00001,ko01000	-	-	-	DLH
JS_YC_bin_164	Thaumarchaeota	JS_YC_contig_22527470_2	0.787908	Thaumarchaeota	JS_YC_contig_22527470_2	436308.Nmar_0654	7.74e-81	245	COG0431@1|root,arCOG04624@2157|Archaea	2157|Archaea	S	NAD(P)H-dependent FMN reductase	-	-	-	-	-	-	-	-	-	-	-	-	FMN_red
JS_YC_bin_164	Thaumarchaeota	JS_YC_contig_22166595_10	0.729511	Thaumarchaeota	JS_YC_contig_22166595_10	436308.Nmar_1096	3e-192	542	arCOG09395@1|root,arCOG09395@2157|Archaea,41T04@651137|Thaumarchaeota	651137|Thaumarchaeota	S	Protein of unknown function (DUF3179)	-	-	-	-	-	-	-	-	-	-	-	-	DUF3179
JS_YC_bin_164	Thaumarchaeota	JS_YC_contig_19107502_1	0.784904	N/A	JS_YC_contig_19107502_1	436308.Nmar_1093	2.36e-208	587	COG1301@1|root,arCOG04335@2157|Archaea	2157|Archaea	C	COG1301 Na H -dicarboxylate symporters	gltP	GO:0001504,GO:0001505,GO:0003333,GO:0003674,GO:0005215,GO:0005283,GO:0005310,GO:0005326,GO:0005342,GO:0005343,GO:0005416,GO:0005488,GO:0005515,GO:0006810,GO:0006811,GO:0006812,GO:0006814,GO:0006820,GO:0006821,GO:0006835,GO:0006836,GO:0006865,GO:0008150,GO:0008324,GO:0008509,GO:0008514,GO:0009987,GO:0015075,GO:0015077,GO:0015081,GO:0015103,GO:0015108,GO:0015171,GO:0015172,GO:0015179,GO:0015183,GO:…	-	ko:K07862	-	-	-	-	ko00000,ko02000	2.A.23.4	-	-	SDF
JS_YC_bin_164	Thaumarchaeota	JS_YC_contig_1907506_8	0.782918	Thaumarchaeota	JS_YC_contig_1907506_8	436308.Nmar_1078	5.05e-160	456	COG1830@1|root,arCOG04044@2157|Archaea,41S64@651137|Thaumarchaeota	651137|Thaumarchaeota	E	DeoC/LacD family aldolase	-	-	2.3.1.245	ko:K08321	ko02024,map02024	-	-	-	ko00000,ko00001,ko01000	-	-	-	DeoC
JS_YC_bin_164	Thaumarchaeota	JS_YC_contig_1907506_24	0.714274	N/A	JS_YC_contig_1907506_24	1163671.JAGI01000002_gene2086	4.84e-23	100	COG0262@1|root,COG0454@1|root,COG0262@2|Bacteria,COG0456@2|Bacteria,1V8WQ@1239|Firmicutes,24GPQ@186801|Clostridia,36IS3@31979|Clostridiaceae	186801|Clostridia	K	Acetyltransferase (GNAT) domain	-	-	-	-	-	-	-	-	-	-	-	-	Acetyltransf_1,Acetyltransf_10,RibD_C
JS_YC_bin_164	Thaumarchaeota	JS_YC_contig_1907506_19	0.788258	N/A	JS_YC_contig_1907506_19	1051632.TPY_2912	1.53e-63	207	COG0730@1|root,COG0730@2|Bacteria	2|Bacteria	S	response to heat	-	-	-	ko:K07090	-	-	-	-	ko00000	-	-	-	TauE
JS_YC_bin_164	Thaumarchaeota	JS_YC_contig_18741550_3	0.787291	Thaumarchaeota	JS_YC_contig_18741550_3	643473.KB235930_gene3140	4.89e-59	191	COG0546@1|root,COG0546@2|Bacteria,1G52P@1117|Cyanobacteria,1HM8I@1161|Nostocales	1117|Cyanobacteria	S	TIGRFAM haloacid dehalogenase superfamily, subfamily IA, variant 1 with third motif having Dx(3-4)D or Dx(3-4)E	cbbZp	-	3.1.3.18	ko:K01091	ko00630,ko01100,ko01110,ko01130,map00630,map01100,map01110,map01130	-	R01334	RC00017	ko00000,ko00001,ko01000	-	-	-	HAD_2
JS_YC_bin_164	Thaumarchaeota	JS_YC_contig_18045733_3	0.786722	N/A	JS_YC_contig_18045733_3	1284352.AOIG01000023_gene710	1.33e-27	117	COG0598@1|root,COG0598@2|Bacteria,1TPSV@1239|Firmicutes,4HAPC@91061|Bacilli,26QSH@186822|Paenibacillaceae	91061|Bacilli	P	Mediates influx of magnesium ions	corA	GO:0005575,GO:0005623,GO:0005886,GO:0005887,GO:0016020,GO:0016021,GO:0031224,GO:0031226,GO:0044425,GO:0044459,GO:0044464,GO:0071944	-	ko:K03284	-	-	-	-	ko00000,ko02000	1.A.35.1,1.A.35.3	-	iYO844.BSU08000	CorA
JS_YC_bin_164	Thaumarchaeota	JS_YC_contig_13486449_6	0.756358	N/A	JS_YC_contig_13486449_6	1229909.NSED_01015	6.78e-127	364	COG1573@1|root,arCOG00905@2157|Archaea	2157|Archaea	L	Uracil-DNA glycosylase	-	GO:0003674,GO:0003824,GO:0006139,GO:0006259,GO:0006281,GO:0006725,GO:0006807,GO:0006950,GO:0006974,GO:0008150,GO:0008152,GO:0009987,GO:0016787,GO:0016798,GO:0016799,GO:0019104,GO:0033554,GO:0034641,GO:0043170,GO:0044237,GO:0044238,GO:0044260,GO:0046483,GO:0050896,GO:0051716,GO:0071704,GO:0090304,GO:0097506,GO:0140097,GO:1901360	3.2.2.27	ko:K21929	ko03410,map03410	-	-	-	ko00000,ko00001,ko01000,ko03400	-	-	-	UDG
JS_YC_bin_164	Thaumarchaeota	JS_YC_contig_13486449_13	0.707827	N/A	JS_YC_contig_13486449_13	706587.Desti_2409	5.39e-69	215	COG1765@1|root,COG1765@2|Bacteria,1MWPR@1224|Proteobacteria,42S3G@68525|delta/epsilon subdivisions,2WNET@28221|Deltaproteobacteria,2MQWH@213462|Syntrophobacterales	28221|Deltaproteobacteria	O	OsmC-like protein	-	-	-	-	-	-	-	-	-	-	-	-	OsmC
JS_YC_bin_164	Thaumarchaeota	JS_YC_contig_13486449_10	0.715864	N/A	JS_YC_contig_13486449_10	436308.Nmar_1457	3.33e-175	496	arCOG01778@1|root,arCOG01778@2157|Archaea,41SXW@651137|Thaumarchaeota	651137|Thaumarchaeota	Q	O-methyltransferase	-	-	-	-	-	-	-	-	-	-	-	-	Methyltransf_31
JS_YC_bin_164	Thaumarchaeota	JS_YC_contig_12121913_14	0.750823	N/A	JS_YC_contig_12121913_14	1229909.NSED_00880	7.98e-84	254	COG2518@1|root,arCOG00976@2157|Archaea	2157|Archaea	J	Catalyzes the methyl esterification of L-isoaspartyl residues in peptides and proteins that result from spontaneous decomposition of normal L-aspartyl and L-asparaginyl residues. It plays a role in the repair and or degradation of damaged proteins	pcm	GO:0003674,GO:0003824,GO:0004719,GO:0005575,GO:0005622,GO:0005623,GO:0005737,GO:0006464,GO:0006479,GO:0006807,GO:0008150,GO:0008152,GO:0008168,GO:0008171,GO:0008213,GO:0008276,GO:0008757,GO:0009987,GO:0010340,GO:0016740,GO:0016741,GO:0019538,GO:0032259,GO:0036211,GO:0043170,GO:0043412,GO:0043414,GO:0044237,GO:0044238,GO:0044260,GO:0044267,GO:0044424,GO:0044464,GO:0051998,GO:0071704,GO:0140096,GO:…	2.1.1.77	ko:K00573	-	-	-	-	ko00000,ko01000	-	-	-	PCMT
JS_YC_bin_164	Thaumarchaeota	JS_YC_contig_11088057_28	0.735692	N/A	JS_YC_contig_11088057_28	460265.Mnod_2056	1.3e-34	137	COG2312@1|root,COG2518@1|root,COG2312@2|Bacteria,COG2518@2|Bacteria,1MU2S@1224|Proteobacteria,2TWB5@28211|Alphaproteobacteria,1JZE8@119045|Methylobacteriaceae	28211|Alphaproteobacteria	O	Erythromycin esterase	pcm	-	2.1.1.77	ko:K00573	-	-	-	-	ko00000,ko01000	-	-	-	Erythro_esteras,PCMT,Pribosyltran
JS_YC_bin_164	Thaumarchaeota	JS_YC_contig_11088057_26	0.783235	Thaumarchaeota	JS_YC_contig_11088057_26	1229909.NSED_02105	4.19e-74	224	COG0735@1|root,arCOG01868@2157|Archaea	2157|Archaea	P	transcriptional regulators	fur	-	-	ko:K03711,ko:K09825	-	-	-	-	ko00000,ko03000	-	-	-	FUR,PadR
JS_YC_bin_164	Thaumarchaeota	JS_YC_contig_1043223_23	0.701548	Thaumarchaeota	JS_YC_contig_1043223_23	1131266.ARWQ01000010_gene27	7.21e-89	266	COG2078@1|root,arCOG01336@2157|Archaea,41SMG@651137|Thaumarchaeota	651137|Thaumarchaeota	S	AMMECR1	-	-	-	ko:K09141	-	-	-	-	ko00000	-	-	-	AMMECR1
JS_LYG_bin_20	Euryarchaeota	JS_LYG_contig_9971452_5	0.64648	N/A	JS_LYG_contig_9971452_5	946077.W5A_05858	1.1e-80	248	COG1136@1|root,COG1136@2|Bacteria,4NE5N@976|Bacteroidetes,1HXPP@117743|Flavobacteriia	976|Bacteroidetes	V	Non-canonical ABC transporter that contains transmembrane domains (TMD), which form a pore in the membrane, and an ATP-binding domain (NBD), which is responsible for energy generation. Confers resistance against macrolides	macB	-	-	ko:K02003	-	M00258	-	-	ko00000,ko00002,ko02000	3.A.1	-	-	ABC_tran
JS_LYG_bin_20	Euryarchaeota	JS_LYG_contig_9683501_7	0.653158	N/A	JS_LYG_contig_9683501_7	926567.TheveDRAFT_0280	7.08e-77	253	COG0610@1|root,COG0610@2|Bacteria,3TAA7@508458|Synergistetes	508458|Synergistetes	L	Subunit R is required for both nuclease and ATPase activities, but not for modification	-	-	3.1.21.3	ko:K01153	-	-	-	-	ko00000,ko01000,ko02048	-	-	-	DUF3387,HSDR_N,ResIII
JS_LYG_bin_20	Euryarchaeota	JS_LYG_contig_9683501_6	0.689299	N/A	JS_LYG_contig_9683501_6	65393.PCC7424_2086	1.34e-39	145	COG0732@1|root,COG0732@2|Bacteria,1G9MK@1117|Cyanobacteria	1117|Cyanobacteria	V	PFAM Type I restriction modification DNA specificity domain	-	-	3.1.21.3	ko:K01154	-	-	-	-	ko00000,ko01000,ko02048	-	-	-	Methylase_S
JS_LYG_bin_20	Euryarchaeota	JS_LYG_contig_9683501_4	0.68542	N/A	JS_LYG_contig_9683501_4	869210.Marky_1117	0	912	COG0286@1|root,COG0286@2|Bacteria,1WI3E@1297|Deinococcus-Thermus	1297|Deinococcus-Thermus	L	HsdM N-terminal domain	-	-	2.1.1.72	ko:K03427	-	-	-	-	ko00000,ko01000,ko02048	-	-	-	HsdM_N,N6_Mtase
JS_LYG_bin_20	Euryarchaeota	JS_LYG_contig_9683501_20	0.628046	N/A	JS_LYG_contig_9683501_20	877455.Metbo_0567	1.12e-272	769	COG0365@1|root,arCOG01529@2157|Archaea,2XTAB@28890|Euryarchaeota,23NWY@183925|Methanobacteria	183925|Methanobacteria	I	TIGRFAM Acetate-CoA ligase	-	-	6.2.1.1	ko:K01895	ko00010,ko00620,ko00640,ko00680,ko00720,ko01100,ko01110,ko01120,ko01130,ko01200,map00010,map00620,map00640,map00680,map00720,map01100,map01110,map01120,map01130,map01200	M00357	R00235,R00236,R00316,R00926,R01354	RC00004,RC00012,RC00043,RC00070,RC02746,RC02816	ko00000,ko00001,ko00002,ko01000,ko01004	-	-	-	ACAS_N,AMP-binding,AMP-binding_C
JS_LYG_bin_20	Euryarchaeota	JS_LYG_contig_9683501_19	0.65973	N/A	JS_LYG_contig_9683501_19	387631.Asulf_00785	8.63e-282	794	COG0365@1|root,arCOG01529@2157|Archaea,2XTAB@28890|Euryarchaeota,246QT@183980|Archaeoglobi	183980|Archaeoglobi	I	Catalyzes the conversion of acetate into acetyl-CoA (AcCoA), an essential intermediate at the junction of anabolic and catabolic pathways. AcsA undergoes a two-step reaction. In the first half reaction, AcsA combines acetate with ATP to form acetyl-adenylate (AcAMP) intermediate. In the second half reaction, it can then transfer the acetyl group from AcAMP to the sulfhydryl group of CoA, forming …	-	-	6.2.1.1	ko:K01895	ko00010,ko00620,ko00640,ko00680,ko00720,ko01100,ko01110,ko01120,ko01130,ko01200,map00010,map00620,map00640,map00680,map00720,map01100,map01110,map01120,map01130,map01200	M00357	R00235,R00236,R00316,R00926,R01354	RC00004,RC00012,RC00043,RC00070,RC02746,RC02816	ko00000,ko00001,ko00002,ko01000,ko01004	-	-	-	ACAS_N,AMP-binding,AMP-binding_C
JS_LYG_bin_20	Euryarchaeota	JS_LYG_contig_9683501_18	0.633915	N/A	JS_LYG_contig_9683501_18	387631.Asulf_00785	4.08e-290	813	COG0365@1|root,arCOG01529@2157|Archaea,2XTAB@28890|Euryarchaeota,246QT@183980|Archaeoglobi	183980|Archaeoglobi	I	Catalyzes the conversion of acetate into acetyl-CoA (AcCoA), an essential intermediate at the junction of anabolic and catabolic pathways. AcsA undergoes a two-step reaction. In the first half reaction, AcsA combines acetate with ATP to form acetyl-adenylate (AcAMP) intermediate. In the second half reaction, it can then transfer the acetyl group from AcAMP to the sulfhydryl group of CoA, forming …	-	-	6.2.1.1	ko:K01895	ko00010,ko00620,ko00640,ko00680,ko00720,ko01100,ko01110,ko01120,ko01130,ko01200,map00010,map00620,map00640,map00680,map00720,map01100,map01110,map01120,map01130,map01200	M00357	R00235,R00236,R00316,R00926,R01354	RC00004,RC00012,RC00043,RC00070,RC02746,RC02816	ko00000,ko00001,ko00002,ko01000,ko01004	-	-	-	ACAS_N,AMP-binding,AMP-binding_C
JS_LYG_bin_20	Euryarchaeota	JS_LYG_contig_9670548_3	0.639694	Euryarchaeota	JS_LYG_contig_9670548_3	416348.Hlac_3578	3.55e-149	429	COG1518@1|root,arCOG01452@2157|Archaea,2XSVS@28890|Euryarchaeota,23UHS@183963|Halobacteria	183963|Halobacteria	L	CRISPR (clustered regularly interspaced short palindromic repeat), is an adaptive immune system that provides protection against mobile genetic elements (viruses, transposable elements and conjugative plasmids). CRISPR clusters contain spacers, sequences complementary to antecedent mobile elements, and target invading nucleic acids. CRISPR clusters are transcribed and processed into CRISPR RNA (c…	cas1	-	-	ko:K15342	-	-	-	-	ko00000,ko02048,ko03400	-	-	-	Cas_Cas1
JS_LYG_bin_20	Euryarchaeota	JS_LYG_contig_9670548_27	0.698808	N/A	JS_LYG_contig_9670548_27	589865.DaAHT2_1220	2.07e-172	513	COG1166@1|root,COG1166@2|Bacteria,1MU80@1224|Proteobacteria,42M2B@68525|delta/epsilon subdivisions,2WJDZ@28221|Deltaproteobacteria,2MJ4U@213118|Desulfobacterales	28221|Deltaproteobacteria	E	Pyridoxal-dependent decarboxylase, pyridoxal binding domain	speA	-	4.1.1.19	ko:K01585	ko00330,ko01100,map00330,map01100	M00133	R00566	RC00299	ko00000,ko00001,ko00002,ko01000	-	-	-	Orn_Arg_deC_N
JS_LYG_bin_20	Euryarchaeota	JS_LYG_contig_9670548_26	0.65846	N/A	JS_LYG_contig_9670548_26	304371.MCP_2514	1.67e-112	333	COG0616@1|root,arCOG01911@2157|Archaea,2XU7H@28890|Euryarchaeota,2N9SV@224756|Methanomicrobia	224756|Methanomicrobia	O	Serine dehydrogenase proteinase	-	-	-	-	-	-	-	-	-	-	-	-	SDH_sah
JS_LYG_bin_20	Euryarchaeota	JS_LYG_contig_9670548_16	0.675289	N/A	JS_LYG_contig_9670548_16	211165.AJLN01000084_gene1774	8.87e-47	155	COG1047@1|root,COG1047@2|Bacteria,1G5R4@1117|Cyanobacteria,1JKYC@1189|Stigonemataceae	1117|Cyanobacteria	O	FKBP-type peptidyl-prolyl cis-trans isomerase	-	-	5.2.1.8	ko:K01802	-	-	-	-	ko00000,ko01000	-	-	-	FKBP_C
JS_LYG_bin_20	Euryarchaeota	JS_LYG_contig_9667147_31	0.598736	N/A	JS_LYG_contig_9667147_31	392499.Swit_1359	1.29e-16	75.9	COG1324@1|root,COG1324@2|Bacteria,1N6TN@1224|Proteobacteria,2UF5Y@28211|Alphaproteobacteria	28211|Alphaproteobacteria	P	protein involved in tolerance to divalent cations	cutA	-	-	ko:K03926	-	-	-	-	ko00000	-	-	-	CutA1
JS_LYG_bin_20	Euryarchaeota	JS_LYG_contig_9667147_16	0.620905	Euryarchaeota	JS_LYG_contig_9667147_16	304371.MCP_2219	1.95e-80	251	COG2106@1|root,arCOG04069@2157|Archaea,2XSZI@28890|Euryarchaeota	28890|Euryarchaeota	S	Putative RNA methyltransferase	-	-	-	ko:K09142	-	-	-	-	ko00000	-	-	-	Methyltrn_RNA_3
JS_LYG_bin_20	Euryarchaeota	JS_LYG_contig_9175694_2	0.60886	N/A	JS_LYG_contig_9175694_2	273116	4.31e-106	318	COG0451@1|root,arCOG01369@2157|Archaea,2XTTP@28890|Euryarchaeota	28890|Euryarchaeota	M	NAD-dependent epimerase dehydratase	-	-	5.1.3.2,5.1.3.20	ko:K01784,ko:K03274	ko00052,ko00520,ko00540,ko01100,map00052,map00520,map00540,map01100	M00064,M00361,M00362,M00632	R00291,R02984,R05176	RC00289,RC01291	ko00000,ko00001,ko00002,ko01000,ko01005	-	-	iAF692.Mbar_A0021	Epimerase,GDP_Man_Dehyd
JS_LYG_bin_20	Euryarchaeota	JS_LYG_contig_9175694_19	0.63617	Euryarchaeota	JS_LYG_contig_9175694_19	456442.Mboo_1766	2.87e-155	446	COG0451@1|root,arCOG01369@2157|Archaea,2XVMJ@28890|Euryarchaeota,2NAHV@224756|Methanomicrobia	224756|Methanomicrobia	M	3-beta hydroxysteroid dehydrogenase/isomerase family	-	-	4.1.1.35,4.2.1.46	ko:K01710,ko:K08678	ko00520,ko00521,ko00523,ko00525,ko01055,ko01100,ko01130,map00520,map00521,map00523,map00525,map01055,map01100,map01130	M00361,M00793	R01384,R06513	RC00402,RC00508	ko00000,ko00001,ko00002,ko01000	-	-	-	Epimerase,GDP_Man_Dehyd
JS_LYG_bin_20	Euryarchaeota	JS_LYG_contig_9175694_14	0.601914	N/A	JS_LYG_contig_9175694_14	1112217.PPL19_08041	3.45e-84	273	COG0500@1|root,COG2226@2|Bacteria,1MZ4M@1224|Proteobacteria,1RZK0@1236|Gammaproteobacteria	1236|Gammaproteobacteria	Q	methyltransferase	-	-	2.1.1.294,2.7.1.181	ko:K18827	-	-	R10657,R10658	RC00002,RC00003,RC00078,RC03220	ko00000,ko01000,ko01005	-	-	-	DUF4214,Glycos_transf_1,Methyltransf_11,Methyltransf_23,Methyltransf_25
JS_LYG_bin_20	Euryarchaeota	JS_LYG_contig_9175694_13	0.688416	N/A	JS_LYG_contig_9175694_13	663321.REG_0548	0	1332	COG0438@1|root,COG0438@2|Bacteria,1N5HW@1224|Proteobacteria,1RPPH@1236|Gammaproteobacteria	1236|Gammaproteobacteria	M	glycosyl transferase group 1	wbdA1	-	-	-	-	-	-	-	-	-	-	-	Glyco_transf_4,Glycos_transf_1
JS_LYG_bin_20	Euryarchaeota	JS_LYG_contig_8203787_8	0.684737	N/A	JS_LYG_contig_8203787_8	693661.Arcve_2105	1.68e-60	200	COG0543@1|root,arCOG02199@2157|Archaea,2XXQZ@28890|Euryarchaeota	28890|Euryarchaeota	C	Oxidoreductase NAD-binding domain	hydG	-	1.12.98.4	ko:K17995	ko00920,map00920	-	R10390	-	ko00000,ko00001,ko01000	-	-	-	DHODB_Fe-S_bind,FAD_binding_6,NAD_binding_1
JS_LYG_bin_20	Euryarchaeota	JS_LYG_contig_8203787_45	0.678233	Proteobacteria	JS_LYG_contig_8203787_45	56780.SYN_01949	4.57e-304	853	COG0045@1|root,COG1042@1|root,COG0045@2|Bacteria,COG1042@2|Bacteria,1MW98@1224|Proteobacteria,42NTV@68525|delta/epsilon subdivisions,2WJTP@28221|Deltaproteobacteria,2MQS6@213462|Syntrophobacterales	28221|Deltaproteobacteria	C	CoA binding domain	-	-	-	-	-	-	-	-	-	-	-	-	ATP-grasp_5,CoA_binding_2,Succ_CoA_lig
JS_LYG_bin_20	Euryarchaeota	JS_LYG_contig_8203787_39	0.69854	N/A	JS_LYG_contig_8203787_39	1304880.JAGB01000002_gene1980	3.38e-207	583	COG0473@1|root,COG0473@2|Bacteria,1TPEM@1239|Firmicutes,24A63@186801|Clostridia	186801|Clostridia	C	Catalyzes the oxidation of 3-carboxy-2-hydroxy-4- methylpentanoate (3-isopropylmalate) to 3-carboxy-4-methyl-2- oxopentanoate. The product decarboxylates to 4-methyl-2 oxopentanoate	-	-	1.1.1.41	ko:K00030	ko00020,ko01100,ko01110,ko01120,ko01130,ko01200,ko01210,ko01230,map00020,map01100,map01110,map01120,map01130,map01200,map01210,map01230	M00009,M00010	R00709	RC00114	br01601,ko00000,ko00001,ko00002,ko01000	-	-	-	Iso_dh
JS_LYG_bin_20	Euryarchaeota	JS_LYG_contig_8203787_23	0.574191	Euryarchaeota	JS_LYG_contig_8203787_23	368407.Memar_1508	0	1178	COG1201@1|root,arCOG00557@2157|Archaea,2XSTH@28890|Euryarchaeota,2NA7T@224756|Methanomicrobia	224756|Methanomicrobia	L	DEAD/H associated	-	-	-	ko:K03724	-	-	-	-	ko00000,ko01000,ko03400	-	-	-	DEAD,DEAD_assoc,Helicase_C
JS_LYG_bin_20	Euryarchaeota	JS_LYG_contig_8203787_20	0.684636	Candidatus Thermoplasmatota	JS_LYG_contig_8203787_20	498761.HM1_2824	5.35e-61	199	COG0842@1|root,COG0842@2|Bacteria,1TSWD@1239|Firmicutes,24DHH@186801|Clostridia	186801|Clostridia	V	Transport permease protein	yadH	-	-	ko:K01992	-	M00254	-	-	ko00000,ko00002,ko02000	3.A.1	-	-	ABC2_membrane
JS_LYG_bin_20	Euryarchaeota	JS_LYG_contig_8203787_19	0.657364	N/A	JS_LYG_contig_8203787_19	1321786.HMPREF1992_00740	9.32e-82	255	COG1131@1|root,COG1131@2|Bacteria,1TPMQ@1239|Firmicutes,4H28S@909932|Negativicutes	909932|Negativicutes	V	ABC transporter, ATP-binding protein	-	-	-	ko:K01990	-	M00254	-	-	ko00000,ko00002,ko02000	3.A.1	-	-	ABC_tran
JS_LYG_bin_20	Euryarchaeota	JS_LYG_contig_8203787_12	0.680284	N/A	JS_LYG_contig_8203787_12	1347392.CCEZ01000010_gene2408	1.89e-161	479	COG1001@1|root,COG1001@2|Bacteria,1TP84@1239|Firmicutes,247KN@186801|Clostridia,36DDA@31979|Clostridiaceae	186801|Clostridia	F	Belongs to the metallo-dependent hydrolases superfamily. Adenine deaminase family	ade	-	3.5.4.2	ko:K01486	ko00230,ko01100,map00230,map01100	-	R01244	RC00477	ko00000,ko00001,ko01000	-	-	-	Adenine_deam_C,Amidohydro_1
JS_LYG_bin_20	Euryarchaeota	JS_LYG_contig_8195664_22	0.479062	N/A	JS_LYG_contig_8195664_22	42256.RradSPS_2495	5.28e-166	473	COG1064@1|root,COG1064@2|Bacteria,2GNVQ@201174|Actinobacteria,4CPC1@84995|Rubrobacteria	84995|Rubrobacteria	S	Alcohol dehydrogenase GroES-like domain	-	-	1.1.1.1	ko:K13953	ko00010,ko00071,ko00350,ko00625,ko00626,ko00830,ko00980,ko00982,ko01100,ko01110,ko01120,ko01130,ko01220,map00010,map00071,map00350,map00625,map00626,map00830,map00980,map00982,map01100,map01110,map01120,map01130,map01220	-	R00623,R00754,R02124,R04880,R05233,R05234,R06917,R06927,R07105,R08281,R08306,R08310	RC00050,RC00087,RC00088,RC00099,RC00116,RC00649,RC01734,RC02273	ko00000,ko00001,ko01000	-	-	-	ADH_N
JS_LYG_bin_20	Euryarchaeota	JS_LYG_contig_8195664_17	0.540499	N/A	JS_LYG_contig_8195664_17	351160.RCIX1002	1.93e-58	192	COG1121@1|root,arCOG00201@2157|Archaea,2XTEU@28890|Euryarchaeota,2NACN@224756|Methanomicrobia	224756|Methanomicrobia	E	ATPases associated with a variety of cellular activities	-	-	-	ko:K02074	-	M00244	-	-	ko00000,ko00002,ko02000	3.A.1.15	-	-	ABC_tran
JS_LYG_bin_20	Euryarchaeota	JS_LYG_contig_8095936_17	0.59329	N/A	JS_LYG_contig_8095936_17	555779.Dthio_PD2367	1.33e-60	201	COG2048@1|root,COG2048@2|Bacteria,1N37J@1224|Proteobacteria,42P51@68525|delta/epsilon subdivisions,2WK1J@28221|Deltaproteobacteria,2M7RR@213115|Desulfovibrionales	28221|Deltaproteobacteria	C	heterodisulfide reductase	hdrB	-	1.8.7.3,1.8.98.4,1.8.98.5,1.8.98.6	ko:K03389	ko00680,ko01100,ko01120,ko01200,map00680,map01100,map01120,map01200	M00356,M00357,M00563,M00567	R04540,R11928,R11931,R11943,R11944	RC00011	ko00000,ko00001,ko00002,ko01000	-	-	-	CCG
JS_LYG_bin_20	Euryarchaeota	JS_LYG_contig_7859439_1	0.623509	N/A	JS_LYG_contig_7859439_1	1089553.Tph_c02690	1.28e-22	97.8	COG1004@1|root,COG1004@2|Bacteria,1TQFN@1239|Firmicutes,25B1W@186801|Clostridia,42EQE@68295|Thermoanaerobacterales	186801|Clostridia	C	UDP-glucose GDP-mannose dehydrogenase	-	-	1.1.1.22	ko:K00012	ko00040,ko00053,ko00520,ko01100,map00040,map00053,map00520,map01100	M00014,M00129,M00361,M00362	R00286	RC00291	ko00000,ko00001,ko00002,ko01000	-	-	-	UDPG_MGDP_dh,UDPG_MGDP_dh_C,UDPG_MGDP_dh_N
JS_LYG_bin_20	Euryarchaeota	JS_LYG_contig_7732853_21	0.678761	N/A	JS_LYG_contig_7732853_21	436114.SYO3AOP1_1056	2.8e-155	452	COG0045@1|root,COG0045@2|Bacteria,2G3VC@200783|Aquificae	200783|Aquificae	C	ATP citrate lyase citrate-binding	-	-	2.3.3.8	ko:K15231	ko00020,ko00720,ko01100,ko01110,ko01120,ko01130,ko01200,map00020,map00720,map01100,map01110,map01120,map01130,map01200	M00173	R00352	RC00004,RC00067	ko00000,ko00001,ko00002,ko01000	-	-	-	ATP-grasp_2,Citrate_bind
JS_LYG_bin_20	Euryarchaeota	JS_LYG_contig_7732853_20	0.544022	N/A	JS_LYG_contig_7732853_20	5786.XP_003286253.1	4.75e-253	716	COG0045@1|root,KOG1254@2759|Eukaryota,3XE2I@554915|Amoebozoa	554915|Amoebozoa	H	CoA-ligase	-	-	2.3.3.8	ko:K01648	ko00020,ko00720,ko01100,ko01110,ko01120,ko01130,map00020,map00720,map01100,map01110,map01120,map01130	-	R00352	RC00004,RC00067	ko00000,ko00001,ko01000,ko04147	-	-	-	Citrate_synt,Ligase_CoA
JS_LYG_bin_20	Euryarchaeota	JS_LYG_contig_7732853_17	0.667374	N/A	JS_LYG_contig_7732853_17	1198449.ACAM_0309	3.21e-49	166	COG1573@1|root,arCOG00905@2157|Archaea,2XQ7T@28889|Crenarchaeota	28889|Crenarchaeota	L	TIGRFAM phage SPO1 DNA polymerase-related protein	-	GO:0003674,GO:0003824,GO:0004844,GO:0005488,GO:0006139,GO:0006259,GO:0006281,GO:0006725,GO:0006807,GO:0006950,GO:0006974,GO:0008150,GO:0008152,GO:0009987,GO:0016787,GO:0016798,GO:0016799,GO:0019104,GO:0033554,GO:0034641,GO:0043170,GO:0044237,GO:0044238,GO:0044260,GO:0046483,GO:0048037,GO:0050896,GO:0051536,GO:0051539,GO:0051540,GO:0051716,GO:0071704,GO:0090304,GO:0097506,GO:0140097,GO:1901360	3.2.2.27	ko:K21929	ko03410,map03410	-	-	-	ko00000,ko00001,ko01000,ko03400	-	-	-	UDG
JS_LYG_bin_20	Euryarchaeota	JS_LYG_contig_7632715_4	0.507179	N/A	JS_LYG_contig_7632715_4	1173028.ANKO01000041_gene3162	2.97e-69	213	COG1839@1|root,COG1839@2|Bacteria,1G575@1117|Cyanobacteria,1HAQX@1150|Oscillatoriales	1117|Cyanobacteria	S	Adenosine specific kinase	-	-	-	ko:K09129	-	-	-	-	ko00000	-	-	-	Adenosine_kin
JS_LYG_bin_20	Euryarchaeota	JS_LYG_contig_7185513_2	0.669007	Euryarchaeota	JS_LYG_contig_7185513_2	941449.dsx2_1832	8.36e-80	258	COG0560@1|root,COG0560@2|Bacteria,1MWA3@1224|Proteobacteria,42NIR@68525|delta/epsilon subdivisions,2WIVQ@28221|Deltaproteobacteria,2M8ZT@213115|Desulfovibrionales	28221|Deltaproteobacteria	E	TIGRFAM Phosphoserine phosphatase SerB	serB	-	3.1.3.3	ko:K01079	ko00260,ko00680,ko01100,ko01120,ko01130,ko01200,ko01230,map00260,map00680,map01100,map01120,map01130,map01200,map01230	M00020	R00582	RC00017	ko00000,ko00001,ko00002,ko01000,ko01009	-	-	-	ACT_6,HAD
JS_LYG_bin_20	Euryarchaeota	JS_LYG_contig_7185513_15	0.596303	Euryarchaeota	JS_LYG_contig_7185513_15	456442.Mboo_1626	8.12e-142	409	COG0189@1|root,arCOG01589@2157|Archaea,2XT55@28890|Euryarchaeota	28890|Euryarchaeota	H	Glutathione synthase ribosomal protein S6 modification enzyme (Glutaminyl transferase)	rimK	-	-	ko:K05844	-	-	-	-	ko00000,ko01000,ko03009	-	-	-	RimK
JS_LYG_bin_20	Euryarchaeota	JS_LYG_contig_7185513_11	0.623605	Planctomycetota	JS_LYG_contig_7185513_11	575590.HMPREF0156_01608	8.16e-21	92.8	COG0663@1|root,COG0663@2|Bacteria,4NG6R@976|Bacteroidetes	976|Bacteroidetes	S	Bacterial transferase hexapeptide	dapH	-	-	-	-	-	-	-	-	-	-	-	Hexapep
JS_LYG_bin_20	Euryarchaeota	JS_LYG_contig_6153865_3	0.697724	N/A	JS_LYG_contig_6153865_3	471874.PROSTU_04811	1.85e-132	399	COG1012@1|root,COG1012@2|Bacteria,1MU1V@1224|Proteobacteria,1RMBQ@1236|Gammaproteobacteria,3Z843@586|Providencia	1236|Gammaproteobacteria	C	Psort location Cytoplasmic, score 9.26	gabD	-	1.2.1.16,1.2.1.20,1.2.1.79	ko:K00135	ko00250,ko00310,ko00350,ko00650,ko00760,ko01100,ko01120,map00250,map00310,map00350,map00650,map00760,map01100,map01120	M00027	R00713,R00714,R02401	RC00080	ko00000,ko00001,ko00002,ko01000	-	-	-	Aldedh
JS_LYG_bin_20	Euryarchaeota	JS_LYG_contig_6153865_21	0.559139	Proteobacteria	JS_LYG_contig_6153865_21	861299.J421_3650	1.78e-49	174	COG1131@1|root,COG1131@2|Bacteria,1ZTMK@142182|Gemmatimonadetes	2|Bacteria	V	AAA domain, putative AbiEii toxin, Type IV TA system	-	-	-	ko:K01990	-	M00254	-	-	ko00000,ko00002,ko02000	3.A.1	-	-	ABC_tran,DUF4162
JS_LYG_bin_20	Euryarchaeota	JS_LYG_contig_6153865_19	0.693105	N/A	JS_LYG_contig_6153865_19	871968.DESME_12040	2.3e-217	646	COG0474@1|root,COG0474@2|Bacteria,1TPF5@1239|Firmicutes,247JN@186801|Clostridia,25ZY7@186807|Peptococcaceae	186801|Clostridia	P	ATPase, P-type (transporting), HAD superfamily, subfamily IC	-	-	3.6.3.8	ko:K01537	-	-	-	-	ko00000,ko01000	3.A.3.2	-	-	Cation_ATPase,Cation_ATPase_C,Cation_ATPase_N,E1-E2_ATPase,Hydrolase
JS_LYG_bin_20	Euryarchaeota	JS_LYG_contig_5454337_64	0.692369	N/A	JS_LYG_contig_5454337_64	338963.Pcar_1522	2.26e-23	98.2	COG0438@1|root,COG0438@2|Bacteria,1N0DG@1224|Proteobacteria,42MJF@68525|delta/epsilon subdivisions,2WJYR@28221|Deltaproteobacteria,43TV4@69541|Desulfuromonadales	28221|Deltaproteobacteria	H	Glycosyl transferase 4-like	-	-	-	-	-	-	-	-	-	-	-	-	Glyco_trans_1_4,Glyco_trans_4_2,Glyco_trans_4_4,Glycos_transf_1
JS_LYG_bin_20	Euryarchaeota	JS_LYG_contig_5454337_5	0.69763	N/A	JS_LYG_contig_5454337_5	1303518.CCALI_00706	1.57e-103	326	COG0007@1|root,COG1587@1|root,COG0007@2|Bacteria,COG1587@2|Bacteria	2|Bacteria	H	uroporphyrinogen-III synthase activity	hemD	GO:0003674,GO:0003824,GO:0004851,GO:0006725,GO:0006778,GO:0006779,GO:0006783,GO:0006807,GO:0008150,GO:0008152,GO:0008168,GO:0008169,GO:0008757,GO:0009058,GO:0009987,GO:0016740,GO:0016741,GO:0018130,GO:0019354,GO:0019438,GO:0032259,GO:0033013,GO:0033014,GO:0034641,GO:0042168,GO:0042440,GO:0044237,GO:0044249,GO:0044271,GO:0046148,GO:0046156,GO:0046483,GO:0051186,GO:0051188,GO:0071704,GO:1901360,GO:…	1.3.1.76,2.1.1.107,2.5.1.61,4.2.1.75,4.99.1.4	ko:K01719,ko:K01749,ko:K02302,ko:K02303,ko:K13542,ko:K13543	ko00860,ko01100,ko01110,ko01120,map00860,map01100,map01110,map01120	M00121	R00084,R02864,R03165,R03194,R03947	RC00003,RC00871,RC01012,RC01034,RC01861,RC02317	ko00000,ko00001,ko00002,ko01000	-	-	iHN637.CLJU_RS15755,iJN678.hemD,iYO844.BSU15610	HEM4,TP_methylase
JS_LYG_bin_20	Euryarchaeota	JS_LYG_contig_5454337_32	0.666574	N/A	JS_LYG_contig_5454337_32	1423816.BACQ01000024_gene848	1.13e-55	189	COG0492@1|root,COG0492@2|Bacteria,1TNZS@1239|Firmicutes,4HA4N@91061|Bacilli,3F411@33958|Lactobacillaceae	91061|Bacilli	C	Belongs to the class-II pyridine nucleotide-disulfide oxidoreductase family	trxB	-	1.8.1.9	ko:K00384	ko00450,map00450	-	R02016,R03596,R09372	RC00013,RC02518,RC02873	ko00000,ko00001,ko01000	-	-	-	Pyr_redox_2
JS_LYG_bin_20	Euryarchaeota	JS_LYG_contig_5454337_26	0.66379	Euryarchaeota	JS_LYG_contig_5454337_26	868131.MSWAN_1821	9.8e-152	439	COG1415@1|root,arCOG04253@2157|Archaea,2XU0W@28890|Euryarchaeota,23PHY@183925|Methanobacteria	183925|Methanobacteria	S	Protein of unknown function (DUF763)	-	-	-	ko:K09003	-	-	-	-	ko00000	-	-	-	DUF763
JS_LYG_bin_20	Euryarchaeota	JS_LYG_contig_463244_7	0.656376	N/A	JS_LYG_contig_463244_7	797209.ZOD2009_05982	2.07e-58	194	COG1226@1|root,arCOG01964@2157|Archaea,2XW00@28890|Euryarchaeota,23TV4@183963|Halobacteria	183963|Halobacteria	P	COG1226 Kef-type K transport systems	-	-	-	ko:K10716	-	-	-	-	ko00000,ko02000	1.A.1.1,1.A.1.13,1.A.1.17,1.A.1.24,1.A.1.25,1.A.1.6	-	-	Ion_trans,Ion_trans_2
JS_LYG_bin_20	Euryarchaeota	JS_LYG_contig_4614061_6	0.695128	Chloroflexi	JS_LYG_contig_4614061_6	1197906.CAJQ02000014_gene332	1.43e-60	214	COG2217@1|root,COG2608@1|root,COG2217@2|Bacteria,COG2608@2|Bacteria,1MU08@1224|Proteobacteria,2TR56@28211|Alphaproteobacteria,3JRCG@41294|Bradyrhizobiaceae	28211|Alphaproteobacteria	P	E1-E2 ATPase	cadA	-	3.6.3.3,3.6.3.5	ko:K01534	-	-	-	-	ko00000,ko01000	3.A.3.6	-	-	E1-E2_ATPase,Hydrolase
JS_LYG_bin_20	Euryarchaeota	JS_LYG_contig_3572184_35	0.558461	N/A	JS_LYG_contig_3572184_35	56780.SYN_01409	3.23e-296	828	COG1048@1|root,COG1048@2|Bacteria,1MU9T@1224|Proteobacteria,42N5M@68525|delta/epsilon subdivisions,2WIIV@28221|Deltaproteobacteria	28221|Deltaproteobacteria	C	aconitate hydratase	-	-	4.2.1.3	ko:K01681	ko00020,ko00630,ko00720,ko01100,ko01110,ko01120,ko01130,ko01200,ko01210,ko01230,map00020,map00630,map00720,map01100,map01110,map01120,map01130,map01200,map01210,map01230	M00009,M00010,M00012,M00173,M00740	R01324,R01325,R01900	RC00497,RC00498,RC00618	br01601,ko00000,ko00001,ko00002,ko01000	-	-	iAF987.Gmet_2763	Aconitase,Aconitase_C
JS_LYG_bin_20	Euryarchaeota	JS_LYG_contig_3572184_32	0.674648	Euryarchaeota	JS_LYG_contig_3572184_32	519442.Huta_0341	7.24e-83	259	COG0144@1|root,arCOG00973@2157|Archaea,2XUFZ@28890|Euryarchaeota,23SM5@183963|Halobacteria	183963|Halobacteria	J	Belongs to the class I-like SAM-binding methyltransferase superfamily. RsmB NOP family	cna	-	-	ko:K22446	-	-	-	-	ko00000,ko01000,ko03016	-	-	-	Methyltr_RsmB-F,Methyltr_RsmF_N
JS_LYG_bin_20	Euryarchaeota	JS_LYG_contig_3572184_28	0.690259	N/A	JS_LYG_contig_3572184_28	926549.KI421517_gene2173	7.96e-10	63.5	COG1451@1|root,COG1451@2|Bacteria,4NNY6@976|Bacteroidetes,47QZY@768503|Cytophagia	976|Bacteroidetes	S	Protein of unknown function DUF45	-	-	-	ko:K07043	-	-	-	-	ko00000	-	-	-	DUF45
JS_LYG_bin_20	Euryarchaeota	JS_LYG_contig_3529930_26	0.683667	N/A	JS_LYG_contig_3529930_26	1123371.ATXH01000002_gene341	9.4e-98	300	COG0123@1|root,COG0123@2|Bacteria,2GHD6@200940|Thermodesulfobacteria	200940|Thermodesulfobacteria	BQ	Histone deacetylase domain	-	-	-	-	-	-	-	-	-	-	-	-	Hist_deacetyl
JS_LYG_bin_20	Euryarchaeota	JS_LYG_contig_3529930_14	0.539475	N/A	JS_LYG_contig_3529930_14	269797.Mbar_A0903	1.89e-117	352	COG4756@1|root,arCOG04052@2157|Archaea,2XWD2@28890|Euryarchaeota,2NABI@224756|Methanomicrobia	224756|Methanomicrobia	P	Protein of unknown function (DUF1646)	-	-	-	-	-	-	-	-	-	-	-	-	DUF1646
JS_LYG_bin_20	Euryarchaeota	JS_LYG_contig_2895387_9	0.695918	N/A	JS_LYG_contig_2895387_9	2325.TKV_c16570	0	1393	COG1429@1|root,COG1429@2|Bacteria,1TRGA@1239|Firmicutes,24BG0@186801|Clostridia,42FB2@68295|Thermoanaerobacterales	186801|Clostridia	H	CobN/Magnesium Chelatase	-	-	6.6.1.2	ko:K02230	ko00860,ko01100,map00860,map01100	-	R05227	RC02000	ko00000,ko00001,ko01000	-	-	-	CobN-Mg_chel
JS_LYG_bin_20	Euryarchaeota	JS_LYG_contig_2895387_4	0.557448	N/A	JS_LYG_contig_2895387_4	1382359.JIAL01000001_gene1934	1.95e-51	173	COG0603@1|root,COG0603@2|Bacteria,3Y3RP@57723|Acidobacteria,2JHPC@204432|Acidobacteriia	204432|Acidobacteriia	F	Catalyzes the ATP-dependent conversion of 7-carboxy-7- deazaguanine (CDG) to 7-cyano-7-deazaguanine (preQ(0))	queC	-	6.3.4.20	ko:K06920	ko00790,ko01100,map00790,map01100	-	R09978	RC00959	ko00000,ko00001,ko01000,ko03016	-	-	-	QueC
JS_LYG_bin_20	Euryarchaeota	JS_LYG_contig_2895387_35	0.69822	N/A	JS_LYG_contig_2895387_35	224325.AF_1473	6.52e-27	104	COG0784@1|root,arCOG02589@2157|Archaea,2XVUK@28890|Euryarchaeota	28890|Euryarchaeota	T	response regulator, receiver	rre-1	-	-	ko:K02485	-	-	-	-	ko00000,ko02022	-	-	-	Response_reg
JS_LYG_bin_20	Euryarchaeota	JS_LYG_contig_2895387_33	0.555616	N/A	JS_LYG_contig_2895387_33	941824.TCEL_02077	3.02e-165	476	COG0281@1|root,COG0281@2|Bacteria,1TPJ3@1239|Firmicutes,2487U@186801|Clostridia,36DTC@31979|Clostridiaceae	186801|Clostridia	C	malic enzyme	-	-	1.1.1.38	ko:K00027	ko00620,ko01200,ko02020,map00620,map01200,map02020	-	R00214	RC00105	ko00000,ko00001,ko01000	-	-	-	Malic_M,malic
JS_LYG_bin_20	Euryarchaeota	JS_LYG_contig_2528289_90	0.644692	N/A	JS_LYG_contig_2528289_90	96561.Dole_3049	1.29e-70	218	COG0778@1|root,COG0778@2|Bacteria,1REJI@1224|Proteobacteria,42RKQ@68525|delta/epsilon subdivisions,2WNPF@28221|Deltaproteobacteria,2MJUM@213118|Desulfobacterales	28221|Deltaproteobacteria	C	Nitroreductase family	-	-	-	-	-	-	-	-	-	-	-	-	Nitroreductase
JS_LYG_bin_20	Euryarchaeota	JS_LYG_contig_2528289_89	0.610684	N/A	JS_LYG_contig_2528289_89	272844.PAB0938	1.03e-178	515	COG2403@1|root,arCOG01229@2157|Archaea,2XVYH@28890|Euryarchaeota,24343@183968|Thermococci	183968|Thermococci	S	CobW/HypB/UreG, nucleotide-binding domain	-	-	-	-	-	-	-	-	-	-	-	-	cobW
JS_LYG_bin_20	Euryarchaeota	JS_LYG_contig_2528289_73	0.526036	Firmicutes	JS_LYG_contig_2528289_73	269797.Mbar_A2933	9.39e-224	637	COG0145@1|root,arCOG01511@2157|Archaea,2XWC2@28890|Euryarchaeota,2NAWB@224756|Methanomicrobia	224756|Methanomicrobia	E	Hydantoinase/oxoprolinase N-terminal region	-	-	-	-	-	-	-	-	-	-	-	-	Hydant_A_N,Hydantoinase_A
JS_LYG_bin_20	Euryarchaeota	JS_LYG_contig_2528289_65	0.69112	N/A	JS_LYG_contig_2528289_65	1121468.AUBR01000022_gene2814	4.28e-34	124	COG1576@1|root,COG1576@2|Bacteria,1V3JM@1239|Firmicutes,24HED@186801|Clostridia,42GIZ@68295|Thermoanaerobacterales	186801|Clostridia	J	Specifically methylates the pseudouridine at position 1915 (m3Psi1915) in 23S rRNA	rlmH	-	2.1.1.177	ko:K00783	-	-	-	-	ko00000,ko01000,ko03009	-	-	-	SPOUT_MTase
JS_LYG_bin_20	Euryarchaeota	JS_LYG_contig_2528289_64	0.642573	N/A	JS_LYG_contig_2528289_64	1128421.JAGA01000003_gene3205	1.14e-243	695	COG0365@1|root,COG0365@2|Bacteria,2NNSQ@2323|unclassified Bacteria	2|Bacteria	I	Catalyzes the conversion of acetate into acetyl-CoA (AcCoA), an essential intermediate at the junction of anabolic and catabolic pathways. AcsA undergoes a two-step reaction. In the first half reaction, AcsA combines acetate with ATP to form acetyl-adenylate (AcAMP) intermediate. In the second half reaction, it can then transfer the acetyl group from AcAMP to the sulfhydryl group of CoA, forming …	acs	-	6.2.1.1	ko:K01895	ko00010,ko00620,ko00640,ko00680,ko00720,ko01100,ko01110,ko01120,ko01130,ko01200,map00010,map00620,map00640,map00680,map00720,map01100,map01110,map01120,map01130,map01200	M00357	R00235,R00236,R00316,R00926,R01354	RC00004,RC00012,RC00043,RC00070,RC02746,RC02816	ko00000,ko00001,ko00002,ko01000,ko01004	-	-	-	ACAS_N,AMP-binding,AMP-binding_C
JS_LYG_bin_20	Euryarchaeota	JS_LYG_contig_2528289_61	0.510393	N/A	JS_LYG_contig_2528289_61	2423.NA23_0210060	5.78e-115	333	COG0450@1|root,COG0450@2|Bacteria,2GCBX@200918|Thermotogae	200918|Thermotogae	O	Thiol-specific peroxidase that catalyzes the reduction of hydrogen peroxide and organic hydroperoxides to water and alcohols, respectively. Plays a role in cell protection against oxidative stress by detoxifying peroxides	-	-	1.11.1.15	ko:K03386	ko04214,map04214	-	-	-	ko00000,ko00001,ko01000,ko04147	-	-	-	1-cysPrx_C,AhpC-TSA
JS_LYG_bin_20	Euryarchaeota	JS_LYG_contig_2528289_52	0.67751	N/A	JS_LYG_contig_2528289_52	1200792.AKYF01000018_gene5736	1.04e-87	276	COG0123@1|root,COG0123@2|Bacteria,1TQF7@1239|Firmicutes,4HBTF@91061|Bacilli,26UV4@186822|Paenibacillaceae	91061|Bacilli	BQ	histone deacetylase	acuC	-	-	ko:K04768	-	-	-	-	ko00000	-	-	iYO844.BSU29710	Hist_deacetyl
JS_LYG_bin_20	Euryarchaeota	JS_LYG_contig_2528289_4	0.596491	N/A	JS_LYG_contig_2528289_4	56780.SYN_02218	0	957	COG0474@1|root,COG0474@2|Bacteria,1MUU5@1224|Proteobacteria,42M8F@68525|delta/epsilon subdivisions,2WIU0@28221|Deltaproteobacteria	28221|Deltaproteobacteria	P	ATPase, P-type (transporting), HAD superfamily, subfamily IC	-	-	3.6.3.8	ko:K01537	-	-	-	-	ko00000,ko01000	3.A.3.2	-	-	Cation_ATPase_C,Cation_ATPase_N,E1-E2_ATPase,Hydrolase
JS_LYG_bin_20	Euryarchaeota	JS_LYG_contig_2528289_3	0.638044	N/A	JS_LYG_contig_2528289_3	1121920.AUAU01000004_gene849	3.9e-101	306	COG0861@1|root,COG0861@2|Bacteria,3Y37C@57723|Acidobacteria	57723|Acidobacteria	P	PFAM Integral membrane protein TerC	-	-	-	ko:K05794	-	-	-	-	ko00000	-	-	-	TerC
JS_LYG_bin_20	Euryarchaeota	JS_LYG_contig_2528289_27	0.667708	N/A	JS_LYG_contig_2528289_27	304371.MCP_1843	2.69e-61	194	COG0778@1|root,arCOG00288@2157|Archaea,2XZHP@28890|Euryarchaeota	28890|Euryarchaeota	C	Putative TM nitroreductase	-	-	-	-	-	-	-	-	-	-	-	-	Nitroreductase,TM1586_NiRdase
JS_LYG_bin_20	Euryarchaeota	JS_LYG_contig_2528289_18	0.596254	Euryarchaeota	JS_LYG_contig_2528289_18	589924.Ferp_2379	5.79e-188	533	COG0677@1|root,arCOG00252@2157|Archaea,2XUJT@28890|Euryarchaeota	28890|Euryarchaeota	M	Belongs to the UDP-glucose GDP-mannose dehydrogenase family	-	-	1.1.1.336	ko:K02472	ko00520,ko05111,map00520,map05111	-	R03317	RC00291	ko00000,ko00001,ko01000	-	-	-	UDPG_MGDP_dh,UDPG_MGDP_dh_C,UDPG_MGDP_dh_N
JS_LYG_bin_20	Euryarchaeota	JS_LYG_contig_2528289_17	0.679312	Euryarchaeota	JS_LYG_contig_2528289_17	589924.Ferp_2378	2.48e-52	173	COG0110@1|root,arCOG01848@2157|Archaea,2XWJM@28890|Euryarchaeota,2474T@183980|Archaeoglobi	183980|Archaeoglobi	S	Hexapeptide repeat of succinyl-transferase	-	-	-	-	-	-	-	-	-	-	-	-	Hexapep
JS_LYG_bin_20	Euryarchaeota	JS_LYG_contig_2528289_14	0.629441	Euryarchaeota	JS_LYG_contig_2528289_14	647113.Metok_1325	1.99e-110	336	COG0477@1|root,arCOG00130@2157|Archaea,2XU3E@28890|Euryarchaeota,23QKI@183939|Methanococci	183939|Methanococci	G	PFAM Major facilitator superfamily	-	-	-	-	-	-	-	-	-	-	-	-	MFS_1
JS_LYG_bin_20	Euryarchaeota	JS_LYG_contig_2528289_10	0.540212	Euryarchaeota	JS_LYG_contig_2528289_10	224325.AF_1415	3.77e-301	837	COG0038@1|root,arCOG02569@2157|Archaea,2XW6N@28890|Euryarchaeota,2461Y@183980|Archaeoglobi	183980|Archaeoglobi	P	Chloride channel	-	-	-	ko:K03281	-	-	-	-	ko00000	2.A.49	-	-	CBS,Voltage_CLC
JS_LYG_bin_20	Euryarchaeota	JS_LYG_contig_22907480_5	0.685072	N/A	JS_LYG_contig_22907480_5	1122222.AXWR01000044_gene2345	0	1465	COG1483@1|root,COG1483@2|Bacteria,1WIYH@1297|Deinococcus-Thermus	1297|Deinococcus-Thermus	S	Protein of unknown function (DUF499)	-	-	-	-	-	-	-	-	-	-	-	-	DUF499
JS_LYG_bin_20	Euryarchaeota	JS_LYG_contig_22907480_3	0.653117	N/A	JS_LYG_contig_22907480_3	1304874.JAFY01000002_gene858	0	1116	COG1743@1|root,COG1743@2|Bacteria,3TC2W@508458|Synergistetes	508458|Synergistetes	L	Protein of unknown function (DUF1156)	-	-	-	-	-	-	-	-	-	-	-	-	DUF1156
JS_LYG_bin_20	Euryarchaeota	JS_LYG_contig_22907480_2	0.595436	N/A	JS_LYG_contig_22907480_2	1122222.AXWR01000044_gene2347	0	1630	COG0553@1|root,COG0553@2|Bacteria,1WJKM@1297|Deinococcus-Thermus	1297|Deinococcus-Thermus	L	PFAM Helicase conserved C-terminal domain	-	-	-	-	-	-	-	-	-	-	-	-	DUF3883,Helicase_C,SNF2_N
JS_LYG_bin_20	Euryarchaeota	JS_LYG_contig_22141207_8	0.674471	N/A	JS_LYG_contig_22141207_8	489825.LYNGBM3L_32090	3.49e-32	119	COG0784@1|root,COG0784@2|Bacteria,1G548@1117|Cyanobacteria,1HBA2@1150|Oscillatoriales	1117|Cyanobacteria	T	PFAM Response regulator receiver domain	-	-	-	-	-	-	-	-	-	-	-	-	Response_reg
JS_LYG_bin_20	Euryarchaeota	JS_LYG_contig_22141207_16	0.622174	N/A	JS_LYG_contig_22141207_16	941449.dsx2_1372	6.32e-57	196	COG1808@1|root,COG1808@2|Bacteria,1NMS3@1224|Proteobacteria,42PXT@68525|delta/epsilon subdivisions,2WR2Y@28221|Deltaproteobacteria,2MAJD@213115|Desulfovibrionales	28221|Deltaproteobacteria	S	Domain of unknown function (DUF389)	-	-	-	-	-	-	-	-	-	-	-	-	DUF389
JS_LYG_bin_20	Euryarchaeota	JS_LYG_contig_2144705_59	0.58687	Firmicutes	JS_LYG_contig_2144705_59	767817.Desgi_0916	3.51e-132	387	COG0601@1|root,COG0601@2|Bacteria,1TP1S@1239|Firmicutes,247IP@186801|Clostridia,261Z5@186807|Peptococcaceae	186801|Clostridia	P	PFAM Binding-protein-dependent transport	-	-	-	ko:K02033	ko02024,map02024	M00239	-	-	ko00000,ko00001,ko00002,ko02000	3.A.1.5	-	-	BPD_transp_1
JS_LYG_bin_20	Euryarchaeota	JS_LYG_contig_2144705_58	0.580162	Firmicutes	JS_LYG_contig_2144705_58	370438.PTH_1486	3.32e-103	309	COG1173@1|root,COG1173@2|Bacteria,1TP4R@1239|Firmicutes,2489T@186801|Clostridia,26172@186807|Peptococcaceae	186801|Clostridia	EP	Binding-protein-dependent transport system inner membrane component	-	-	-	ko:K02034	ko02024,map02024	M00239	-	-	ko00000,ko00001,ko00002,ko02000	3.A.1.5	-	-	BPD_transp_1,OppC_N
JS_LYG_bin_20	Euryarchaeota	JS_LYG_contig_2144705_57	0.60679	Firmicutes	JS_LYG_contig_2144705_57	1089553.Tph_c17950	6.42e-237	673	COG1123@1|root,COG4172@2|Bacteria,1UZK8@1239|Firmicutes,2511Z@186801|Clostridia,42I47@68295|Thermoanaerobacterales	186801|Clostridia	P	Oligopeptide/dipeptide transporter, C-terminal region	-	-	-	ko:K02031,ko:K02032	ko02024,map02024	M00239	-	-	ko00000,ko00001,ko00002,ko02000	3.A.1.5	-	-	ABC_tran,oligo_HPY
JS_LYG_bin_20	Euryarchaeota	JS_LYG_contig_2144705_5	0.625905	N/A	JS_LYG_contig_2144705_5	311424.DhcVS_127	6.67e-47	161	COG0693@1|root,COG0693@2|Bacteria,2G6I3@200795|Chloroflexi,34D2U@301297|Dehalococcoidia	301297|Dehalococcoidia	S	DJ-1/PfpI family	-	-	3.5.1.124	ko:K03152	-	-	-	-	ko00000,ko01000,ko01002	-	-	-	DJ-1_PfpI
JS_LYG_bin_20	Euryarchaeota	JS_LYG_contig_2144705_36	0.532996	N/A	JS_LYG_contig_2144705_36	644281.MFS40622_1289	0	1120	COG1429@1|root,arCOG03022@2157|Archaea,2XT6P@28890|Euryarchaeota	28890|Euryarchaeota	H	PFAM CobN Magnesium Chelatase	-	-	6.6.1.2	ko:K02230	ko00860,ko01100,map00860,map01100	-	R05227	RC02000	ko00000,ko00001,ko01000	-	-	-	CobN-Mg_chel
JS_LYG_bin_20	Euryarchaeota	JS_LYG_contig_2144705_14	0.55317	Euryarchaeota	JS_LYG_contig_2144705_14	268739.Nmlp_2995	4.45e-71	237	COG3174@1|root,arCOG04203@2157|Archaea,2XT0W@28890|Euryarchaeota,23UFT@183963|Halobacteria	183963|Halobacteria	P	Domain of unknown function (DUF4010)	-	-	-	-	-	-	-	-	-	-	-	-	DUF4010,MgtC
JS_LYG_bin_20	Euryarchaeota	JS_LYG_contig_2134987_4	0.647165	N/A	JS_LYG_contig_2134987_4	592015.HMPREF1705_00165	4.55e-248	712	COG0380@1|root,COG1877@1|root,COG0380@2|Bacteria,COG1877@2|Bacteria,3TA4P@508458|Synergistetes	508458|Synergistetes	G	PFAM glycosyl transferase family 20	-	-	2.4.1.15,2.4.1.347,3.1.3.12	ko:K00697,ko:K16055	ko00500,ko01100,map00500,map01100	-	R02737,R02778	RC00005,RC00017,RC00049,RC02748	ko00000,ko00001,ko01000,ko01003	-	GT20	-	Glyco_transf_20,Trehalose_PPase
JS_LYG_bin_20	Euryarchaeota	JS_LYG_contig_2134987_2	0.675159	Synergistetes	JS_LYG_contig_2134987_2	891968.Anamo_1584	3.67e-204	575	COG0438@1|root,COG0438@2|Bacteria,3TAFG@508458|Synergistetes	508458|Synergistetes	H	PFAM glycosyl transferase group 1	-	-	2.4.1.245	ko:K13057	ko00500,ko01100,map00500,map01100	-	R08946,R10525,R11306	RC00005,RC00049,RC02748	ko00000,ko00001,ko01000	-	GT4	-	Glycos_transf_1
JS_LYG_bin_20	Euryarchaeota	JS_LYG_contig_18920884_4	0.694491	N/A	JS_LYG_contig_18920884_4	443144.GM21_3783	2.63e-72	233	COG1230@1|root,COG1230@2|Bacteria,1MVQB@1224|Proteobacteria,42MJ0@68525|delta/epsilon subdivisions,2WKKK@28221|Deltaproteobacteria,43SA5@69541|Desulfuromonadales	28221|Deltaproteobacteria	P	TIGRFAM cation diffusion facilitator family transporter	dmeF	-	-	ko:K16264	-	-	-	-	ko00000,ko02000	2.A.4.1	-	-	Cation_efflux
JS_LYG_bin_20	Euryarchaeota	JS_LYG_contig_18485941_20	0.522712	N/A	JS_LYG_contig_18485941_20	555079.Toce_1851	4.68e-225	636	COG0696@1|root,COG0696@2|Bacteria,1TPM4@1239|Firmicutes,247JG@186801|Clostridia,42FP5@68295|Thermoanaerobacterales	186801|Clostridia	G	Catalyzes the interconversion of 2-phosphoglycerate and 3-phosphoglycerate	gpmI	-	5.4.2.12	ko:K15633	ko00010,ko00260,ko00680,ko01100,ko01110,ko01120,ko01130,ko01200,ko01230,map00010,map00260,map00680,map01100,map01110,map01120,map01130,map01200,map01230	M00001,M00002,M00003	R01518	RC00536	ko00000,ko00001,ko00002,ko01000	-	-	-	Metalloenzyme,Phosphodiest,iPGM_N
JS_LYG_bin_20	Euryarchaeota	JS_LYG_contig_18128061_3	0.671657	N/A	JS_LYG_contig_18128061_3	635013.TherJR_0525	1.64e-313	870	COG0427@1|root,COG1670@1|root,COG0427@2|Bacteria,COG1670@2|Bacteria,1TPHC@1239|Firmicutes,247V0@186801|Clostridia,260IW@186807|Peptococcaceae	186801|Clostridia	C	PFAM Acetyl-CoA hydrolase transferase	cat	-	-	ko:K18122	ko00650,ko01100,ko01200,map00650,map01100,map01200	-	R05336	RC00012,RC00014	ko00000,ko00001,ko01000	-	-	-	AcetylCoA_hyd_C,AcetylCoA_hydro
JS_LYG_bin_20	Euryarchaeota	JS_LYG_contig_18128061_23	0.599976	N/A	JS_LYG_contig_18128061_23	933262.AXAM01000031_gene3033	3.08e-114	340	COG3649@1|root,COG3649@2|Bacteria,1MV2A@1224|Proteobacteria,42NMW@68525|delta/epsilon subdivisions,2WISY@28221|Deltaproteobacteria,2MM02@213118|Desulfobacterales	28221|Deltaproteobacteria	L	CRISPR-associated protein Cas7	-	-	-	ko:K19115	-	-	-	-	ko00000,ko02048	-	-	-	Cas_Cas7
JS_LYG_bin_20	Euryarchaeota	JS_LYG_contig_18128061_18	0.533506	N/A	JS_LYG_contig_18128061_18	795359.TOPB45_1257	8.75e-226	633	COG0174@1|root,COG0174@2|Bacteria,2GH5N@200940|Thermodesulfobacteria	200940|Thermodesulfobacteria	E	Glutamine synthetase, catalytic domain	-	-	6.3.1.2	ko:K01915	ko00220,ko00250,ko00630,ko00910,ko01100,ko01120,ko01230,ko02020,ko04217,ko04724,ko04727,map00220,map00250,map00630,map00910,map01100,map01120,map01230,map02020,map04217,map04724,map04727	-	R00253	RC00010,RC02798	ko00000,ko00001,ko01000,ko04147	-	-	-	Gln-synt_C,Gln-synt_N
JS_LYG_bin_20	Euryarchaeota	JS_LYG_contig_18040253_63	0.672374	N/A	JS_LYG_contig_18040253_63	56780.SYN_01952	3.58e-65	209	COG1515@1|root,COG1515@2|Bacteria,1MWRN@1224|Proteobacteria,42S19@68525|delta/epsilon subdivisions,2WNGU@28221|Deltaproteobacteria,2MRTR@213462|Syntrophobacterales	28221|Deltaproteobacteria	L	DNA repair enzyme involved in the repair of deaminated bases. Selectively cleaves double-stranded DNA at the second phosphodiester bond 3' to a deoxyinosine leaving behind the intact lesion on the nicked DNA	nfi	-	3.1.21.7	ko:K05982	-	-	-	-	ko00000,ko01000,ko03400	-	-	-	Endonuclease_5
JS_LYG_bin_20	Euryarchaeota	JS_LYG_contig_18040253_62	0.687218	N/A	JS_LYG_contig_18040253_62	247490.KSU1_C0443	2.61e-164	486	COG0526@1|root,COG3391@1|root,COG0526@2|Bacteria,COG3391@2|Bacteria,2IXWV@203682|Planctomycetes	203682|Planctomycetes	CO	PFAM NHL repeat	-	-	-	-	-	-	-	-	-	-	-	-	NHL,Thioredoxin_8
JS_LYG_bin_20	Euryarchaeota	JS_LYG_contig_18040253_61	0.59092	N/A	JS_LYG_contig_18040253_61	368408.Tpen_1011	2.64e-84	262	COG1533@1|root,arCOG01290@2157|Archaea,2XPQ6@28889|Crenarchaeota	28889|Crenarchaeota	L	PFAM Radical SAM domain protein	-	-	-	-	-	-	-	-	-	-	-	-	Radical_SAM
JS_LYG_bin_20	Euryarchaeota	JS_LYG_contig_18040253_4	0.562921	Euryarchaeota	JS_LYG_contig_18040253_4	67267.JNXT01000054_gene3029	7.8e-35	139	COG1404@1|root,COG1404@2|Bacteria,2GK3D@201174|Actinobacteria	201174|Actinobacteria	O	Belongs to the peptidase S8 family	-	-	-	-	-	-	-	-	-	-	-	-	Peptidase_S8
JS_LYG_bin_20	Euryarchaeota	JS_LYG_contig_18040253_37	0.696274	N/A	JS_LYG_contig_18040253_37	167555.NATL1_03551	7.38e-41	144	COG0461@1|root,COG0461@2|Bacteria,1G1QB@1117|Cyanobacteria,1MM9V@1212|Prochloraceae	1117|Cyanobacteria	F	Catalyzes the transfer of a ribosyl phosphate group from 5-phosphoribose 1-diphosphate to orotate, leading to the formation of orotidine monophosphate (OMP)	pyrE	-	2.4.2.10	ko:K00762	ko00240,ko01100,map00240,map01100	M00051	R01870	RC00611	ko00000,ko00001,ko00002,ko01000	-	-	iJN678.umpS	Pribosyltran
JS_LYG_bin_20	Euryarchaeota	JS_LYG_contig_18040253_31	0.512559	N/A	JS_LYG_contig_18040253_31	504728.K649_10265	1.79e-308	852	COG0286@1|root,COG0286@2|Bacteria,1WJAF@1297|Deinococcus-Thermus	1297|Deinococcus-Thermus	V	HsdM N-terminal domain	-	-	2.1.1.72	ko:K03427	-	-	-	-	ko00000,ko01000,ko02048	-	-	-	HsdM_N,N6_Mtase
JS_LYG_bin_20	Euryarchaeota	JS_LYG_contig_18040253_29	0.541588	Acidobacteria	JS_LYG_contig_18040253_29	696369.KI912183_gene2076	1.68e-29	110	COG2361@1|root,COG2361@2|Bacteria,1VFEB@1239|Firmicutes,24QN5@186801|Clostridia,2635X@186807|Peptococcaceae	186801|Clostridia	S	Protein of unknown function DUF86	-	-	-	-	-	-	-	-	-	-	-	-	DUF86
JS_LYG_bin_20	Euryarchaeota	JS_LYG_contig_18040253_26	0.55943	N/A	JS_LYG_contig_18040253_26	667014.Thein_1571	0	1459	COG0610@1|root,COG0610@2|Bacteria,2GHHQ@200940|Thermodesulfobacteria	200940|Thermodesulfobacteria	L	Subunit R is required for both nuclease and ATPase activities, but not for modification	-	-	3.1.21.3	ko:K01153	-	-	-	-	ko00000,ko01000,ko02048	-	-	-	DUF3387,HSDR_N,ResIII
JS_LYG_bin_20	Euryarchaeota	JS_LYG_contig_18040253_20	0.612454	N/A	JS_LYG_contig_18040253_20	439481.Aboo_1160	4.52e-246	707	COG0209@1|root,arCOG03713@1|root,arCOG03713@2157|Archaea,arCOG04276@2157|Archaea,2XUBW@28890|Euryarchaeota,3F2JF@33867|unclassified Euryarchaeota	28890|Euryarchaeota	F	Catalyzes the reduction of ribonucleotides to deoxyribonucleotides. May function to provide a pool of deoxyribonucleotide precursors for DNA repair during oxygen limitation and or for immediate growth after restoration of oxygen	nrdJ	-	1.17.4.1	ko:K00525	ko00230,ko00240,ko01100,map00230,map00240,map01100	M00053	R02017,R02018,R02019,R02024	RC00613	ko00000,ko00001,ko00002,ko01000,ko03400	-	-	-	ATP-cone,Intein_splicing,LAGLIDADG_3,Ribonuc_red_lgC,Ribonuc_red_lgN
JS_LYG_bin_20	Euryarchaeota	JS_LYG_contig_18040253_2	0.643674	N/A	JS_LYG_contig_18040253_2	105420.BBPO01000093_gene6144	6.4e-31	117	COG0688@1|root,COG0688@2|Bacteria,2GMMF@201174|Actinobacteria,2NH06@228398|Streptacidiphilus	201174|Actinobacteria	I	Phosphatidylserine decarboxylase	psd	GO:0005575,GO:0005623,GO:0005886,GO:0016020,GO:0044464,GO:0071944	4.1.1.65	ko:K01613	ko00564,ko01100,ko01110,map00564,map01100,map01110	M00093	R02055	RC00299	ko00000,ko00001,ko00002,ko01000	-	-	-	PS_Dcarbxylase
JS_LYG_bin_20	Euryarchaeota	JS_LYG_contig_17994123_27	0.664859	Euryarchaeota	JS_LYG_contig_17994123_27	269797.Mbar_A0330	1.09e-142	418	COG0714@1|root,arCOG00441@2157|Archaea,2XVDX@28890|Euryarchaeota	28890|Euryarchaeota	S	Gas vesicle protein GvpN	gvpN	-	-	-	-	-	-	-	-	-	-	-	AAA_5
JS_LYG_bin_20	Euryarchaeota	JS_LYG_contig_17994123_24	0.676565	N/A	JS_LYG_contig_17994123_24	632518.Calow_1604	2.38e-17	84.3	COG2201@1|root,COG2201@2|Bacteria	2|Bacteria	NT	protein-glutamate methylesterase activity	cheB	-	3.1.1.61,3.5.1.44	ko:K03412,ko:K03413	ko02020,ko02030,map02020,map02030	M00506	-	-	ko00000,ko00001,ko00002,ko01000,ko02022,ko02035	-	-	-	CheB_methylest,Response_reg
JS_LYG_bin_20	Euryarchaeota	JS_LYG_contig_17994123_2	0.637365	N/A	JS_LYG_contig_17994123_2	635013.TherJR_0525	8.28e-278	780	COG0427@1|root,COG1670@1|root,COG0427@2|Bacteria,COG1670@2|Bacteria,1TPHC@1239|Firmicutes,247V0@186801|Clostridia,260IW@186807|Peptococcaceae	186801|Clostridia	C	PFAM Acetyl-CoA hydrolase transferase	cat	-	-	ko:K18122	ko00650,ko01100,ko01200,map00650,map01100,map01200	-	R05336	RC00012,RC00014	ko00000,ko00001,ko01000	-	-	-	AcetylCoA_hyd_C,AcetylCoA_hydro
JS_LYG_bin_20	Euryarchaeota	JS_LYG_contig_17732316_6	0.607269	Euryarchaeota	JS_LYG_contig_17732316_6	289376.THEYE_A0136	6.99e-28	106	COG0432@1|root,COG0432@2|Bacteria,3J1CB@40117|Nitrospirae	40117|Nitrospirae	S	Uncharacterised protein family UPF0047	-	-	-	-	-	-	-	-	-	-	-	-	UPF0047
JS_LYG_bin_20	Euryarchaeota	JS_LYG_contig_17732316_39	0.670611	N/A	JS_LYG_contig_17732316_39	1046629.Ssal_01295	5.16e-26	107	COG0177@1|root,COG0177@2|Bacteria,1TRAK@1239|Firmicutes,4HATD@91061|Bacilli	91061|Bacilli	L	DNA repair enzyme that has both DNA N-glycosylase activity and AP-lyase activity. The DNA N-glycosylase activity releases various damaged pyrimidines from DNA by cleaving the N- glycosidic bond, leaving an AP (apurinic apyrimidinic) site. The AP-lyase activity cleaves the phosphodiester bond 3' to the AP site by a beta-elimination, leaving a 3'-terminal unsaturated sugar and a product with a term…	nth	-	4.2.99.18	ko:K10773	ko03410,map03410	-	-	-	ko00000,ko00001,ko01000,ko03400	-	-	-	EndIII_4Fe-2S,HhH-GPD
JS_LYG_bin_20	Euryarchaeota	JS_LYG_contig_17732316_35	0.696716	Proteobacteria	JS_LYG_contig_17732316_35	877455.Metbo_2515	1.13e-298	855	COG0243@1|root,arCOG01492@2157|Archaea,2Y8AB@28890|Euryarchaeota,23PDM@183925|Methanobacteria	183925|Methanobacteria	C	Molybdopterin oxidoreductase Fe4S4 domain	-	-	1.17.1.9	ko:K00123	ko00630,ko00680,ko01100,ko01120,ko01200,map00630,map00680,map01100,map01120,map01200	-	R00519	RC02796	ko00000,ko00001,ko01000	-	-	-	Molybdop_Fe4S4,Molybdopterin,Molydop_binding
JS_LYG_bin_20	Euryarchaeota	JS_LYG_contig_17732316_20	0.629008	N/A	JS_LYG_contig_17732316_20	1173020.Cha6605_6066	0	936	COG0474@1|root,COG0474@2|Bacteria,1G2KF@1117|Cyanobacteria	1117|Cyanobacteria	P	ATPase, P-type (transporting), HAD superfamily, subfamily IC	-	-	3.6.3.2	ko:K01531	-	-	-	-	ko00000,ko01000	3.A.3.4	-	-	Cation_ATPase_C,Cation_ATPase_N,E1-E2_ATPase,Hydrolase
JS_LYG_bin_20	Euryarchaeota	JS_LYG_contig_17732316_14	0.558438	N/A	JS_LYG_contig_17732316_14	693661.Arcve_1203	2.18e-171	493	COG1257@1|root,arCOG04260@2157|Archaea,2XTV9@28890|Euryarchaeota,245ZK@183980|Archaeoglobi	183980|Archaeoglobi	I	Hydroxymethylglutaryl-CoA reductase, degradative	-	-	1.1.1.88	ko:K00054	ko00900,ko01110,ko01130,map00900,map01110,map01130	-	R02081	RC00004,RC00644	ko00000,ko00001,ko01000	-	-	-	HMG-CoA_red
JS_LYG_bin_20	Euryarchaeota	JS_LYG_contig_16610121_9	0.659077	N/A	JS_LYG_contig_16610121_9	547144.HydHO_0182	3.1e-109	327	COG1105@1|root,COG1105@2|Bacteria,2G4TJ@200783|Aquificae	200783|Aquificae	H	Phosphomethylpyrimidine kinase	-	-	2.7.1.11,2.7.1.56	ko:K00882,ko:K16370	ko00010,ko00030,ko00051,ko00052,ko00680,ko01100,ko01110,ko01120,ko01130,ko01200,ko01230,map00010,map00030,map00051,map00052,map00680,map01100,map01110,map01120,map01130,map01200,map01230	M00001,M00345	R00756,R02071,R03236,R03237,R03238,R03239,R04779	RC00002,RC00017	ko00000,ko00001,ko00002,ko01000	-	-	-	PfkB
JS_LYG_bin_20	Euryarchaeota	JS_LYG_contig_16610121_85	0.620183	N/A	JS_LYG_contig_16610121_85	456442.Mboo_2397	8.72e-141	410	COG1819@1|root,arCOG01393@2157|Archaea	2157|Archaea	CG	Glycosyltransferase 28 domain	-	-	-	-	-	-	-	-	-	-	-	-	Glyco_tran_28_C,Glyco_trans_1_3
JS_LYG_bin_20	Euryarchaeota	JS_LYG_contig_16610121_83	0.652929	N/A	JS_LYG_contig_16610121_83	1262449.CP6013_1591	7.66e-72	227	COG0588@1|root,COG0588@2|Bacteria,1TQFP@1239|Firmicutes,248XG@186801|Clostridia,36ETD@31979|Clostridiaceae	186801|Clostridia	G	Catalyzes the interconversion of 2-phosphoglycerate and 3-phosphoglycerate	gpmA	-	5.4.2.11	ko:K01834	ko00010,ko00260,ko00680,ko01100,ko01110,ko01120,ko01130,ko01200,ko01230,ko04922,ko05230,map00010,map00260,map00680,map01100,map01110,map01120,map01130,map01200,map01230,map04922,map05230	M00001,M00002,M00003	R01518	RC00536	ko00000,ko00001,ko00002,ko01000,ko04131,ko04147	-	-	-	His_Phos_1
JS_LYG_bin_20	Euryarchaeota	JS_LYG_contig_16610121_73	0.567203	N/A	JS_LYG_contig_16610121_73	335541.Swol_1671	7.18e-56	179	COG1970@1|root,COG1970@2|Bacteria,1VA14@1239|Firmicutes,24JAB@186801|Clostridia	186801|Clostridia	M	Channel that opens in response to stretch forces in the membrane lipid bilayer. May participate in the regulation of osmotic pressure changes within the cell	mscL	-	-	ko:K03282	-	-	-	-	ko00000,ko02000	1.A.22.1	-	-	MscL
JS_LYG_bin_20	Euryarchaeota	JS_LYG_contig_16610121_58	0.631317	N/A	JS_LYG_contig_16610121_58	521460.Athe_1552	1.3e-18	87	COG0576@1|root,COG0576@2|Bacteria,1V6G2@1239|Firmicutes,24MQK@186801|Clostridia,42GBG@68295|Thermoanaerobacterales	186801|Clostridia	O	Participates actively in the response to hyperosmotic and heat shock by preventing the aggregation of stress-denatured proteins, in association with DnaK and GrpE. It is the nucleotide exchange factor for DnaK and may function as a thermosensor. Unfolded proteins bind initially to DnaJ	grpE	-	-	ko:K03687	-	-	-	-	ko00000,ko03029,ko03110	-	-	-	GrpE
JS_LYG_bin_20	Euryarchaeota	JS_LYG_contig_16610121_52	0.565291	N/A	JS_LYG_contig_16610121_52	321332.CYB_1248	1.46e-231	656	COG0171@1|root,COG0388@1|root,COG0171@2|Bacteria,COG0388@2|Bacteria,1G1DF@1117|Cyanobacteria,1GZBH@1129|Synechococcus	1117|Cyanobacteria	H	Catalyzes the ATP-dependent amidation of deamido-NAD to form NAD. Uses L-glutamine as a nitrogen source	nadE	GO:0003674,GO:0003824,GO:0005575,GO:0005622,GO:0005623,GO:0005737,GO:0006139,GO:0006725,GO:0006732,GO:0006733,GO:0006753,GO:0006793,GO:0006796,GO:0006807,GO:0008150,GO:0008152,GO:0008795,GO:0009058,GO:0009108,GO:0009117,GO:0009165,GO:0009435,GO:0009987,GO:0016874,GO:0016879,GO:0016880,GO:0018130,GO:0019359,GO:0019362,GO:0019363,GO:0019438,GO:0019637,GO:0019674,GO:0034641,GO:0034654,GO:0044237,GO:…	6.3.1.5,6.3.5.1	ko:K01916,ko:K01950	ko00760,ko01100,map00760,map01100	M00115	R00189,R00257	RC00010,RC00100	ko00000,ko00001,ko00002,ko01000	-	-	-	CN_hydrolase,NAD_synthase
JS_LYG_bin_20	Euryarchaeota	JS_LYG_contig_16610121_39	0.52305	N/A	JS_LYG_contig_16610121_39	404589.Anae109_2030	1.07e-156	495	COG0591@1|root,COG0642@1|root,COG0591@2|Bacteria,COG2205@2|Bacteria,1MUY7@1224|Proteobacteria,43CC6@68525|delta/epsilon subdivisions,2X7N2@28221|Deltaproteobacteria	28221|Deltaproteobacteria	T	Histidine kinase A domain protein	-	-	-	-	-	-	-	-	-	-	-	-	GAF_2,HATPase_c,HisKA
JS_LYG_bin_20	Euryarchaeota	JS_LYG_contig_16610121_10	0.696172	Aquificae	JS_LYG_contig_16610121_10	123214.PERMA_0905	2.19e-54	174	COG1832@1|root,COG1832@2|Bacteria,2G57Q@200783|Aquificae	200783|Aquificae	S	CoA-binding domain protein	-	-	-	ko:K06929	-	-	-	-	ko00000	-	-	-	CoA_binding_2
JS_LYG_bin_20	Euryarchaeota	JS_LYG_contig_1643929_3	0.536125	N/A	JS_LYG_contig_1643929_3	565033.GACE_2256	1.55e-211	590	COG1980@1|root,arCOG04180@2157|Archaea,2XTI0@28890|Euryarchaeota,245YC@183980|Archaeoglobi	183980|Archaeoglobi	G	Catalyzes two subsequent steps in gluconeogenesis the aldol condensation of dihydroxyacetone phosphate (DHAP) and glyceraldehyde-3-phosphate (GA3P) to fructose-1,6-bisphosphate (FBP), and the dephosphorylation of FBP to fructose-6-phosphate (F6P)	fbp	-	3.1.3.11,4.1.2.13	ko:K01622	ko00010,ko00030,ko00051,ko00680,ko01100,ko01110,ko01120,ko01130,ko01200,ko01230,map00010,map00030,map00051,map00680,map01100,map01110,map01120,map01130,map01200,map01230	M00003	R00762,R01068,R01070,R02568,R04780	RC00017,RC00438,RC00439	ko00000,ko00001,ko00002,ko01000	-	-	-	FBPase_3
JS_LYG_bin_20	Euryarchaeota	JS_LYG_contig_13657913_13	0.620744	Firmicutes	JS_LYG_contig_13657913_13	997346.HMPREF9374_2384	7.68e-21	89	COG0838@1|root,COG0838@2|Bacteria,1V6P3@1239|Firmicutes,4HIFX@91061|Bacilli,27C0F@186824|Thermoactinomycetaceae	91061|Bacilli	C	NADH-ubiquinone/plastoquinone oxidoreductase, chain 3	nuoA	-	1.6.5.3	ko:K00330	ko00190,ko01100,map00190,map01100	M00144	R11945	RC00061	ko00000,ko00001,ko00002,ko01000	3.D.1	-	-	Oxidored_q4
JS_LYG_bin_20	Euryarchaeota	JS_LYG_contig_12599182_4	0.680933	N/A	JS_LYG_contig_12599182_4	565033.GACE_1948	2.75e-151	446	COG0151@1|root,arCOG04415@2157|Archaea,2XTRV@28890|Euryarchaeota,24633@183980|Archaeoglobi	183980|Archaeoglobi	F	Belongs to the GARS family	purD	-	6.3.4.13	ko:K01945	ko00230,ko01100,ko01110,ko01130,map00230,map01100,map01110,map01130	M00048	R04144	RC00090,RC00166	ko00000,ko00001,ko00002,ko01000	-	-	-	GARS_A,GARS_C,GARS_N
JS_LYG_bin_20	Euryarchaeota	JS_LYG_contig_12599182_25	0.695019	Firmicutes	JS_LYG_contig_12599182_25	1089553.Tph_c27880	3.56e-69	217	COG2220@1|root,COG2220@2|Bacteria,1TQR1@1239|Firmicutes,24AHX@186801|Clostridia,42FZR@68295|Thermoanaerobacterales	186801|Clostridia	S	Zn-dependent hydrolases of the	-	-	-	-	-	-	-	-	-	-	-	-	Lactamase_B_3
JS_LYG_bin_20	Euryarchaeota	JS_LYG_contig_12599182_15	0.684453	N/A	JS_LYG_contig_12599182_15	1121403.AUCV01000001_gene946	2.74e-91	281	COG1227@1|root,COG1227@2|Bacteria,1P9JN@1224|Proteobacteria,42N0W@68525|delta/epsilon subdivisions,2WK0Q@28221|Deltaproteobacteria,2MI41@213118|Desulfobacterales	28221|Deltaproteobacteria	C	DHHA2	ppaC	-	3.6.1.1	ko:K15986	ko00190,map00190	-	-	-	ko00000,ko00001,ko01000	-	-	-	CBS,DHH,DHHA2,DRTGG
JS_LYG_bin_20	Euryarchaeota	JS_LYG_contig_12408808_64	0.562554	Euryarchaeota	JS_LYG_contig_12408808_64	589924.Ferp_1929	1.3e-64	209	COG1968@1|root,arCOG04761@2157|Archaea,2XTYX@28890|Euryarchaeota	28890|Euryarchaeota	I	Catalyzes the dephosphorylation of undecaprenyl diphosphate (UPP)	uppP	-	3.6.1.27	ko:K06153	ko00550,map00550	-	R05627	RC00002	ko00000,ko00001,ko01000,ko01011	-	-	-	BacA
JS_LYG_bin_20	Euryarchaeota	JS_LYG_contig_12408808_61	0.475266	N/A	JS_LYG_contig_12408808_61	1121430.JMLG01000008_gene1521	4.5e-191	541	COG0108@1|root,COG0807@1|root,COG0108@2|Bacteria,COG0807@2|Bacteria,1TPH9@1239|Firmicutes,248B0@186801|Clostridia,260I8@186807|Peptococcaceae	186801|Clostridia	H	Catalyzes the conversion of D-ribulose 5-phosphate to formate and 3,4-dihydroxy-2-butanone 4-phosphate	ribBA	-	3.5.4.25,4.1.99.12	ko:K14652	ko00740,ko00790,ko01100,ko01110,map00740,map00790,map01100,map01110	M00125,M00840	R00425,R07281	RC00293,RC01792,RC01815,RC02504	ko00000,ko00001,ko00002,ko01000	-	-	iHN637.CLJU_RS10830	DHBP_synthase,GTP_cyclohydro2
JS_LYG_bin_20	Euryarchaeota	JS_LYG_contig_12408808_49	0.54832	Euryarchaeota	JS_LYG_contig_12408808_49	419665.Maeo_0773	9.4e-38	136	COG3363@1|root,arCOG04727@2157|Archaea,2XTEV@28890|Euryarchaeota,23Q8B@183939|Methanococci	183939|Methanococci	F	Catalyzes the cyclization of 5-formylamidoimidazole-4- carboxamide ribonucleotide to IMP	purO	-	3.5.4.10	ko:K11176	ko00230,ko01100,ko01110,ko01130,map00230,map01100,map01110,map01130	M00048	R01127	RC00456	ko00000,ko00001,ko00002,ko01000	-	-	-	IMP_cyclohyd
JS_LYG_bin_20	Euryarchaeota	JS_LYG_contig_12408808_35	0.563974	N/A	JS_LYG_contig_12408808_35	309799.DICTH_1278	6.73e-71	218	COG0537@1|root,COG0537@2|Bacteria	2|Bacteria	FG	bis(5'-adenosyl)-triphosphatase activity	hit	GO:0003674,GO:0003824,GO:0003877,GO:0004551,GO:0005575,GO:0005623,GO:0005886,GO:0006139,GO:0006725,GO:0006753,GO:0006793,GO:0006796,GO:0006807,GO:0008150,GO:0008152,GO:0008796,GO:0009056,GO:0009058,GO:0009117,GO:0009166,GO:0009987,GO:0015959,GO:0015961,GO:0015965,GO:0015967,GO:0016020,GO:0016462,GO:0016740,GO:0016772,GO:0016779,GO:0016787,GO:0016817,GO:0016818,GO:0018130,GO:0019438,GO:0019439,GO:…	2.7.7.53	ko:K19710	ko00230,map00230	-	R00126,R01618	RC00002,RC02753,RC02795	ko00000,ko00001,ko01000	-	-	-	HIT
JS_LYG_bin_20	Euryarchaeota	JS_LYG_contig_12408808_23	0.616208	N/A	JS_LYG_contig_12408808_23	44251.PDUR_21025	6.43e-46	167	COG0842@1|root,COG0842@2|Bacteria,1TQG7@1239|Firmicutes,4H9MK@91061|Bacilli,26SM3@186822|Paenibacillaceae	91061|Bacilli	V	ABC transporter permease	-	-	-	ko:K01992	-	M00254	-	-	ko00000,ko00002,ko02000	3.A.1	-	-	ABC2_membrane,ABC2_membrane_3
JS_LYG_bin_20	Euryarchaeota	JS_LYG_contig_12408808_22	0.698475	N/A	JS_LYG_contig_12408808_22	1267535.KB906767_gene2094	8.8e-49	179	COG1131@1|root,COG1131@2|Bacteria,3Y3VU@57723|Acidobacteria	57723|Acidobacteria	V	AAA domain, putative AbiEii toxin, Type IV TA system	-	-	-	ko:K01990	-	M00254	-	-	ko00000,ko00002,ko02000	3.A.1	-	-	ABC_tran
JS_LYG_bin_20	Euryarchaeota	JS_LYG_contig_12408808_1	0.694429	Euryarchaeota	JS_LYG_contig_12408808_1	314231.FP2506_05891	2.3e-26	105	COG0655@1|root,COG0655@2|Bacteria,1MW7N@1224|Proteobacteria,2TR4Z@28211|Alphaproteobacteria,2PJNJ@255475|Aurantimonadaceae	28211|Alphaproteobacteria	C	NADPH-dependent FMN reductase	wrbA	GO:0003674,GO:0003824,GO:0008150,GO:0008152,GO:0016491,GO:0055114	1.6.5.2	ko:K03809	ko00130,ko01110,map00130,map01110	-	R02964,R03643,R03816	RC00819	ko00000,ko00001,ko01000	-	-	-	FMN_red
JS_LYG_bin_20	Euryarchaeota	JS_LYG_contig_12335701_7	0.680234	N/A	JS_LYG_contig_12335701_7	871968.DESME_04600	6.16e-56	183	COG0118@1|root,COG0118@2|Bacteria,1TQT0@1239|Firmicutes,248SH@186801|Clostridia,260M0@186807|Peptococcaceae	186801|Clostridia	E	IGPS catalyzes the conversion of PRFAR and glutamine to IGP, AICAR and glutamate. The HisH subunit provides the glutamine amidotransferase activity that produces the ammonia necessary to HisF for the synthesis of IGP and AICAR	hisH	-	-	ko:K02501	ko00340,ko01100,ko01110,ko01230,map00340,map01100,map01110,map01230	M00026	R04558	RC00010,RC01190,RC01943	ko00000,ko00001,ko00002,ko01000	-	-	-	GATase
JS_LYG_bin_20	Euryarchaeota	JS_LYG_contig_12335701_3	0.686966	N/A	JS_LYG_contig_12335701_3	1408164.MOLA814_02288	1.84e-93	299	COG0138@1|root,COG0138@2|Bacteria,1MUDQ@1224|Proteobacteria,2VJPX@28216|Betaproteobacteria,1KPVE@119066|unclassified Betaproteobacteria	28216|Betaproteobacteria	F	Bifunctional purine biosynthesis protein PurH	purH	-	2.1.2.3,3.5.4.10	ko:K00602	ko00230,ko00670,ko01100,ko01110,ko01130,ko01523,map00230,map00670,map01100,map01110,map01130,map01523	M00048	R01127,R04560	RC00026,RC00263,RC00456	ko00000,ko00001,ko00002,ko01000,ko04147	-	-	-	AICARFT_IMPCHas,MGS
JS_LYG_bin_20	Euryarchaeota	JS_LYG_contig_12335701_17	0.590921	N/A	JS_LYG_contig_12335701_17	1121405.dsmv_2611	7.8e-30	124	COG0603@1|root,COG1402@1|root,COG0603@2|Bacteria,COG1402@2|Bacteria,1MXR9@1224|Proteobacteria,42QNA@68525|delta/epsilon subdivisions,2X9RQ@28221|Deltaproteobacteria,2MPA0@213118|Desulfobacterales	28221|Deltaproteobacteria	F	Creatinine amidohydrolase	-	-	3.5.2.10	ko:K01470	ko00330,map00330	-	R01884	RC00615	ko00000,ko00001,ko01000	-	-	-	Creatininase
JS_LYG_bin_20	Euryarchaeota	JS_LYG_contig_12110602_9	0.655737	N/A	JS_LYG_contig_12110602_9	469617.FUAG_01798	7.58e-42	150	COG0428@1|root,COG0428@2|Bacteria,379ZE@32066|Fusobacteria	32066|Fusobacteria	P	Mediates zinc uptake. May also transport other divalent cations	zupT	-	-	ko:K07238	-	-	-	-	ko00000,ko02000	2.A.5.5	-	-	Zip
JS_LYG_bin_20	Euryarchaeota	JS_LYG_contig_12110602_3	0.530466	N/A	JS_LYG_contig_12110602_3	338966.Ppro_1962	2.9e-122	360	COG0731@1|root,COG0731@2|Bacteria,1QG36@1224|Proteobacteria,42M82@68525|delta/epsilon subdivisions,2WKGK@28221|Deltaproteobacteria,43U0E@69541|Desulfuromonadales	28221|Deltaproteobacteria	C	Elongator protein 3, MiaB family, Radical SAM	-	-	-	-	-	-	-	-	-	-	-	-	Fer4_14,Radical_SAM
JS_LYG_bin_20	Euryarchaeota	JS_LYG_contig_12110602_2	0.541912	N/A	JS_LYG_contig_12110602_2	604354.TSIB_0702	2.12e-56	189	COG1237@1|root,arCOG00503@2157|Archaea,2XZD5@28890|Euryarchaeota,242SF@183968|Thermococci	183968|Thermococci	S	Metallo-beta-lactamase superfamily	-	-	2.5.1.105	ko:K06897	ko00790,map00790	-	R10339	RC00121	ko00000,ko00001,ko01000	-	-	-	Lactamase_B
JS_LYG_bin_20	Euryarchaeota	JS_LYG_contig_12033444_58	0.622364	N/A	JS_LYG_contig_12033444_58	1041930.Mtc_1712	1.62e-126	368	COG1122@1|root,arCOG00202@2157|Archaea,2XVRT@28890|Euryarchaeota,2N9CJ@224756|Methanomicrobia	224756|Methanomicrobia	E	AAA domain, putative AbiEii toxin, Type IV TA system	-	-	-	ko:K02006	ko02010,map02010	M00245,M00246	-	-	ko00000,ko00001,ko00002,ko02000	3.A.1.18,3.A.1.22,3.A.1.23	-	-	ABC_tran
JS_LYG_bin_20	Euryarchaeota	JS_LYG_contig_12033444_49	0.683191	Proteobacteria	JS_LYG_contig_12033444_49	1230343.CANP01000007_gene595	6.46e-207	610	COG0046@1|root,COG0046@2|Bacteria,1MYN4@1224|Proteobacteria,1RMRN@1236|Gammaproteobacteria,1JDPB@118969|Legionellales	118969|Legionellales	F	Part of the phosphoribosylformylglycinamidine synthase complex involved in the purines biosynthetic pathway. Catalyzes the ATP-dependent conversion of formylglycinamide ribonucleotide (FGAR) and glutamine to yield formylglycinamidine ribonucleotide (FGAM) and glutamate. The FGAM synthase complex is composed of three subunits. PurQ produces an ammonia molecule by converting glutamine to glutamate.…	purL	-	6.3.5.3	ko:K01952	ko00230,ko01100,ko01110,ko01130,map00230,map01100,map01110,map01130	M00048	R04463	RC00010,RC01160	ko00000,ko00001,ko00002,ko01000	-	-	-	AIRS,AIRS_C
JS_LYG_bin_20	Euryarchaeota	JS_LYG_contig_12033444_34	0.616368	N/A	JS_LYG_contig_12033444_34	269797.Mbar_A2565	3.15e-116	338	COG0310@1|root,arCOG02248@2157|Archaea,2XWDU@28890|Euryarchaeota,2NACY@224756|Methanomicrobia	224756|Methanomicrobia	P	Cobalt uptake substrate-specific transmembrane region	-	-	-	ko:K02007	ko02010,map02010	M00245,M00246	-	-	ko00000,ko00001,ko00002,ko02000	3.A.1.18,3.A.1.22,3.A.1.23	-	-	CbiM
JS_LYG_bin_20	Euryarchaeota	JS_LYG_contig_12033444_19	0.695477	N/A	JS_LYG_contig_12033444_19	565033.GACE_0346	1.11e-155	451	COG0343@1|root,arCOG00989@2157|Archaea,2XWJH@28890|Euryarchaeota,246WR@183980|Archaeoglobi	183980|Archaeoglobi	J	Catalyzes the base-exchange of a guanine (G) residue with the queuine precursor 7-aminomethyl-7-deazaguanine (PreQ1) at position 34 (anticodon wobble position) in tRNAs with GU(N) anticodons (tRNA-Asp, -Asn, -His and -Tyr). Catalysis occurs through a double-displacement mechanism. The nucleophile active site attacks the C1' of nucleotide 34 to detach the guanine base from the RNA, forming a coval…	-	-	2.4.2.29,2.4.2.48	ko:K00773,ko:K18779	-	-	R03789,R10209	RC00063	ko00000,ko01000,ko03016	-	-	-	TGT
JS_LYG_bin_20	Euryarchaeota	JS_LYG_contig_11449891_2	0.606041	N/A	JS_LYG_contig_11449891_2	521011.Mpal_0167	8.19e-82	252	COG1226@1|root,arCOG01964@2157|Archaea,2XWSJ@28890|Euryarchaeota,2NAS4@224756|Methanomicrobia	224756|Methanomicrobia	P	Ion transport protein	-	-	-	ko:K10716	-	-	-	-	ko00000,ko02000	1.A.1.1,1.A.1.13,1.A.1.17,1.A.1.24,1.A.1.25,1.A.1.6	-	-	Ion_trans
JS_LYG_bin_20	Euryarchaeota	JS_LYG_contig_11123738_2	0.599347	N/A	JS_LYG_contig_11123738_2	1499967.BAYZ01000045_gene2649	4.17e-191	545	COG0498@1|root,COG0498@2|Bacteria,2NQNZ@2323|unclassified Bacteria	2|Bacteria	E	Threonine synthase N terminus	thrC	GO:0003674,GO:0003824,GO:0004795,GO:0005575,GO:0005622,GO:0005623,GO:0005737,GO:0005829,GO:0006082,GO:0006520,GO:0006566,GO:0006807,GO:0008150,GO:0008152,GO:0008652,GO:0009058,GO:0009066,GO:0009067,GO:0009088,GO:0009987,GO:0016053,GO:0016829,GO:0016835,GO:0016838,GO:0019752,GO:0043436,GO:0044237,GO:0044238,GO:0044249,GO:0044281,GO:0044283,GO:0044424,GO:0044444,GO:0044464,GO:0046394,GO:0071704,GO:…	4.2.3.1	ko:K01733	ko00260,ko00750,ko01100,ko01110,ko01120,ko01230,map00260,map00750,map01100,map01110,map01120,map01230	M00018	R01466,R05086	RC00017,RC00526	ko00000,ko00001,ko00002,ko01000	-	-	iLF82_1304.LF82_2261,iNRG857_1313.NRG857_00025	PALP,Thr_synth_N
JS_LYG_bin_19	Euryarchaeota	JS_LYG_contig_9687626_3	0.711374	N/A	JS_LYG_contig_9687626_3	765913.ThidrDRAFT_4544	1.44e-91	275	COG3335@1|root,COG3335@2|Bacteria,1MW7X@1224|Proteobacteria,1S900@1236|Gammaproteobacteria,1WZQJ@135613|Chromatiales	135613|Chromatiales	L	DDE superfamily endonuclease	-	-	-	-	-	-	-	-	-	-	-	-	DDE_3
JS_LYG_bin_19	Euryarchaeota	JS_LYG_contig_9611841_3	0.755559	Euryarchaeota	JS_LYG_contig_9611841_3	868131.MSWAN_1177	1.63e-217	616	COG0168@1|root,arCOG04145@2157|Archaea,2XT89@28890|Euryarchaeota,23PGJ@183925|Methanobacteria	183925|Methanobacteria	P	PFAM Cation	-	-	-	ko:K03498	-	-	-	-	ko00000,ko02000	2.A.38.1,2.A.38.4	-	-	TrkH
JS_LYG_bin_19	Euryarchaeota	JS_LYG_contig_9492597_29	0.782207	Euryarchaeota	JS_LYG_contig_9492597_29	304371.MCP_0685	7.31e-97	295	COG1131@1|root,arCOG00194@2157|Archaea,2XT0T@28890|Euryarchaeota,2NAAZ@224756|Methanomicrobia	224756|Methanomicrobia	V	TIGRFAM daunorubicin resistance ABC transporter ATPase subunit	-	-	-	ko:K01990	-	M00254	-	-	ko00000,ko00002,ko02000	3.A.1	-	-	ABC_tran,DUF4162
JS_LYG_bin_19	Euryarchaeota	JS_LYG_contig_8990583_4	0.663268	Euryarchaeota	JS_LYG_contig_8990583_4	868131.MSWAN_0583	6.58e-128	369	COG1131@1|root,arCOG00194@2157|Archaea,2XWVA@28890|Euryarchaeota	28890|Euryarchaeota	E	SMART ATPase, AAA type, core	-	-	-	ko:K01990	-	M00254	-	-	ko00000,ko00002,ko02000	3.A.1	-	-	ABC_tran
JS_LYG_bin_19	Euryarchaeota	JS_LYG_contig_7288513_2	0.768299	N/A	JS_LYG_contig_7288513_2	1116472.MGMO_15c00080	7.49e-34	124	COG2852@1|root,COG2852@2|Bacteria,1N0QU@1224|Proteobacteria,1SA4A@1236|Gammaproteobacteria,1XFUA@135618|Methylococcales	135618|Methylococcales	L	Protein of unknown function (DUF559)	-	-	2.1.1.72	ko:K07316	-	-	-	-	ko00000,ko01000,ko02048	-	-	-	DUF559
JS_LYG_bin_19	Euryarchaeota	JS_LYG_contig_325568_40	0.665042	Euryarchaeota	JS_LYG_contig_325568_40	399550.Smar_0419	7.34e-44	150	COG2110@1|root,arCOG04225@2157|Archaea,2XQEQ@28889|Crenarchaeota	28889|Crenarchaeota	S	PFAM Appr-1-p processing domain protein	-	-	-	-	-	-	-	-	-	-	-	-	Macro
JS_LYG_bin_19	Euryarchaeota	JS_LYG_contig_23974693_8	0.770441	Euryarchaeota	JS_LYG_contig_23974693_8	411469.EUBHAL_01693	6.46e-15	73.9	COG1943@1|root,COG1943@2|Bacteria,1V5MU@1239|Firmicutes,24HFH@186801|Clostridia	186801|Clostridia	L	Transposase IS200 like	-	-	-	ko:K07491	-	-	-	-	ko00000	-	-	-	Y1_Tnp
JS_LYG_bin_19	Euryarchaeota	JS_LYG_contig_23454433_4	0.736616	Euryarchaeota	JS_LYG_contig_23454433_4	56110.Oscil6304_2694	1.62e-43	166	COG2843@1|root,COG2843@2|Bacteria,1G20Q@1117|Cyanobacteria,1H7BE@1150|Oscillatoriales	1117|Cyanobacteria	M	PFAM Bacterial capsule synthesis protein PGA_cap	-	-	-	ko:K07282	-	-	-	-	ko00000	-	-	-	PGA_cap
JS_LYG_bin_19	Euryarchaeota	JS_LYG_contig_23011103_11	0.756049	N/A	JS_LYG_contig_23011103_11	1220534.B655_1429	5.45e-187	531	COG0006@1|root,arCOG01000@2157|Archaea,2XWGH@28890|Euryarchaeota	28890|Euryarchaeota	E	peptidase M24	-	-	-	-	-	-	-	-	-	-	-	-	Creatinase_N,Peptidase_M24
JS_LYG_bin_19	Euryarchaeota	JS_LYG_contig_22562652_9	0.745422	Euryarchaeota	JS_LYG_contig_22562652_9	386456.JQKN01000012_gene1043	3.53e-104	309	COG0600@1|root,arCOG00169@2157|Archaea,2XUAR@28890|Euryarchaeota,23NYW@183925|Methanobacteria	183925|Methanobacteria	P	Binding-protein-dependent transport system inner membrane component	btcB	-	-	ko:K02050	-	M00188	-	-	ko00000,ko00002,ko02000	3.A.1.16,3.A.1.17	-	-	BPD_transp_1
JS_LYG_bin_19	Euryarchaeota	JS_LYG_contig_22562652_10	0.575293	Euryarchaeota	JS_LYG_contig_22562652_10	339860.Msp_1000	1.64e-88	269	COG1116@1|root,arCOG00193@2157|Archaea,2XT97@28890|Euryarchaeota,23NWN@183925|Methanobacteria	183925|Methanobacteria	E	Nitrate sulfonate bicarbonate	-	-	-	ko:K02049	-	M00188	-	-	ko00000,ko00002,ko02000	3.A.1.16,3.A.1.17	-	-	ABC_tran
JS_LYG_bin_19	Euryarchaeota	JS_LYG_contig_22562652_1	0.648746	Euryarchaeota	JS_LYG_contig_22562652_1	760568.Desku_2757	5.42e-48	160	COG0778@1|root,COG0778@2|Bacteria,1UB8S@1239|Firmicutes,249SD@186801|Clostridia,26212@186807|Peptococcaceae	186801|Clostridia	C	PFAM Nitroreductase	-	-	-	-	-	-	-	-	-	-	-	-	Nitroreductase,TM1586_NiRdase
JS_LYG_bin_19	Euryarchaeota	JS_LYG_contig_21859411_10	0.677889	N/A	JS_LYG_contig_21859411_10	351627.Csac_2681	1.39e-179	507	COG1488@1|root,COG1488@2|Bacteria,1TPDW@1239|Firmicutes,247NY@186801|Clostridia,42FJT@68295|Thermoanaerobacterales	186801|Clostridia	H	Catalyzes the synthesis of beta-nicotinate D- ribonucleotide from nicotinate and 5-phospho-D-ribose 1-phosphate at the expense of ATP	pncB	-	6.3.4.21	ko:K00763	ko00760,ko01100,map00760,map01100	-	R01724	RC00033	ko00000,ko00001,ko01000	-	-	-	NAPRTase,QRPTase_C,QRPTase_N
JS_LYG_bin_19	Euryarchaeota	JS_LYG_contig_21235230_76	0.778296	N/A	JS_LYG_contig_21235230_76	247156.NFA_54350	9.92e-23	95.9	COG1956@1|root,COG1956@2|Bacteria,2IIEG@201174|Actinobacteria,4G0V1@85025|Nocardiaceae	201174|Actinobacteria	T	Domain present in phytochromes and cGMP-specific phosphodiesterases.	-	-	1.8.4.14	ko:K08968	ko00270,map00270	-	R02025	RC00639	ko00000,ko00001,ko01000	-	-	-	GAF_2
JS_LYG_bin_19	Euryarchaeota	JS_LYG_contig_21235230_70	0.721068	Euryarchaeota	JS_LYG_contig_21235230_70	573063.Metin_1016	2.54e-101	311	COG0116@1|root,arCOG00048@2157|Archaea,2XV6N@28890|Euryarchaeota	28890|Euryarchaeota	J	RNA methylase	trm14	GO:0001510,GO:0003674,GO:0003824,GO:0006139,GO:0006396,GO:0006399,GO:0006400,GO:0006725,GO:0006807,GO:0008033,GO:0008150,GO:0008152,GO:0008168,GO:0008173,GO:0008175,GO:0008757,GO:0009451,GO:0009987,GO:0010467,GO:0016070,GO:0016423,GO:0016740,GO:0016741,GO:0030488,GO:0032259,GO:0034470,GO:0034641,GO:0034660,GO:0043170,GO:0043412,GO:0043414,GO:0044237,GO:0044238,GO:0044260,GO:0046483,GO:0071704,GO:…	2.1.1.256	ko:K16318	-	-	-	-	ko00000,ko01000,ko03016	-	-	-	THUMP,UPF0020
JS_LYG_bin_19	Euryarchaeota	JS_LYG_contig_21235230_11	0.771058	Euryarchaeota	JS_LYG_contig_21235230_11	1343739.PAP_08285	4.4e-74	231	COG4089@1|root,arCOG02159@2157|Archaea,2XY93@28890|Euryarchaeota,243M4@183968|Thermococci	183968|Thermococci	S	Protein of unknown function (DUF1614)	-	-	-	-	-	-	-	-	-	-	-	-	DUF1614
JS_LYG_bin_19	Euryarchaeota	JS_LYG_contig_18695210_4	0.724003	N/A	JS_LYG_contig_18695210_4	186497.PF1126	1.31e-72	232	COG1336@1|root,arCOG02657@2157|Archaea,2XY5C@28890|Euryarchaeota,243G4@183968|Thermococci	183968|Thermococci	V	RAMP superfamily	-	-	-	ko:K09000	-	-	-	-	ko00000,ko02048	-	-	-	RAMPs
JS_LYG_bin_19	Euryarchaeota	JS_LYG_contig_18032867_6	0.629834	Euryarchaeota	JS_LYG_contig_18032867_6	224325.AF_0011	1.72e-94	282	COG5012@1|root,arCOG02028@2157|Archaea,2XXFQ@28890|Euryarchaeota,2479U@183980|Archaeoglobi	183980|Archaeoglobi	S	B12 binding domain	-	-	-	-	-	-	-	-	-	-	-	-	B12-binding,B12-binding_2
JS_LYG_bin_19	Euryarchaeota	JS_LYG_contig_18032867_3	0.74234	Euryarchaeota	JS_LYG_contig_18032867_3	224325.AF_0010	5.56e-237	673	COG3894@1|root,arCOG02035@2157|Archaea,2XVBE@28890|Euryarchaeota,246NQ@183980|Archaeoglobi	183980|Archaeoglobi	C	Domain of unknown function (DUF4445)	-	-	-	-	-	-	-	-	-	-	-	-	DUF4445,Fer2
JS_LYG_bin_19	Euryarchaeota	JS_LYG_contig_16798679_21	0.773667	Euryarchaeota	JS_LYG_contig_16798679_21	1238425.J07HQW2_02176	8.58e-96	292	COG0451@1|root,arCOG01369@2157|Archaea,2XTTP@28890|Euryarchaeota,23STH@183963|Halobacteria	183963|Halobacteria	M	NAD-dependent epimerase dehydratase	-	-	5.1.3.2,5.1.3.25	ko:K01784,ko:K17947	ko00052,ko00520,ko00523,ko01100,ko01130,map00052,map00520,map00523,map01100,map01130	M00361,M00362,M00632	R00291,R02984,R10279	RC00289	ko00000,ko00001,ko00002,ko01000	-	-	-	Epimerase,GDP_Man_Dehyd
JS_LYG_bin_19	Euryarchaeota	JS_LYG_contig_15028528_9	0.581197	Euryarchaeota	JS_LYG_contig_15028528_9	868131.MSWAN_0759	2.14e-111	327	COG0428@1|root,arCOG00576@2157|Archaea,2XX28@28890|Euryarchaeota	28890|Euryarchaeota	P	divalent heavy-metal cations transporter	-	-	-	ko:K07238	-	-	-	-	ko00000,ko02000	2.A.5.5	-	-	-
JS_LYG_bin_19	Euryarchaeota	JS_LYG_contig_15028528_8	0.775237	Euryarchaeota	JS_LYG_contig_15028528_8	368408.Tpen_1581	6.26e-44	154	COG0584@1|root,arCOG00701@2157|Archaea,2XQKB@28889|Crenarchaeota	28889|Crenarchaeota	C	PFAM Glycerophosphoryl diester phosphodiesterase	-	-	3.1.4.46	ko:K01126	ko00564,map00564	-	R01030,R01470	RC00017,RC00425	ko00000,ko00001,ko01000	-	-	-	GDPD
JS_LYG_bin_19	Euryarchaeota	JS_LYG_contig_14083516_9	0.78176	Firmicutes	JS_LYG_contig_14083516_9	264732.Moth_1211	1.32e-64	215	COG0477@1|root,COG2814@2|Bacteria,1TPRN@1239|Firmicutes,249RZ@186801|Clostridia,42F15@68295|Thermoanaerobacterales	186801|Clostridia	P	PFAM Major Facilitator Superfamily	-	-	-	-	-	-	-	-	-	-	-	-	MFS_1,MFS_3,Sugar_tr
JS_LYG_bin_19	Euryarchaeota	JS_LYG_contig_14083516_7	0.782166	Euryarchaeota	JS_LYG_contig_14083516_7	572546.Arcpr_1449	6.97e-83	251	COG1901@1|root,arCOG01239@2157|Archaea,2XTSB@28890|Euryarchaeota,246BT@183980|Archaeoglobi	183980|Archaeoglobi	J	Specifically catalyzes the N1-methylation of pseudouridine at position 54 (Psi54) in tRNAs	trmY	-	2.1.1.257	ko:K16317	-	-	-	-	ko00000,ko01000,ko03016	-	-	-	Methyltrn_RNA_2
JS_LYG_bin_19	Euryarchaeota	JS_LYG_contig_14083516_2	0.618465	Euryarchaeota	JS_LYG_contig_14083516_2	178306.PAE1232	4.18e-33	117	COG1254@1|root,arCOG01674@2157|Archaea,2XR8S@28889|Crenarchaeota	28889|Crenarchaeota	C	PFAM acylphosphatase	acyP	GO:0003674,GO:0003824,GO:0003998,GO:0016787,GO:0016817,GO:0016818	3.6.1.7	ko:K01512	ko00620,ko00627,ko01120,map00620,map00627,map01120	-	R00317,R01421,R01515	RC00043	ko00000,ko00001,ko01000	-	-	-	Acylphosphatase
JS_LYG_bin_19	Euryarchaeota	JS_LYG_contig_13915055_2	0.781229	N/A	JS_LYG_contig_13915055_2	1121405.dsmv_2276	1.15e-48	167	COG1926@1|root,COG1926@2|Bacteria,1RAG8@1224|Proteobacteria,42SMZ@68525|delta/epsilon subdivisions,2X5FT@28221|Deltaproteobacteria	28221|Deltaproteobacteria	F	PFAM Phosphoribosyltransferase	-	-	-	-	-	-	-	-	-	-	-	-	Pribosyltran
JS_LYG_bin_19	Euryarchaeota	JS_LYG_contig_12341921_32	0.731107	Euryarchaeota	JS_LYG_contig_12341921_32	693661.Arcve_0994	1.1e-115	339	COG3769@1|root,arCOG01215@2157|Archaea,2XZBT@28890|Euryarchaeota	28890|Euryarchaeota	S	Hydrolyzes mannosyl-3-phosphoglycerate (MPG) to form the osmolyte mannosylglycerate (MG)	mngB	-	3.1.3.70	ko:K07026	ko00051,map00051	-	R05790	RC00017	ko00000,ko00001,ko01000	-	-	-	Hydrolase_3
JS_LYG_bin_19	Euryarchaeota	JS_LYG_contig_11470303_6	0.657568	Euryarchaeota	JS_LYG_contig_11470303_6	386456.JQKN01000012_gene965	7.49e-233	652	COG2509@1|root,arCOG02231@2157|Archaea,2XTVH@28890|Euryarchaeota	28890|Euryarchaeota	S	FAD-dependent pyridine nucleotide-disulphide oxidoreductase	-	-	-	ko:K07137	-	-	-	-	ko00000	-	-	-	FAD_binding_2,FAD_binding_3,GIDA,HI0933_like,Pyr_redox_2,Thi4
JS_LYG_bin_19	Euryarchaeota	JS_LYG_contig_11470303_33	0.758577	Euryarchaeota	JS_LYG_contig_11470303_33	673860.AciM339_0592	3.58e-29	117	COG0350@1|root,COG1515@1|root,arCOG00929@2157|Archaea,arCOG02724@2157|Archaea,2XURE@28890|Euryarchaeota,3F2XY@33867|unclassified Euryarchaeota	28890|Euryarchaeota	L	6-O-methylguanine DNA methyltransferase, DNA binding domain	nfi	GO:0005575,GO:0005622,GO:0005623,GO:0005737,GO:0044424,GO:0044464	3.1.21.7	ko:K05982	-	-	-	-	ko00000,ko01000,ko03400	-	-	-	DNA_binding_1,Endonuclease_5
GX_BH_bin_20	Thaumarchaeota	GX_BH_contig_6403720_2	0.823114	N/A	GX_BH_contig_6403720_2	1051632.TPY_2912	2.38e-65	212	COG0730@1|root,COG0730@2|Bacteria	2|Bacteria	S	response to heat	-	-	-	ko:K07090	-	-	-	-	ko00000	-	-	-	TauE
GX_BH_bin_20	Thaumarchaeota	GX_BH_contig_27969798_5	0.825064	N/A	GX_BH_contig_27969798_5	43989.cce_1558	2.11e-77	244	COG0384@1|root,COG0384@2|Bacteria,1G0Y0@1117|Cyanobacteria,3KHGC@43988|Cyanothece	1117|Cyanobacteria	S	PFAM Phenazine biosynthesis PhzC PhzF protein	-	-	5.3.3.17	ko:K06998	ko00405,ko01130,ko02024,map00405,map01130,map02024	M00835	-	-	ko00000,ko00001,ko00002,ko01000	-	-	-	PhzC-PhzF
GX_BH_bin_20	Thaumarchaeota	GX_BH_contig_27969798_4	0.784538	Thaumarchaeota	GX_BH_contig_27969798_4	329726.AM1_0088	3.16e-81	264	COG0644@1|root,COG0644@2|Bacteria,1GQX6@1117|Cyanobacteria	1117|Cyanobacteria	C	oxidoreductase	-	-	-	-	-	-	-	-	-	-	-	-	-
GX_BH_bin_20	Thaumarchaeota	GX_BH_contig_26920014_1	0.775057	N/A	GX_BH_contig_26920014_1	342113.DM82_1520	9.75e-44	156	COG1028@1|root,COG1028@2|Bacteria,1NYXI@1224|Proteobacteria,2WEAV@28216|Betaproteobacteria,1KHP8@119060|Burkholderiaceae	28216|Betaproteobacteria	IQ	Belongs to the short-chain dehydrogenases reductases (SDR) family	-	-	1.1.1.304,1.1.1.76	ko:K03366	ko00650,map00650	-	R02855,R02946,R03707,R09078,R10505	RC00205,RC00525	ko00000,ko00001,ko01000	-	-	-	adh_short
GX_BH_bin_20	Thaumarchaeota	GX_BH_contig_26888909_3	0.825682	N/A	GX_BH_contig_26888909_3	864069.MicloDRAFT_00046370	9.01e-53	182	COG0384@1|root,COG0384@2|Bacteria,1MUAS@1224|Proteobacteria,2U3ND@28211|Alphaproteobacteria,1JRNP@119045|Methylobacteriaceae	28211|Alphaproteobacteria	S	TIGRFAM phenazine biosynthesis protein PhzF family	phzF	-	5.3.3.17	ko:K06998	ko00405,ko01130,ko02024,map00405,map01130,map02024	M00835	-	-	ko00000,ko00001,ko00002,ko01000	-	-	-	PhzC-PhzF
GX_BH_bin_20	Thaumarchaeota	GX_BH_contig_26546374_3	0.687119	N/A	GX_BH_contig_26546374_3	436308.Nmar_0564	5.31e-67	206	COG1607@1|root,arCOG00773@2157|Archaea	436308.Nmar_0564|-	I	Acyl-CoA hydrolase	-	-	4.3.1.14	ko:K18014	ko00310,map00310	-	R03030	RC00833	ko00000,ko00001,ko01000	-	-	-	-
GX_BH_bin_20	Thaumarchaeota	GX_BH_contig_1992796_2	0.737015	Thaumarchaeota	GX_BH_contig_1992796_2	1459636.NTE_02475	6.63e-99	300	COG2025@1|root,arCOG00448@2157|Archaea,41SZJ@651137|Thaumarchaeota	651137|Thaumarchaeota	C	Electron transfer flavoprotein domain	-	-	-	ko:K03522	-	-	-	-	ko00000,ko04147	-	-	-	ETF,ETF_alpha
GX_BH_bin_20	Thaumarchaeota	GX_BH_contig_17358985_2	0.755234	N/A	GX_BH_contig_17358985_2	56780.SYN_00872	5.32e-146	444	COG0474@1|root,COG0474@2|Bacteria,1MUU5@1224|Proteobacteria,42M8F@68525|delta/epsilon subdivisions,2WIU0@28221|Deltaproteobacteria,2MQVC@213462|Syntrophobacterales	28221|Deltaproteobacteria	P	Cation transporter/ATPase, N-terminus	ctpF	-	3.6.3.8	ko:K01537	-	-	-	-	ko00000,ko01000	3.A.3.2	-	-	Cation_ATPase,Cation_ATPase_C,Cation_ATPase_N,E1-E2_ATPase,Hydrolase,Hydrolase_3
GX_BH_bin_20	Thaumarchaeota	GX_BH_contig_16499199_3	0.762228	N/A	GX_BH_contig_16499199_3	1300345.LF41_2660	1.24e-125	371	COG2519@1|root,COG2519@2|Bacteria,1QWVH@1224|Proteobacteria	1224|Proteobacteria	J	Methyltransferase domain	-	-	-	-	-	-	-	-	-	-	-	-	Methyltransf_31
GX_BH_bin_20	Thaumarchaeota	GX_BH_contig_15709557_1	0.827436	Proteobacteria	GX_BH_contig_15709557_1	118173.KB235914_gene269	4.07e-14	78.6	COG0500@1|root,COG2226@2|Bacteria,1G0IS@1117|Cyanobacteria,1H7VF@1150|Oscillatoriales	1117|Cyanobacteria	Q	Belongs to the class I-like SAM-binding methyltransferase superfamily. gTMT family	-	-	2.1.1.95	ko:K05928	ko00130,ko01100,ko01110,map00130,map01100,map01110	M00112	R07236,R07504,R10491,R10492	RC00003,RC01662	ko00000,ko00001,ko00002,ko01000	-	-	-	Methyltransf_11
GX_BH_bin_20	Thaumarchaeota	GX_BH_contig_15333697_1	0.664729	N/A	GX_BH_contig_15333697_1	436308.Nmar_1008	4.33e-215	618	COG0458@1|root,COG0624@1|root,arCOG01107@2157|Archaea,arCOG01596@2157|Archaea	2157|Archaea	EF	ATP-grasp domain	cxp2	-	3.4.17.11,3.5.1.18,6.3.2.4	ko:K01295,ko:K01439,ko:K01921,ko:K16181	ko00300,ko00473,ko00550,ko01100,ko01120,ko01230,ko01502,map00300,map00473,map00550,map01100,map01120,map01230,map01502	M00016	R01150,R02734,R10011	RC00064,RC00090,RC00096,RC00141	ko00000,ko00001,ko00002,ko01000,ko01002,ko01011	-	-	-	ATP-grasp_3,CPSase_L_D2,Dala_Dala_lig_C,M20_dimer,Peptidase_M20
GX_BH_bin_20	Thaumarchaeota	GX_BH_contig_11853130_5	0.778372	N/A	GX_BH_contig_11853130_5	1229909.NSED_06635	2.74e-117	349	COG1301@1|root,arCOG04335@2157|Archaea	2157|Archaea	C	COG1301 Na H -dicarboxylate symporters	gltP	GO:0001504,GO:0001505,GO:0003333,GO:0003674,GO:0005215,GO:0005283,GO:0005310,GO:0005326,GO:0005342,GO:0005343,GO:0005416,GO:0005488,GO:0005515,GO:0006810,GO:0006811,GO:0006812,GO:0006814,GO:0006820,GO:0006821,GO:0006835,GO:0006836,GO:0006865,GO:0008150,GO:0008324,GO:0008509,GO:0008514,GO:0009987,GO:0015075,GO:0015077,GO:0015081,GO:0015103,GO:0015108,GO:0015171,GO:0015172,GO:0015179,GO:0015183,GO:…	-	ko:K07862	-	-	-	-	ko00000,ko02000	2.A.23.4	-	-	SDF
GD_ZH_bin_260	Thaumarchaeota	GD_ZH_contig_9147286_21	0.67103	N/A	GD_ZH_contig_9147286_21	273116	1.6e-57	192	COG0730@1|root,arCOG02050@2157|Archaea,2Y73U@28890|Euryarchaeota,24229@183967|Thermoplasmata	183967|Thermoplasmata	S	Sulfite exporter TauE/SafE	-	-	-	ko:K07090	-	-	-	-	ko00000	-	-	-	TauE
GD_ZH_bin_260	Thaumarchaeota	GD_ZH_contig_9147286_2	0.524013	N/A	GD_ZH_contig_9147286_2	1048339.KB913029_gene2508	7.4e-15	77.4	COG2197@1|root,COG3829@1|root,COG2197@2|Bacteria,COG3829@2|Bacteria,2IDZS@201174|Actinobacteria	201174|Actinobacteria	T	cheY-homologous receiver domain	-	-	-	-	-	-	-	-	-	-	-	-	PAS,PAS_3,Response_reg
GD_ZH_bin_260	Thaumarchaeota	GD_ZH_contig_8681557_3	0.526413	N/A	GD_ZH_contig_8681557_3	1229909.NSED_07825	1.95e-81	247	COG0009@1|root,arCOG01952@2157|Archaea,41SPF@651137|Thaumarchaeota	651137|Thaumarchaeota	J	Sua5 YciO YrdC YwlC family	-	-	2.7.7.87	ko:K07566	-	-	R10463	RC00745	ko00000,ko01000,ko03009,ko03016	-	-	-	Sua5_yciO_yrdC
GD_ZH_bin_260	Thaumarchaeota	GD_ZH_contig_8586249_3	0.650635	N/A	GD_ZH_contig_8586249_3	403833.Pmob_0994	5.47e-147	434	COG0415@1|root,COG0415@2|Bacteria,2GDRQ@200918|Thermotogae	200918|Thermotogae	H	PFAM DNA photolyase FAD-binding	-	-	4.1.99.3	ko:K01669	-	-	-	-	ko00000,ko01000,ko03400	-	-	-	DNA_photolyase,FAD_binding_7
GD_ZH_bin_260	Thaumarchaeota	GD_ZH_contig_8586249_2	0.519941	N/A	GD_ZH_contig_8586249_2	436308.Nmar_0977	2.51e-244	681	COG0702@1|root,arCOG03015@2157|Archaea	2157|Archaea	GM	NAD-dependent epimerase dehydratase	-	-	4.2.1.46	ko:K01710	ko00521,ko00523,ko00525,ko01055,ko01130,map00521,map00523,map00525,map01055,map01130	M00793	R06513	RC00402	ko00000,ko00001,ko00002,ko01000	-	-	-	NAD_binding_10
GD_ZH_bin_260	Thaumarchaeota	GD_ZH_contig_8504613_13	0.640661	N/A	GD_ZH_contig_8504613_13	436308.Nmar_0023	1.35e-111	322	COG0529@1|root,arCOG01040@2157|Archaea	2157|Archaea	F	Catalyzes the synthesis of activated sulfate	cysC	-	2.7.1.25	ko:K00860,ko:K07028	ko00230,ko00920,ko01100,ko01120,map00230,map00920,map01100,map01120	M00176	R00509,R04928	RC00002,RC00078	ko00000,ko00001,ko00002,ko01000	-	-	-	AAA_33,APS_kinase
GD_ZH_bin_260	Thaumarchaeota	GD_ZH_contig_8504613_12	0.641375	Candidatus Absconditabacteria	GD_ZH_contig_8504613_12	1229909.NSED_09760	2.28e-145	414	COG0483@1|root,arCOG01349@2157|Archaea,41T8P@651137|Thaumarchaeota	651137|Thaumarchaeota	G	Inositol monophosphatase	-	-	3.1.3.25,3.1.3.7	ko:K01082,ko:K01092	ko00521,ko00562,ko00920,ko01100,ko01120,ko01130,ko04070,map00521,map00562,map00920,map01100,map01120,map01130,map04070	M00131	R00188,R00508,R01185,R01186,R01187	RC00078	ko00000,ko00001,ko00002,ko01000,ko03016	-	-	-	Inositol_P
GD_ZH_bin_260	Thaumarchaeota	GD_ZH_contig_8504613_10	0.570079	N/A	GD_ZH_contig_8504613_10	1229909.NSED_09770	7.6e-126	363	COG1028@1|root,arCOG01259@2157|Archaea,41SXY@651137|Thaumarchaeota	651137|Thaumarchaeota	I	Short-chain dehydrogenase reductase SDR	-	-	1.1.1.100	ko:K00059	ko00061,ko00333,ko00780,ko01040,ko01100,ko01130,ko01212,map00061,map00333,map00780,map01040,map01100,map01130,map01212	M00083,M00572	R04533,R04534,R04536,R04543,R04566,R04953,R04964,R07759,R07763,R10116,R10120,R11671	RC00029,RC00117	ko00000,ko00001,ko00002,ko01000,ko01004	-	-	-	adh_short_C2
GD_ZH_bin_260	Thaumarchaeota	GD_ZH_contig_6635528_6	0.632548	Euryarchaeota	GD_ZH_contig_6635528_6	1131266.ARWQ01000001_gene1280	5.66e-53	171	COG1881@1|root,arCOG04702@2157|Archaea,41T4M@651137|Thaumarchaeota	651137|Thaumarchaeota	S	Phosphatidylethanolamine-binding protein	-	-	-	ko:K06910	-	-	-	-	ko00000	-	-	-	PBP
GD_ZH_bin_260	Thaumarchaeota	GD_ZH_contig_6358941_3	0.608875	N/A	GD_ZH_contig_6358941_3	349521.HCH_04608	5.08e-24	101	COG1704@1|root,COG1704@2|Bacteria,1MVH0@1224|Proteobacteria,1RP1N@1236|Gammaproteobacteria,1XI0A@135619|Oceanospirillales	135619|Oceanospirillales	S	LemA family	-	-	-	ko:K03744	-	-	-	-	ko00000	-	-	-	LemA
GD_ZH_bin_260	Thaumarchaeota	GD_ZH_contig_6192373_4	0.600129	N/A	GD_ZH_contig_6192373_4	1231392.OCGS_0788	5.52e-47	161	COG2518@1|root,COG2518@2|Bacteria,1MXQC@1224|Proteobacteria,2TVCY@28211|Alphaproteobacteria	28211|Alphaproteobacteria	J	Catalyzes the methyl esterification of L-isoaspartyl residues in peptides and proteins that result from spontaneous decomposition of normal L-aspartyl and L-asparaginyl residues. It plays a role in the repair and or degradation of damaged proteins	pcm	-	2.1.1.77	ko:K00573	-	-	-	-	ko00000,ko01000	-	-	-	PCMT
GD_ZH_bin_260	Thaumarchaeota	GD_ZH_contig_6192373_2	0.649363	Firmicutes	GD_ZH_contig_6192373_2	1229909.NSED_02105	1.4e-72	220	COG0735@1|root,arCOG01868@2157|Archaea	2157|Archaea	P	transcriptional regulators	fur	-	-	ko:K03711,ko:K09825	-	-	-	-	ko00000,ko03000	-	-	-	FUR,PadR
GD_ZH_bin_260	Thaumarchaeota	GD_ZH_contig_445227_16	0.623248	N/A	GD_ZH_contig_445227_16	436308.Nmar_1576	7.19e-150	428	COG1940@1|root,arCOG04280@2157|Archaea,41SWX@651137|Thaumarchaeota	651137|Thaumarchaeota	K	ROK family	-	-	2.7.1.4	ko:K00847	ko00051,ko00500,ko00520,ko01100,map00051,map00500,map00520,map01100	-	R00760,R00867,R03920	RC00002,RC00017	ko00000,ko00001,ko01000	-	-	-	ROK
GD_ZH_bin_260	Thaumarchaeota	GD_ZH_contig_4099444_32	0.638182	N/A	GD_ZH_contig_4099444_32	436308.Nmar_0023	1.58e-110	319	COG0529@1|root,arCOG01040@2157|Archaea	2157|Archaea	F	Catalyzes the synthesis of activated sulfate	cysC	-	2.7.1.25	ko:K00860,ko:K07028	ko00230,ko00920,ko01100,ko01120,map00230,map00920,map01100,map01120	M00176	R00509,R04928	RC00002,RC00078	ko00000,ko00001,ko00002,ko01000	-	-	-	AAA_33,APS_kinase
GD_ZH_bin_260	Thaumarchaeota	GD_ZH_contig_4099444_31	0.598361	Candidatus Absconditabacteria	GD_ZH_contig_4099444_31	1229909.NSED_09760	3.42e-157	445	COG0483@1|root,arCOG01349@2157|Archaea,41T8P@651137|Thaumarchaeota	651137|Thaumarchaeota	G	Inositol monophosphatase	-	-	3.1.3.25,3.1.3.7	ko:K01082,ko:K01092	ko00521,ko00562,ko00920,ko01100,ko01120,ko01130,ko04070,map00521,map00562,map00920,map01100,map01120,map01130,map04070	M00131	R00188,R00508,R01185,R01186,R01187	RC00078	ko00000,ko00001,ko00002,ko01000,ko03016	-	-	-	Inositol_P
GD_ZH_bin_260	Thaumarchaeota	GD_ZH_contig_26488191_1	0.669364	N/A	GD_ZH_contig_26488191_1	1229909.NSED_01000	2.26e-102	305	COG1063@1|root,arCOG01459@2157|Archaea	2157|Archaea	C	Catalyzes the NAD(P)( )-dependent oxidation of D-glucose to D-gluconate via gluconolactone. Can utilize both NAD( ) and NADP( ) as electron acceptor. Is involved in the degradation of glucose through a	-	-	1.1.1.1	ko:K00001	ko00010,ko00071,ko00350,ko00625,ko00626,ko00830,ko00980,ko00982,ko01100,ko01110,ko01120,ko01130,ko01220,map00010,map00071,map00350,map00625,map00626,map00830,map00980,map00982,map01100,map01110,map01120,map01130,map01220	-	R00623,R00754,R02124,R04805,R04880,R05233,R05234,R06917,R06927,R07105,R08281,R08306,R08310	RC00050,RC00087,RC00088,RC00099,RC00116,RC00649,RC01734,RC02273	ko00000,ko00001,ko01000	-	-	-	ADH_N,ADH_zinc_N,Glu_dehyd_C
GD_ZH_bin_260	Thaumarchaeota	GD_ZH_contig_24715418_5	0.646742	N/A	GD_ZH_contig_24715418_5	1229909.NSED_02900	2.05e-57	181	COG0432@1|root,arCOG04214@2157|Archaea	2157|Archaea	S	PFAM Uncharacterised protein family UPF0047	-	-	-	-	-	-	-	-	-	-	-	-	UPF0047
GD_ZH_bin_260	Thaumarchaeota	GD_ZH_contig_24715418_4	0.584547	Euryarchaeota	GD_ZH_contig_24715418_4	1229909.NSED_09475	5.9e-242	672	COG0531@1|root,arCOG00009@2157|Archaea,41SXX@651137|Thaumarchaeota	651137|Thaumarchaeota	E	amino acid	-	-	-	ko:K03294	-	-	-	-	ko00000	2.A.3.2	-	-	AA_permease_2
GD_ZH_bin_260	Thaumarchaeota	GD_ZH_contig_24030464_7	0.600127	Proteobacteria	GD_ZH_contig_24030464_7	313603.FB2170_09406	2.37e-64	209	COG0500@1|root,COG2226@2|Bacteria,4NHAE@976|Bacteroidetes,1HYTJ@117743|Flavobacteriia	976|Bacteroidetes	Q	ubiE/COQ5 methyltransferase family	-	-	-	-	-	-	-	-	-	-	-	-	Methyltransf_11
GD_ZH_bin_260	Thaumarchaeota	GD_ZH_contig_24030464_4	0.42791	N/A	GD_ZH_contig_24030464_4	1173021.ALWA01000037_gene3432	2.7e-72	220	COG0590@1|root,COG0590@2|Bacteria,1G534@1117|Cyanobacteria	1117|Cyanobacteria	FJ	Cytidine and deoxycytidylate deaminase zinc-binding region	-	-	3.5.4.1	ko:K01485	ko00240,ko00330,ko01100,map00240,map00330,map01100	-	R00974,R01411,R02922	RC00074,RC00514,RC00809	ko00000,ko00001,ko01000	-	-	-	MafB19-deam,dCMP_cyt_deam_1
GD_ZH_bin_260	Thaumarchaeota	GD_ZH_contig_24030464_3	0.618526	N/A	GD_ZH_contig_24030464_3	29875.EHK25572	5.34e-92	287	2CUER@1|root,2RM18@2759|Eukaryota,38QQ7@33154|Opisthokonta,3PSHD@4751|Fungi,3RQPM@4890|Ascomycota,21I3W@147550|Sordariomycetes,3TR3V@5125|Hypocreales,3U4FA@5129|Hypocreaceae	4751|Fungi	S	Metallo-beta-lactamase superfamily	-	-	-	-	-	-	-	-	-	-	-	-	Lactamase_B
GD_ZH_bin_260	Thaumarchaeota	GD_ZH_contig_23779553_2	0.66961	N/A	GD_ZH_contig_23779553_2	436308.Nmar_1525	3.13e-193	540	COG0042@1|root,arCOG00604@2157|Archaea	2157|Archaea	J	Dihydrouridine synthase (Dus)	dusA1	-	-	-	-	-	-	-	-	-	-	-	Dus
GD_ZH_bin_260	Thaumarchaeota	GD_ZH_contig_23310550_1	0.657109	N/A	GD_ZH_contig_23310550_1	1229909.NSED_02425	9.64e-119	348	COG3329@1|root,arCOG11287@2157|Archaea	2157|Archaea	S	Na+-dependent bicarbonate transporter superfamily	-	-	-	ko:K07086	-	-	-	-	ko00000	-	-	-	Sbt_1
GD_ZH_bin_260	Thaumarchaeota	GD_ZH_contig_23070160_5	0.577764	N/A	GD_ZH_contig_23070160_5	1229909.NSED_07420	1.39e-121	350	COG0456@1|root,arCOG00833@2157|Archaea	2157|Archaea	C	PFAM GCN5-related N-acetyltransferase	-	-	2.3.1.128	ko:K03789	-	-	-	-	ko00000,ko01000,ko03009	-	-	-	Acetyltransf_1,Acetyltransf_10,Acetyltransf_7
GD_ZH_bin_260	Thaumarchaeota	GD_ZH_contig_23070160_4	0.527895	N/A	GD_ZH_contig_23070160_4	1229909.NSED_07415	5.38e-179	499	COG2159@1|root,arCOG01931@2157|Archaea	2157|Archaea	S	metal-dependent hydrolase of the TIM-barrel fold	-	-	-	ko:K07045	-	-	-	-	ko00000	-	-	-	Amidohydro_2
GD_ZH_bin_260	Thaumarchaeota	GD_ZH_contig_23003732_8	0.636352	N/A	GD_ZH_contig_23003732_8	436308.Nmar_0825	3.73e-125	365	COG0330@1|root,arCOG01915@2157|Archaea,41SYP@651137|Thaumarchaeota	651137|Thaumarchaeota	O	PFAM SPFH domain Band 7 family	-	-	-	-	-	-	-	-	-	-	-	-	Band_7
GD_ZH_bin_260	Thaumarchaeota	GD_ZH_contig_22425468_8	0.536621	N/A	GD_ZH_contig_22425468_8	1229909.NSED_02970	6.6e-138	402	COG0412@1|root,arCOG10350@1|root,arCOG01659@2157|Archaea,arCOG10350@2157|Archaea,41T1E@651137|Thaumarchaeota	651137|Thaumarchaeota	Q	Chlorophyllase	-	-	3.1.1.45	ko:K01061	ko00361,ko00364,ko00623,ko01100,ko01110,ko01120,ko01130,map00361,map00364,map00623,map01100,map01110,map01120,map01130	-	R03893,R05510,R05511,R06835,R06838,R08120,R08121,R09136,R09220,R09222	RC01018,RC01906,RC01907,RC02441,RC02467,RC02468,RC02674,RC02675,RC02686	ko00000,ko00001,ko01000	-	-	-	DLH
GD_ZH_bin_260	Thaumarchaeota	GD_ZH_contig_21986029_2	0.657426	N/A	GD_ZH_contig_21986029_2	706587.Desti_2409	2.23e-73	227	COG1765@1|root,COG1765@2|Bacteria,1MWPR@1224|Proteobacteria,42S3G@68525|delta/epsilon subdivisions,2WNET@28221|Deltaproteobacteria,2MQWH@213462|Syntrophobacterales	28221|Deltaproteobacteria	O	OsmC-like protein	-	-	-	-	-	-	-	-	-	-	-	-	OsmC
GD_ZH_bin_260	Thaumarchaeota	GD_ZH_contig_20714252_4	0.622857	N/A	GD_ZH_contig_20714252_4	436308.Nmar_0971	1.26e-128	373	COG0668@1|root,arCOG01568@2157|Archaea,41T3B@651137|Thaumarchaeota	651137|Thaumarchaeota	M	Mechanosensitive ion channel	-	-	-	-	-	-	-	-	-	-	-	-	MS_channel
GD_ZH_bin_260	Thaumarchaeota	GD_ZH_contig_2037065_5	0.645014	Chloroflexi	GD_ZH_contig_2037065_5	1229909.NSED_07540	3.55e-191	538	COG0731@1|root,arCOG00953@2157|Archaea	2157|Archaea	C	Radical SAM domain protein	rlmN	-	2.1.1.192	ko:K06941	-	-	-	-	ko00000,ko01000,ko03009	-	-	-	Fer4_14,Radical_SAM
GD_ZH_bin_260	Thaumarchaeota	GD_ZH_contig_2037065_4	0.551427	N/A	GD_ZH_contig_2037065_4	436308.Nmar_0657	1.2e-272	751	COG1262@1|root,arCOG03517@2157|Archaea,41T1B@651137|Thaumarchaeota	651137|Thaumarchaeota	S	DinB superfamily	-	-	-	-	-	-	-	-	-	-	-	-	DinB_2,FGE-sulfatase
GD_ZH_bin_260	Thaumarchaeota	GD_ZH_contig_2037065_3	0.654244	N/A	GD_ZH_contig_2037065_3	1229909.NSED_03365	2.15e-171	486	COG4301@1|root,arCOG06722@2157|Archaea,41SWR@651137|Thaumarchaeota	651137|Thaumarchaeota	S	Histidine-specific methyltransferase, SAM-dependent	-	-	-	-	-	-	-	-	-	-	-	-	Methyltransf_33
GD_ZH_bin_260	Thaumarchaeota	GD_ZH_contig_17592087_1	0.593251	N/A	GD_ZH_contig_17592087_1	1550091.JROE01000004_gene1818	2.84e-34	125	COG0262@1|root,COG0262@2|Bacteria,4NQK0@976|Bacteroidetes,1IR72@117747|Sphingobacteriia	976|Bacteroidetes	H	PFAM RibD C-terminal domain	-	-	1.5.1.3	ko:K00287	ko00670,ko00790,ko01100,ko01523,map00670,map00790,map01100,map01523	M00126,M00840	R00936,R00937,R00939,R00940,R02235,R02236,R11765	RC00109,RC00110,RC00158	ko00000,ko00001,ko00002,ko01000	-	-	-	RibD_C
GD_ZH_bin_260	Thaumarchaeota	GD_ZH_contig_17270213_15	0.44542	N/A	GD_ZH_contig_17270213_15	1229909.NSED_02985	1.02e-106	310	COG2818@1|root,arCOG06523@2157|Archaea	2157|Archaea	L	Methyladenine glycosylase	-	-	3.2.2.20	ko:K01246	ko03410,map03410	-	-	-	ko00000,ko00001,ko01000,ko03400	-	-	-	Adenine_glyco
GD_ZH_bin_260	Thaumarchaeota	GD_ZH_contig_17270213_14	0.632617	Bacteroidota	GD_ZH_contig_17270213_14	1229909.NSED_02995	5.04e-217	609	COG1914@1|root,arCOG04531@2157|Archaea	2157|Archaea	P	COG1914 Mn2 and Fe2 transporters of the NRAMP family	-	-	-	-	-	-	-	-	-	-	-	-	5TM-5TMR_LYT,Nramp
GD_ZH_bin_260	Thaumarchaeota	GD_ZH_contig_17270213_12	0.652795	N/A	GD_ZH_contig_17270213_12	1229909.NSED_03000	3.38e-99	290	COG1528@1|root,arCOG01095@2157|Archaea	2157|Archaea	P	PFAM Ferritin, Dps family protein	-	-	1.16.3.2	ko:K02217	-	-	-	-	ko00000,ko01000	-	-	-	Ferritin
GD_ZH_bin_260	Thaumarchaeota	GD_ZH_contig_17151459_19	0.67189	N/A	GD_ZH_contig_17151459_19	1459636.NTE_03071	3.72e-76	241	COG0861@1|root,arCOG09430@2157|Archaea	2157|Archaea	P	PFAM Integral membrane protein TerC	-	-	-	ko:K05794	-	-	-	-	ko00000	-	-	-	TerC
GD_ZH_bin_260	Thaumarchaeota	GD_ZH_contig_16401865_2	0.617668	N/A	GD_ZH_contig_16401865_2	1229909.NSED_03085	3.52e-137	397	COG0530@1|root,arCOG02881@2157|Archaea,41T1S@651137|Thaumarchaeota	651137|Thaumarchaeota	P	Sodium/calcium exchanger protein	-	-	-	ko:K07301	-	-	-	-	ko00000,ko02000	2.A.19.5	-	-	Na_Ca_ex
GD_ZH_bin_260	Thaumarchaeota	GD_ZH_contig_16275127_16	0.667903	Euryarchaeota	GD_ZH_contig_16275127_16	1365176.N186_01385	1.62e-154	457	COG0213@1|root,arCOG02013@2157|Archaea,2XPZT@28889|Crenarchaeota	28889|Crenarchaeota	F	Catalyzes the conversion of AMP and phosphate to adenine and ribose 1,5-bisphosphate (R15P). Exhibits phosphorylase activity toward CMP and UMP in addition to AMP. Functions in an archaeal AMP degradation pathway, together with R15P isomerase and RubisCO	-	-	2.4.2.57	ko:K18931	-	-	R10836,R10837,R10838	RC00063	ko00000,ko01000	-	-	-	CDC48_N,Glycos_trans_3N,Glycos_transf_3,PYNP_C
GD_ZH_bin_260	Thaumarchaeota	GD_ZH_contig_16273692_3	0.546428	N/A	GD_ZH_contig_16273692_3	321332.CYB_0488	4.99e-38	147	COG0467@1|root,COG0467@2|Bacteria,1G0KY@1117|Cyanobacteria,1GZB7@1129|Synechococcus	1117|Cyanobacteria	F	Core component of the KaiABC clock protein complex, which constitutes the main circadian regulator in cyanobacteria. Binds to DNA. The KaiABC complex may act as a promoter-nonspecific transcription regulator that represses transcription, possibly by acting on the state of chromosome compaction	kaiC	GO:0003674,GO:0003824,GO:0005488,GO:0005515,GO:0006464,GO:0006468,GO:0006793,GO:0006796,GO:0006807,GO:0007623,GO:0008150,GO:0008152,GO:0009605,GO:0009649,GO:0009966,GO:0009987,GO:0010646,GO:0016301,GO:0016310,GO:0016740,GO:0016772,GO:0019538,GO:0023051,GO:0036211,GO:0042752,GO:0042754,GO:0042802,GO:0043170,GO:0043412,GO:0044237,GO:0044238,GO:0044260,GO:0044267,GO:0046777,GO:0048511,GO:0048519,GO:…	-	ko:K08482	-	-	-	-	ko00000	-	-	-	ATPase
GD_ZH_bin_260	Thaumarchaeota	GD_ZH_contig_12713079_7	0.627923	Euryarchaeota	GD_ZH_contig_12713079_7	436308.Nmar_0873	2.17e-157	445	COG3639@1|root,arCOG00173@2157|Archaea,41SZI@651137|Thaumarchaeota	651137|Thaumarchaeota	P	phosphonate ABC transporter, inner membrane subunit	-	-	-	ko:K02042	ko02010,map02010	M00223	-	-	ko00000,ko00001,ko00002,ko02000	3.A.1.9	-	-	BPD_transp_1
GD_ZH_bin_260	Thaumarchaeota	GD_ZH_contig_12713079_6	0.596294	Euryarchaeota	GD_ZH_contig_12713079_6	1229909.NSED_04900	2.26e-153	436	COG3638@1|root,arCOG00206@2157|Archaea,41SY4@651137|Thaumarchaeota	651137|Thaumarchaeota	E	ABC transporter	-	-	3.6.3.28	ko:K02041	ko02010,map02010	M00223	-	-	ko00000,ko00001,ko00002,ko01000,ko02000	3.A.1.9	-	-	ABC_tran
GD_ZH_bin_260	Thaumarchaeota	GD_ZH_contig_12523024_1	0.593824	N/A	GD_ZH_contig_12523024_1	1229909.NSED_06790	7.52e-154	439	COG1064@1|root,arCOG01455@2157|Archaea,41SK3@651137|Thaumarchaeota	651137|Thaumarchaeota	C	PFAM Alcohol dehydrogenase	-	-	1.1.1.1	ko:K13953	ko00010,ko00071,ko00350,ko00625,ko00626,ko00830,ko00980,ko00982,ko01100,ko01110,ko01120,ko01130,ko01220,map00010,map00071,map00350,map00625,map00626,map00830,map00980,map00982,map01100,map01110,map01120,map01130,map01220	-	R00623,R00754,R02124,R04880,R05233,R05234,R06917,R06927,R07105,R08281,R08306,R08310	RC00050,RC00087,RC00088,RC00099,RC00116,RC00649,RC01734,RC02273	ko00000,ko00001,ko01000	-	-	-	ADH_N,ADH_zinc_N
GD_ZH_bin_260	Thaumarchaeota	GD_ZH_contig_12187112_5	0.571342	Euryarchaeota	GD_ZH_contig_12187112_5	509191.AEDB02000094_gene4235	6.68e-68	245	COG0726@1|root,COG1215@1|root,COG3858@1|root,COG0726@2|Bacteria,COG1215@2|Bacteria,COG3858@2|Bacteria,1TR2P@1239|Firmicutes,248SW@186801|Clostridia,3WKB0@541000|Ruminococcaceae	186801|Clostridia	M	Glycosyl transferase family group 2	-	-	-	-	-	-	-	-	-	-	-	-	Glyco_tranf_2_3,Glycos_transf_2
GD_ZH_bin_260	Thaumarchaeota	GD_ZH_contig_12187112_2	0.654673	N/A	GD_ZH_contig_12187112_2	436308.Nmar_0832	3.29e-235	654	COG1253@1|root,arCOG00626@2157|Archaea,41T1G@651137|Thaumarchaeota	651137|Thaumarchaeota	S	Transporter associated domain	-	-	-	-	-	-	-	-	-	-	-	-	CBS,CorC_HlyC,DUF21
GD_ZH_bin_260	Thaumarchaeota	GD_ZH_contig_12169278_1	0.65901	N/A	GD_ZH_contig_12169278_1	1229909.NSED_02425	1.16e-95	288	COG3329@1|root,arCOG11287@2157|Archaea	2157|Archaea	S	Na+-dependent bicarbonate transporter superfamily	-	-	-	ko:K07086	-	-	-	-	ko00000	-	-	-	Sbt_1
GD_ZH_bin_260	Thaumarchaeota	GD_ZH_contig_11718745_2	0.569871	N/A	GD_ZH_contig_11718745_2	436308.Nmar_0649	7.51e-242	667	COG1260@1|root,arCOG04213@2157|Archaea,41SEZ@651137|Thaumarchaeota	651137|Thaumarchaeota	I	Myo-inositol-1-phosphate synthase	-	-	5.5.1.4	ko:K01858	ko00521,ko00562,ko01100,ko01130,map00521,map00562,map01100,map01130	-	R07324	RC01804	ko00000,ko00001,ko01000	-	-	-	Inos-1-P_synth
GD_ZH_bin_260	Thaumarchaeota	GD_ZH_contig_10838757_6	0.57874	N/A	GD_ZH_contig_10838757_6	436308.Nmar_1457	5.76e-169	481	arCOG01778@1|root,arCOG01778@2157|Archaea,41SXW@651137|Thaumarchaeota	651137|Thaumarchaeota	Q	O-methyltransferase	-	-	-	-	-	-	-	-	-	-	-	-	Methyltransf_31
GD_ZH_bin_260	Thaumarchaeota	GD_ZH_contig_10838757_4	0.661353	N/A	GD_ZH_contig_10838757_4	698757.Pogu_1839	1.76e-99	308	COG2133@1|root,arCOG02796@2157|Archaea	2157|Archaea	G	COG2133 Glucose sorbosone dehydrogenases	-	-	-	ko:K21430	-	-	-	-	ko00000,ko01000	-	-	-	GSDH
GD_ZH_bin_260	Thaumarchaeota	GD_ZH_contig_10542611_2	0.670232	N/A	GD_ZH_contig_10542611_2	1229909.NSED_03525	6.65e-263	729	COG1055@1|root,arCOG00238@2157|Archaea,41SZM@651137|Thaumarchaeota	651137|Thaumarchaeota	P	Sodium:sulfate symporter transmembrane region	-	-	-	ko:K14445	-	-	-	-	ko00000,ko02000	2.A.47.1	-	-	Na_sulph_symp
GD_ZH_bin_260	Thaumarchaeota	GD_ZH_contig_10300001_1	0.581232	N/A	GD_ZH_contig_10300001_1	1230342.CTM_07231	2.55e-85	269	COG0598@1|root,COG0598@2|Bacteria,1TPSV@1239|Firmicutes,24DE3@186801|Clostridia,36E87@31979|Clostridiaceae	186801|Clostridia	P	transport protein CorA	corA	-	-	ko:K03284	-	-	-	-	ko00000,ko02000	1.A.35.1,1.A.35.3	-	-	CorA
GD_ZH_bin_260	Thaumarchaeota	GD_ZH_contig_10198511_21	0.500575	N/A	GD_ZH_contig_10198511_21	1229909.NSED_07395	2.45e-303	837	COG0405@1|root,arCOG04053@2157|Archaea	2157|Archaea	E	gamma-glutamyltransferase	ggt	-	2.3.2.2,3.4.19.13	ko:K00681	ko00430,ko00460,ko00480,ko01100,map00430,map00460,map00480,map01100	-	R00494,R01262,R01687,R03867,R03916,R03970,R03971,R04935	RC00064,RC00090,RC00096	ko00000,ko00001,ko01000,ko01002	-	-	-	G_glu_transpept
GD_ZH_bin_260	Thaumarchaeota	GD_ZH_contig_10198511_18	0.620324	N/A	GD_ZH_contig_10198511_18	1229909.NSED_03070	1.13e-144	418	COG1253@1|root,arCOG00626@2157|Archaea	2157|Archaea	S	COG1253 Hemolysins and related proteins containing CBS domains	cbs9	-	-	ko:K03699	-	-	-	-	ko00000,ko02042	-	-	-	CBS,CorC_HlyC,DUF21
GD_ST_bin_83	Thaumarchaeota	GD_ST_contig_6356437_9	0.798225	N/A	GD_ST_contig_6356437_9	436308.Nmar_1005	6.23e-139	398	COG1226@1|root,arCOG01964@2157|Archaea	2157|Archaea	P	PFAM Ion transport	-	GO:0003674,GO:0005488,GO:0005515,GO:0005575,GO:0005623,GO:0005886,GO:0016020,GO:0042802,GO:0044464,GO:0071944	-	ko:K10716	-	-	-	-	ko00000,ko02000	1.A.1.1,1.A.1.13,1.A.1.17,1.A.1.24,1.A.1.25,1.A.1.6	-	-	Ion_trans,Ion_trans_2
GD_ST_bin_83	Thaumarchaeota	GD_ST_contig_6356437_1	0.822071	Thaumarchaeota	GD_ST_contig_6356437_1	1459636.NTE_02127	5.44e-74	232	COG2047@1|root,arCOG00348@2157|Archaea	2157|Archaea	S	protein (ATP-grasp superfamily)	-	-	-	ko:K07159	-	-	-	-	ko00000	-	-	-	PAC2
GD_ST_bin_83	Thaumarchaeota	GD_ST_contig_5803096_3	0.649632	Thaumarchaeota	GD_ST_contig_5803096_3	1041930.Mtc_1620	2.53e-291	821	COG2217@1|root,COG3350@1|root,arCOG01576@2157|Archaea,arCOG04507@2157|Archaea,2XT3T@28890|Euryarchaeota,2N94W@224756|Methanomicrobia	224756|Methanomicrobia	P	ATPase, P-type (transporting), HAD superfamily, subfamily IC	-	-	3.6.3.54	ko:K17686	ko01524,ko04016,map01524,map04016	-	R00086	RC00002	ko00000,ko00001,ko01000	3.A.3.5	-	-	E1-E2_ATPase,HMA,Hydrolase
GD_ST_bin_83	Thaumarchaeota	GD_ST_contig_25286196_9	0.796258	Thaumarchaeota	GD_ST_contig_25286196_9	185453.XP_006869703.1	5.92e-19	92	COG1515@1|root,KOG4417@2759|Eukaryota,39TPM@33154|Opisthokonta,3BAI7@33208|Metazoa,3D0IJ@33213|Bilateria,488WI@7711|Chordata,49470@7742|Vertebrata,3JG0E@40674|Mammalia,352CK@311790|Afrotheria	33208|Metazoa	L	Endonuclease V	ENDOV	GO:0000287,GO:0003674,GO:0003676,GO:0003677,GO:0003723,GO:0003727,GO:0003824,GO:0004518,GO:0004519,GO:0004520,GO:0004521,GO:0004536,GO:0004540,GO:0005488,GO:0005575,GO:0005622,GO:0005623,GO:0005634,GO:0005730,GO:0005737,GO:0006139,GO:0006259,GO:0006281,GO:0006725,GO:0006807,GO:0006950,GO:0006974,GO:0008150,GO:0008152,GO:0009987,GO:0016070,GO:0016787,GO:0016788,GO:0016888,GO:0016891,GO:0016893,GO:…	-	ko:K21813	-	-	-	-	ko00000,ko01000,ko03400	-	-	-	Endonuclease_5
GD_ST_bin_83	Thaumarchaeota	GD_ST_contig_24700389_1	0.798872	N/A	GD_ST_contig_24700389_1	1229909.NSED_06635	2.59e-116	346	COG1301@1|root,arCOG04335@2157|Archaea	2157|Archaea	C	COG1301 Na H -dicarboxylate symporters	gltP	GO:0001504,GO:0001505,GO:0003333,GO:0003674,GO:0005215,GO:0005283,GO:0005310,GO:0005326,GO:0005342,GO:0005343,GO:0005416,GO:0005488,GO:0005515,GO:0006810,GO:0006811,GO:0006812,GO:0006814,GO:0006820,GO:0006821,GO:0006835,GO:0006836,GO:0006865,GO:0008150,GO:0008324,GO:0008509,GO:0008514,GO:0009987,GO:0015075,GO:0015077,GO:0015081,GO:0015103,GO:0015108,GO:0015171,GO:0015172,GO:0015179,GO:0015183,GO:…	-	ko:K07862	-	-	-	-	ko00000,ko02000	2.A.23.4	-	-	SDF
GD_ST_bin_83	Thaumarchaeota	GD_ST_contig_22987528_4	0.816333	Thaumarchaeota	GD_ST_contig_22987528_4	754035.Mesau_05291	4.35e-15	77	COG1285@1|root,COG1285@2|Bacteria,1MURJ@1224|Proteobacteria,2U5UM@28211|Alphaproteobacteria,43REP@69277|Phyllobacteriaceae	28211|Alphaproteobacteria	S	MgtC family	-	-	-	ko:K07507	-	-	-	-	ko00000,ko02000	9.B.20	-	-	MgtC
GD_ST_bin_83	Thaumarchaeota	GD_ST_contig_21327311_1	0.731754	N/A	GD_ST_contig_21327311_1	1229909.NSED_07410	0	978	COG0189@1|root,COG0624@1|root,arCOG01107@2157|Archaea,arCOG01589@2157|Archaea	2157|Archaea	HJ	COG0189 Glutathione synthase Ribosomal protein S6 modification enzyme (glutaminyl transferase)	rimK	-	3.4.17.11,3.5.1.18,6.3.2.2,6.3.2.4	ko:K01295,ko:K01439,ko:K01919,ko:K01921,ko:K05844	ko00270,ko00300,ko00473,ko00480,ko00550,ko01100,ko01120,ko01230,ko01502,map00270,map00300,map00473,map00480,map00550,map01100,map01120,map01230,map01502	M00016,M00118	R00894,R01150,R02734,R10993	RC00064,RC00090,RC00141	ko00000,ko00001,ko00002,ko01000,ko01002,ko01011,ko03009	-	-	-	M20_dimer,Peptidase_M20,RimK
GD_ST_bin_83	Thaumarchaeota	GD_ST_contig_17691889_3	0.773447	Thaumarchaeota	GD_ST_contig_17691889_3	1459636.NTE_00564	4.77e-85	258	2DZ77@1|root,2N5BN@2157|Archaea	2157|Archaea	-	-	-	-	-	-	-	-	-	-	-	-	-	-	-
GD_ST_bin_83	Thaumarchaeota	GD_ST_contig_16735725_1	0.812175	N/A	GD_ST_contig_16735725_1	436308.Nmar_1093	6.51e-227	634	COG1301@1|root,arCOG04335@2157|Archaea	2157|Archaea	C	COG1301 Na H -dicarboxylate symporters	gltP	GO:0001504,GO:0001505,GO:0003333,GO:0003674,GO:0005215,GO:0005283,GO:0005310,GO:0005326,GO:0005342,GO:0005343,GO:0005416,GO:0005488,GO:0005515,GO:0006810,GO:0006811,GO:0006812,GO:0006814,GO:0006820,GO:0006821,GO:0006835,GO:0006836,GO:0006865,GO:0008150,GO:0008324,GO:0008509,GO:0008514,GO:0009987,GO:0015075,GO:0015077,GO:0015081,GO:0015103,GO:0015108,GO:0015171,GO:0015172,GO:0015179,GO:0015183,GO:…	-	ko:K07862	-	-	-	-	ko00000,ko02000	2.A.23.4	-	-	SDF
GD_ST_bin_83	Thaumarchaeota	GD_ST_contig_10108416_6	0.767653	Thaumarchaeota	GD_ST_contig_10108416_6	1121090.KB894696_gene58	3.31e-24	114	COG0069@1|root,COG0069@2|Bacteria,1TSHA@1239|Firmicutes,4HA97@91061|Bacilli,1ZCQH@1386|Bacillus	91061|Bacilli	E	Belongs to the glutamate synthase family	-	-	-	-	-	-	-	-	-	-	-	-	Glu_synthase
Horizontal gene transfer events in archaeal MAGs identified by MetaCHIP against recovered bacterial MAGs
Gene_1	Gene_2	Identity	end_match	full_length_match	direction	#query	seed_ortholog	evalue	score	eggNOG_OGs	max_annot_lvl	COG_category	Description	Preferred_name	GOs	EC	KEGG_ko	KEGG_Pathway	KEGG_Module	KEGG_Reaction	KEGG_rclass	BRITE	KEGG_TC	CAZy	BiGG_Reaction	PFAMs
GX_BH_bin_137_02160	GX_BH_bin_82_02115	71.087	no	no	GX_BH_bin_137-->GX_BH_bin_82	GX_BH_bin_137_02160	4530.OS01T0323775-00	5.89e-51	183	2E697@1|root,2SD02@2759|Eukaryota,3825A@33090|Viridiplantae,3GRTV@35493|Streptophyta,3M8SX@4447|Liliopsida	35493|Streptophyta	-	-	-	-	-	-	-	-	-	-	-	-	-	-	-
HN_SY_bin_198_02555	SD_QD_bin_87_01038	71.795	no	no	HN_SY_bin_198-->SD_QD_bin_87	GX_BH_bin_82_01197	562970.Btus_0928	9.97e-281	781	COG2987@1|root,COG2987@2|Bacteria,1TPZ9@1239|Firmicutes,4H9NH@91061|Bacilli,2782U@186823|Alicyclobacillaceae	91061|Bacilli	E	Catalyzes the conversion of urocanate to 4-imidazolone- 5-propionate	hutU	-	4.2.1.49	ko:K01712	ko00340,ko01100,map00340,map01100	M00045	R02914	RC00804	ko00000,ko00001,ko00002,ko01000	-	-	-	Urocanase,Urocanase_C,Urocanase_N
LN_DD_bin_42_04523	SD_QD_bin_67_01600	72.093	no	no	LN_DD_bin_42-->SD_QD_bin_67	GX_BH_bin_82_02269	1047013.AQSP01000140_gene2469	8.35e-276	765	COG2986@1|root,COG2986@2|Bacteria,2NQHF@2323|unclassified Bacteria	2|Bacteria	E	Aromatic amino acid lyase	hutH	-	4.3.1.3	ko:K01745	ko00340,ko01100,map00340,map01100	M00045	R01168	RC00361	ko00000,ko00001,ko00002,ko01000	-	-	-	Lyase_aromatic
LN_DD_bin_81_01994	GX_BH_bin_82_01197	73.535	no	no	GX_BH_bin_82-->LN_DD_bin_81	HN_SY_bin_198_02555	102129.Lepto7375DRAFT_7693	1.2e-62	194	COG0346@1|root,COG0346@2|Bacteria	2|Bacteria	E	lactoylglutathione lyase activity	-	-	-	-	-	-	-	-	-	-	-	-	Glyoxalase
ZJ_NB_bin_147_01118	SD_QD_bin_87_02376	70.301	no	no	ZJ_NB_bin_147-->SD_QD_bin_87	LN_DD_bin_42_04523	1211112.ALJC01000094_gene1574	2.37e-116	338	COG0580@1|root,COG0580@2|Bacteria,1MXTJ@1224|Proteobacteria,1RPKU@1236|Gammaproteobacteria	1236|Gammaproteobacteria	G	Channel that permits osmotically driven movement of water in both directions. It is involved in the osmoregulation and in the maintenance of cell turgor during volume expansion in rapidly growing cells. It mediates rapid entry or exit of water in response to abrupt changes in osmolarity	aqpZ	GO:0003674,GO:0005215,GO:0005372,GO:0005488,GO:0005515,GO:0005575,GO:0005623,GO:0005886,GO:0005887,GO:0006810,GO:0006833,GO:0006884,GO:0006950,GO:0006970,GO:0008150,GO:0008361,GO:0009628,GO:0009987,GO:0009992,GO:0015250,GO:0015267,GO:0015318,GO:0016020,GO:0016021,GO:0016043,GO:0019725,GO:0022803,GO:0022838,GO:0022857,GO:0030104,GO:0031224,GO:0031226,GO:0032535,GO:0042044,GO:0042592,GO:0042802,GO:…	-	ko:K06188	-	-	-	-	ko00000,ko02000	1.A.8	-	-	MIP
ZJ_NB_bin_80_03203	LN_DD_bin_95_00882	74.672	no	no	LN_DD_bin_95-->ZJ_NB_bin_80	LN_DD_bin_95_00882	1123033.ARNF01000057_gene123	1.32e-81	251	COG0689@1|root,COG0689@2|Bacteria,1MVFZ@1224|Proteobacteria,1RNTB@1236|Gammaproteobacteria,3NJQV@468|Moraxellaceae	1236|Gammaproteobacteria	J	Phosphorolytic exoribonuclease that removes nucleotide residues following the -CCA terminus of tRNA and adds nucleotides to the ends of RNA molecules by using nucleoside diphosphates as substrates	rph	GO:0003674,GO:0003824,GO:0004518,GO:0004540,GO:0006139,GO:0006396,GO:0006399,GO:0006401,GO:0006725,GO:0006807,GO:0008033,GO:0008150,GO:0008152,GO:0009056,GO:0009057,GO:0009987,GO:0010467,GO:0016070,GO:0016072,GO:0016075,GO:0016787,GO:0016788,GO:0019439,GO:0034470,GO:0034641,GO:0034655,GO:0034660,GO:0034661,GO:0043170,GO:0044237,GO:0044238,GO:0044248,GO:0044260,GO:0044265,GO:0044270,GO:0046483,GO:…	2.7.7.56	ko:K00989	-	-	-	-	ko00000,ko01000,ko03016	-	-	-	RNase_PH,RNase_PH_C
JS_LYG_bin_32_00377	GX_BH_bin_82_02269	75.904	no	no	GX_BH_bin_82-->JS_LYG_bin_32	ZJ_NB_bin_147_01118	768710.DesyoDRAFT_3513	0	1255	COG0376@1|root,COG0376@2|Bacteria,1TQDA@1239|Firmicutes,24DM7@186801|Clostridia,260RF@186807|Peptococcaceae	186801|Clostridia	P	Bifunctional enzyme with both catalase and broad- spectrum peroxidase activity	katG	-	1.11.1.21	ko:K03782	ko00360,ko00380,ko00940,ko00983,ko01100,ko01110,map00360,map00380,map00940,map00983,map01100,map01110	-	R00602,R00698,R02596,R02670,R03919,R04007,R07443,R11906	RC00034,RC00213,RC00767,RC02141	ko00000,ko00001,ko01000	-	-	-	peroxidase
SD_DY_bin_332_00648	GX_BH_bin_82_02375	71.749	no	no	GX_BH_bin_82-->SD_DY_bin_332	GX_BH_bin_82_02375	1121405.dsmv_2608	2.42e-174	496	COG0498@1|root,COG0498@2|Bacteria	2|Bacteria	E	threonine synthase activity	-	-	2.5.1.76,4.2.3.1	ko:K01733,ko:K15527	ko00260,ko00750,ko01100,ko01110,ko01120,ko01230,map00260,map00750,map01100,map01110,map01120,map01230	M00018	R01466,R05086	RC00017,RC00526	ko00000,ko00001,ko00002,ko01000	-	-	-	Acetyltransf_1,PALP
FJ_XM_bin_1_00375	GX_BH_bin_82_00456	69.659	no	no	GX_BH_bin_82-->FJ_XM_bin_1	GX_BH_bin_82_00456	350688.Clos_0437	1.81e-60	189	COG2185@1|root,COG2185@2|Bacteria,1V3QN@1239|Firmicutes,24HAR@186801|Clostridia,36J94@31979|Clostridiaceae	186801|Clostridia	I	B12 binding domain	-	-	5.4.99.2	ko:K01849	ko00280,ko00630,ko00640,ko00720,ko01100,ko01120,ko01200,map00280,map00630,map00640,map00720,map01100,map01120,map01200	M00375,M00376,M00741	R00833	RC00395	ko00000,ko00001,ko00002,ko01000	-	-	-	B12-binding
GD_ST_bin_142_00562	SD_QD_bin_87_02376	70.845	no	no	SD_QD_bin_87-->GD_ST_bin_142	GX_BH_bin_82_02890	867903.ThesuDRAFT_02360	2.59e-276	787	COG0178@1|root,COG0178@2|Bacteria,1TPIJ@1239|Firmicutes,2485F@186801|Clostridia,3WCFP@538999|Clostridiales incertae sedis	186801|Clostridia	L	The UvrABC repair system catalyzes the recognition and processing of DNA lesions. UvrA is an ATPase and a DNA-binding protein. A damage recognition complex composed of 2 UvrA and 2 UvrB subunits scans DNA for abnormalities. When the presence of a lesion has been verified by UvrB, the UvrA molecules dissociate	uvrA	-	-	ko:K03701	ko03420,map03420	-	-	-	ko00000,ko00001,ko03400	-	-	-	ABC_tran
GD_ZH_bin_52_01717	GX_BH_bin_82_02890	72.84	no	no	GX_BH_bin_82-->GD_ZH_bin_52	SD_QD_bin_67_01349	192952.MM_3291	2.75e-178	526	COG0178@1|root,arCOG04694@2157|Archaea,2XTDU@28890|Euryarchaeota,2N9EN@224756|Methanomicrobia	224756|Methanomicrobia	L	The UvrABC repair system catalyzes the recognition and processing of DNA lesions. UvrA is an ATPase and a DNA-binding protein. A damage recognition complex composed of 2 UvrA and 2 UvrB subunits scans DNA for abnormalities. When the presence of a lesion has been verified by UvrB, the UvrA molecules dissociate	uvrA	-	-	ko:K03701	ko03420,map03420	-	-	-	ko00000,ko00001,ko03400	-	-	-	ABC_tran
SD_QD_bin_169_00975	SD_QD_bin_67_01349	69.589	no	no	SD_QD_bin_67-->SD_QD_bin_169	SD_QD_bin_87_02376	1167006.UWK_00321	0	1246	COG0376@1|root,COG0376@2|Bacteria,1MUBF@1224|Proteobacteria,42MZ4@68525|delta/epsilon subdivisions,2WJPB@28221|Deltaproteobacteria,2MJ8U@213118|Desulfobacterales	28221|Deltaproteobacteria	P	Bifunctional enzyme with both catalase and broad- spectrum peroxidase activity	katG	GO:0000302,GO:0003674,GO:0003824,GO:0004096,GO:0004601,GO:0005488,GO:0005575,GO:0005576,GO:0005622,GO:0005623,GO:0005737,GO:0005829,GO:0006950,GO:0006979,GO:0008150,GO:0008152,GO:0009056,GO:0009636,GO:0009987,GO:0010035,GO:0016209,GO:0016491,GO:0016684,GO:0016999,GO:0017001,GO:0017144,GO:0020037,GO:0033554,GO:0034599,GO:0034614,GO:0035690,GO:0042221,GO:0042493,GO:0042542,GO:0042737,GO:0042743,GO:…	1.11.1.21	ko:K03782	ko00360,ko00380,ko00940,ko00983,ko01100,ko01110,map00360,map00380,map00940,map00983,map01100,map01110	-	R00602,R00698,R02596,R02670,R03919,R04007,R07443,R11906	RC00034,RC00213,RC00767,RC02141	ko00000,ko00001,ko01000	-	-	-	peroxidase
HN_SY_bin_231_00303	GX_BH_bin_20_00234	73.978	no	no	HN_SY_bin_231-->GX_BH_bin_20	GX_BH_bin_82_00459	1449126.JQKL01000035_gene2186	2.92e-261	732	COG1884@1|root,COG1884@2|Bacteria,1TQAD@1239|Firmicutes,24BDK@186801|Clostridia,268AK@186813|unclassified Clostridiales	186801|Clostridia	I	Methylmalonyl-CoA mutase	-	-	5.4.99.2	ko:K01847,ko:K01848	ko00280,ko00630,ko00640,ko00720,ko01100,ko01120,ko01200,map00280,map00630,map00640,map00720,map01100,map01120,map01200	M00373,M00375,M00376,M00741	R00833	RC00395	ko00000,ko00001,ko00002,ko01000	-	-	-	MM_CoA_mutase
JS_LYG_bin_15_00893	GX_BH_bin_82_00459	70.827	no	no	GX_BH_bin_82-->JS_LYG_bin_15	HN_SY_bin_231_00303	1121405.dsmv_1358	2.17e-34	120	COG0776@1|root,COG0776@2|Bacteria,1RH5Z@1224|Proteobacteria,42W2F@68525|delta/epsilon subdivisions,2WRUM@28221|Deltaproteobacteria,2MKSW@213118|Desulfobacterales	28221|Deltaproteobacteria	K	This protein is one of the two subunits of integration host factor, a specific DNA-binding protein that functions in genetic recombination as well as in transcriptional and translational control	ihfA	-	-	ko:K04764	-	-	-	-	ko00000,ko03032,ko03036,ko03400	-	-	-	Bac_DNA_binding
JS_YC_bin_183_02244	GX_BH_bin_82_02267	70.737	no	no	JS_YC_bin_183-->GX_BH_bin_82	JS_YC_bin_183_02244	1198232.CYCME_0116	5.77e-206	576	COG0798@1|root,COG0798@2|Bacteria,1MUXY@1224|Proteobacteria,1RP2I@1236|Gammaproteobacteria,45ZXE@72273|Thiotrichales	72273|Thiotrichales	P	Sodium Bile acid symporter family	-	-	-	ko:K03325	-	-	-	-	ko00000,ko02000	2.A.59	-	-	SBF
JS_YC_bin_202_02294	ZJ_WZ_bin_243_01459	74.495	no	no	ZJ_WZ_bin_243-->JS_YC_bin_202	SD_QD_bin_67_01600	94624.Bpet0309	2.27e-124	359	COG0580@1|root,COG0580@2|Bacteria,1MXTJ@1224|Proteobacteria,2VK6T@28216|Betaproteobacteria,3T37W@506|Alcaligenaceae	28216|Betaproteobacteria	U	Channel that permits osmotically driven movement of water in both directions. It is involved in the osmoregulation and in the maintenance of cell turgor during volume expansion in rapidly growing cells. It mediates rapid entry or exit of water in response to abrupt changes in osmolarity	aqpZ	-	-	ko:K06188	-	-	-	-	ko00000,ko02000	1.A.8	-	-	MIP
LN_DD_bin_33_00507	SD_QD_bin_67_01600	71.497	no	no	SD_QD_bin_67-->LN_DD_bin_33	ZJ_WZ_bin_243_01459	1408473.JHXO01000002_gene3986	6.32e-133	380	COG2020@1|root,COG2020@2|Bacteria	2|Bacteria	O	methyltransferase activity	-	-	-	-	-	-	-	-	-	-	-	-	PEMT
GD_ST_bin_65_02174	GX_BH_bin_82_01197	72.641	no	no	GX_BH_bin_82-->GD_ST_bin_65	GX_BH_bin_82_01197	562970.Btus_0928	9.97e-281	781	COG2987@1|root,COG2987@2|Bacteria,1TPZ9@1239|Firmicutes,4H9NH@91061|Bacilli,2782U@186823|Alicyclobacillaceae	91061|Bacilli	E	Catalyzes the conversion of urocanate to 4-imidazolone- 5-propionate	hutU	-	4.2.1.49	ko:K01712	ko00340,ko01100,map00340,map01100	M00045	R02914	RC00804	ko00000,ko00001,ko00002,ko01000	-	-	-	Urocanase,Urocanase_C,Urocanase_N
JS_YC_bin_206_01825	LN_DD_bin_95_02012	78.411	no	no	JS_YC_bin_206-->LN_DD_bin_95	JS_YC_bin_206_01825	926569.ANT_31600	5.09e-146	416	arCOG06481@1|root,2ZB4E@2|Bacteria,2G82Q@200795|Chloroflexi	200795|Chloroflexi	-	-	-	-	-	-	-	-	-	-	-	-	-	-	-
SD_QD_bin_67_01026	ZJ_NB_bin_71_00884	70.987	no	no	SD_QD_bin_67-->ZJ_NB_bin_71	SD_QD_bin_67_01026	192952.MM_0714	2.84e-195	544	COG1830@1|root,arCOG04044@2157|Archaea,2XSY2@28890|Euryarchaeota,2N9FM@224756|Methanomicrobia	224756|Methanomicrobia	E	PFAM deoxyribose-phosphate aldolase phospho-2-dehydro-3-deoxyheptonate aldolase	-	-	2.2.1.11,4.1.2.13	ko:K16305	ko00010,ko00030,ko00051,ko00400,ko00680,ko01100,ko01110,ko01120,ko01130,ko01200,ko01230,map00010,map00030,map00051,map00400,map00680,map01100,map01110,map01120,map01130,map01200,map01230	M00001	R01068,R01070,R02568,R10049,R10050	RC00438,RC00439,RC02301,RC03034	ko00000,ko00001,ko00002,ko01000	-	-	-	DeoC
JS_LYG_bin_48_02165	LN_DD_bin_95_02012	76.804	no	no	JS_LYG_bin_48-->LN_DD_bin_95	GX_BH_bin_82_02375	1121405.dsmv_2608	2.42e-174	496	COG0498@1|root,COG0498@2|Bacteria	2|Bacteria	E	threonine synthase activity	-	-	2.5.1.76,4.2.3.1	ko:K01733,ko:K15527	ko00260,ko00750,ko01100,ko01110,ko01120,ko01230,map00260,map00750,map01100,map01110,map01120,map01230	M00018	R01466,R05086	RC00017,RC00526	ko00000,ko00001,ko00002,ko01000	-	-	-	Acetyltransf_1,PALP
LN_DD_bin_197_01082	GX_BH_bin_82_02375	71.552	no	no	GX_BH_bin_82-->LN_DD_bin_197	JS_LYG_bin_42_01170	649349.Lbys_0957	6.38e-25	99.4	arCOG06733@1|root,313GU@2|Bacteria,4NQIM@976|Bacteroidetes,47QTF@768503|Cytophagia	976|Bacteroidetes	-	-	-	-	-	-	-	-	-	-	-	-	-	-	-
SD_DY_bin_114_01269	JS_LYG_bin_42_01170	72.564	no	no	JS_LYG_bin_42-->SD_DY_bin_114	JS_LYG_bin_48_02165	926569.ANT_31600	1.44e-152	432	arCOG06481@1|root,2ZB4E@2|Bacteria,2G82Q@200795|Chloroflexi	200795|Chloroflexi	-	-	-	-	-	-	-	-	-	-	-	-	-	-	-
FJ_XM_bin_127_00355	ZJ_WZ_bin_243_01459	87.278	no	no	ZJ_WZ_bin_243-->FJ_XM_bin_127	GD_ST_bin_112_02702	1123073.KB899241_gene1874	5.79e-47	154	COG0599@1|root,COG0599@2|Bacteria,1N38Z@1224|Proteobacteria,1S5G6@1236|Gammaproteobacteria,1X6C8@135614|Xanthomonadales	135614|Xanthomonadales	S	Antioxidant protein with alkyl hydroperoxidase activity. Required for the reduction of the AhpC active site cysteine residues and for the regeneration of the AhpC enzyme activity	-	-	-	-	-	-	-	-	-	-	-	-	CMD
GD_ST_bin_112_02702	GX_BH_bin_82_00862	75.087	no	no	GD_ST_bin_112-->GX_BH_bin_82	GD_ST_bin_130_00727	983544.Lacal_1522	5.1e-222	615	COG1077@1|root,COG1077@2|Bacteria,4NETQ@976|Bacteroidetes,1HXDD@117743|Flavobacteriia	976|Bacteroidetes	D	rod shape-determining protein MreB	mreB	-	-	ko:K03569	-	-	-	-	ko00000,ko02048,ko03036,ko04812	1.A.33.1,9.B.157.1	-	-	MreB_Mbl
GD_ST_bin_130_00727	ZJ_NB_bin_129_02419	74.805	no	no	GD_ST_bin_130-->ZJ_NB_bin_129	ZJ_WZ_bin_243_01459	1408473.JHXO01000002_gene3986	6.32e-133	380	COG2020@1|root,COG2020@2|Bacteria	2|Bacteria	O	methyltransferase activity	-	-	-	-	-	-	-	-	-	-	-	-	PEMT
GD_ZH_bin_240_00215	ZJ_NB_bin_129_03022	74.559	no	no	GD_ZH_bin_240-->ZJ_NB_bin_129	GD_ZH_bin_240_00215	1223410.KN050846_gene1223	2.37e-137	392	COG0302@1|root,COG0302@2|Bacteria,4NFC2@976|Bacteroidetes,1HYCK@117743|Flavobacteriia	976|Bacteroidetes	H	gtp cyclohydrolase	folE	-	3.5.4.16	ko:K01495	ko00790,ko01100,map00790,map01100	M00126,M00841,M00842,M00843	R00428,R04639,R05046,R05048	RC00263,RC00294,RC00323,RC00945,RC01188	ko00000,ko00001,ko00002,ko01000	-	-	-	GTP_cyclohydroI
GD_ZH_bin_240_00267	ZJ_NB_bin_129_02430	71.322	no	no	GD_ZH_bin_240-->ZJ_NB_bin_129	GD_ZH_bin_240_00267	1223410.KN050846_gene730	8.4e-98	287	COG1778@1|root,COG1778@2|Bacteria,4NMHD@976|Bacteroidetes,1I1FS@117743|Flavobacteriia	976|Bacteroidetes	S	3-deoxy-D-manno-octulosonate 8-phosphate phosphatase	kdsC	-	3.1.3.45	ko:K03270	ko00540,ko01100,map00540,map01100	M00063	R03350	RC00017	ko00000,ko00001,ko00002,ko01000,ko01005	-	-	-	HAD_2,Hydrolase_3
GD_ZH_bin_260_00330	HN_SY_bin_183_00662	79.043	no	no	GD_ZH_bin_260-->HN_SY_bin_183	GD_ZH_bin_260_00330	1229909.NSED_08485	6.4e-132	375	COG0723@1|root,arCOG01720@2157|Archaea,41SCE@651137|Thaumarchaeota	651137|Thaumarchaeota	C	PFAM Rieske 2Fe-2S domain	-	-	1.10.2.2	ko:K00411	ko00190,ko01100,ko02020,ko04260,ko04714,ko04932,ko05010,ko05012,ko05016,map00190,map01100,map02020,map04260,map04714,map04932,map05010,map05012,map05016	M00151,M00152	-	-	ko00000,ko00001,ko00002,ko01000	-	-	-	Rieske,TAT_signal
GD_ZH_bin_260_01033	JS_YC_bin_107_00374	80.357	no	no	GD_ZH_bin_260-->JS_YC_bin_107	GD_ZH_bin_260_01033	436308.Nmar_1507	2.19e-52	167	arCOG10587@1|root,arCOG10587@2157|Archaea,41SVM@651137|Thaumarchaeota	651137|Thaumarchaeota	-	-	-	-	-	-	-	-	-	-	-	-	-	-	-
GD_ZH_bin_31_01273	GX_BH_bin_82_02049	71.183	no	no	GD_ZH_bin_31-->GX_BH_bin_82	GD_ZH_bin_31_01273	1047013.AQSP01000091_gene653	3.69e-191	540	COG2046@1|root,COG2046@2|Bacteria,2NNS5@2323|unclassified Bacteria	2|Bacteria	P	PUA-like domain	sat	-	2.7.7.4	ko:K00958	ko00230,ko00261,ko00450,ko00920,ko01100,ko01120,ko01130,map00230,map00261,map00450,map00920,map01100,map01120,map01130	M00176,M00596	R00529,R04929	RC02809,RC02889	ko00000,ko00001,ko00002,ko01000	-	-	-	ATP-sulfurylase,PK,PUA_2
GD_ZH_bin_57_00197	GX_BH_bin_82_01384	79.826	no	no	GX_BH_bin_82-->GD_ZH_bin_57	GX_BH_bin_82_00996	1459636.NTE_02180	3.97e-119	350	COG1830@1|root,arCOG04044@2157|Archaea,41S64@651137|Thaumarchaeota	651137|Thaumarchaeota	E	DeoC/LacD family aldolase	-	-	2.3.1.245	ko:K08321	ko02024,map02024	-	-	-	ko00000,ko00001,ko01000	-	-	-	DeoC
GX_BH_bin_82_00996	GD_ZH_bin_252_00163	72.763	no	no	GX_BH_bin_82-->GD_ZH_bin_252	GX_BH_bin_82_01384	485913.Krac_12092	1.72e-260	727	COG4799@1|root,COG4799@2|Bacteria,2G5IX@200795|Chloroflexi	200795|Chloroflexi	I	PFAM carboxyl transferase	-	-	2.1.3.15,6.4.1.3	ko:K01966	ko00280,ko00630,ko00640,ko01100,ko01120,ko01130,ko01200,map00280,map00630,map00640,map01100,map01120,map01130,map01200	M00373,M00741	R01859	RC00097,RC00609	ko00000,ko00001,ko00002,ko01000	-	-	-	Carboxyl_trans
JS_YC_bin_164_00608	LN_DD_bin_160_00900	84.161	no	no	JS_YC_bin_164-->LN_DD_bin_160	JS_YC_bin_164_00608	436308.Nmar_0210	1.2e-71	215	COG0526@1|root,arCOG01972@2157|Archaea,41SSR@651137|Thaumarchaeota	651137|Thaumarchaeota	O	Thioredoxin	-	-	-	ko:K03671	ko04621,ko05418,map04621,map05418	-	-	-	ko00000,ko00001,ko03110	-	-	-	Thioredoxin
JS_YC_bin_221_00850	LN_DD_bin_160_00065	90.885	no	no	JS_YC_bin_221-->LN_DD_bin_160	JS_YC_bin_221_00850	1229909.NSED_01855	4.11e-103	299	COG0080@1|root,arCOG04372@2157|Archaea,41SJW@651137|Thaumarchaeota	651137|Thaumarchaeota	J	Forms part of the ribosomal stalk which helps the ribosome interact with GTP-bound translation factors	rpl11	-	-	ko:K02867	ko03010,map03010	M00178,M00179	-	-	br01610,ko00000,ko00001,ko00002,ko03011	-	-	-	Ribosomal_L11,Ribosomal_L11_N
JS_YC_bin_221_00852	LN_DD_bin_160_00066	82.018	no	no	JS_YC_bin_221-->LN_DD_bin_160	JS_YC_bin_221_00852	1229909.NSED_01850	7.8e-95	277	COG1522@1|root,arCOG01580@2157|Archaea,41SJD@651137|Thaumarchaeota	651137|Thaumarchaeota	K	helix_turn_helix ASNC type	-	-	-	ko:K03718	-	-	-	-	ko00000,ko03000	-	-	-	AsnC_trans_reg,HTH_24
JS_YC_bin_221_00853	LN_DD_bin_160_00067	89.593	no	no	JS_YC_bin_221-->LN_DD_bin_160	JS_YC_bin_221_00853	1229909.NSED_01845	2.36e-141	400	COG0081@1|root,arCOG04289@2157|Archaea,41SHF@651137|Thaumarchaeota	651137|Thaumarchaeota	J	Binds directly to 23S rRNA. Probably involved in E site tRNA release	rpl1	-	-	ko:K02863	ko03010,map03010	M00178,M00179	-	-	br01610,ko00000,ko00001,ko00002,ko03011	-	-	-	Ribosomal_L1
JS_YC_bin_221_00854	LN_DD_bin_160_00068	89.043	no	no	JS_YC_bin_221-->LN_DD_bin_160	JS_YC_bin_221_00854	1229909.NSED_01840	7.48e-158	448	COG0244@1|root,arCOG04288@2157|Archaea,41S9R@651137|Thaumarchaeota	651137|Thaumarchaeota	J	Forms part of the ribosomal stalk, playing a central role in the interaction of the ribosome with GTP-bound translation factors	rpl10	-	-	ko:K02864	ko03010,map03010	M00178,M00179	-	-	br01610,ko00000,ko00001,ko00002,ko03011	-	-	-	Ribosomal_L10
LN_DD_bin_97_00450	ZJ_NB_bin_129_02419	77.648	no	no	LN_DD_bin_97-->ZJ_NB_bin_129	LN_DD_bin_97_00450	1137281.D778_02306	5.93e-237	652	COG1077@1|root,COG1077@2|Bacteria,4NETQ@976|Bacteroidetes,1HXDD@117743|Flavobacteriia	976|Bacteroidetes	D	rod shape-determining protein MreB	mreB	-	-	ko:K03569	-	-	-	-	ko00000,ko02048,ko03036,ko04812	1.A.33.1,9.B.157.1	-	-	MreB_Mbl
GX_BH_bin_82_02269	SD_QD_bin_174_01909	75.429	no	no	SD_QD_bin_174-->GX_BH_bin_82	SD_QD_bin_174_01909	1047013.AQSP01000140_gene2469	1.86e-286	792	COG2986@1|root,COG2986@2|Bacteria,2NQHF@2323|unclassified Bacteria	2|Bacteria	E	Aromatic amino acid lyase	hutH	-	4.3.1.3	ko:K01745	ko00340,ko01100,map00340,map01100	M00045	R01168	RC00361	ko00000,ko00001,ko00002,ko01000	-	-	-	Lyase_aromatic
SD_QD_bin_142_00363	ZJ_NB_bin_129_02419	74.885	no	no	ZJ_NB_bin_129-->SD_QD_bin_142	ZJ_NB_bin_129_02419	1223410.KN050846_gene2329	1.49e-230	636	COG1077@1|root,COG1077@2|Bacteria,4NETQ@976|Bacteroidetes,1HXDD@117743|Flavobacteriia	976|Bacteroidetes	D	rod shape-determining protein MreB	mreB	-	-	ko:K03569	-	-	-	-	ko00000,ko02048,ko03036,ko04812	1.A.33.1,9.B.157.1	-	-	MreB_Mbl
ZJ_WZ_bin_197_01702	GX_BH_bin_82_02115	71.365	no	no	ZJ_WZ_bin_197-->GX_BH_bin_82	ZJ_WZ_bin_197_01702	1499967.BAYZ01000190_gene3863	2.52e-187	530	COG0192@1|root,COG0192@2|Bacteria,2NNYF@2323|unclassified Bacteria	2|Bacteria	H	Catalyzes the formation of S-adenosylmethionine (AdoMet) from methionine and ATP. The overall synthetic reaction is composed of two sequential steps, AdoMet formation and the subsequent tripolyphosphate hydrolysis which occurs prior to release of AdoMet from the enzyme	metK	GO:0003674,GO:0003824,GO:0004478,GO:0005575,GO:0005622,GO:0005623,GO:0005737,GO:0005829,GO:0016740,GO:0016765,GO:0044424,GO:0044444,GO:0044464	2.5.1.6	ko:K00789	ko00270,ko01100,ko01110,ko01230,map00270,map01100,map01110,map01230	M00034,M00035,M00368,M00609	R00177,R04771	RC00021,RC01211	ko00000,ko00001,ko00002,ko01000	-	-	-	S-AdoMet_synt_C,S-AdoMet_synt_M,S-AdoMet_synt_N
JS_YC_bin_97_00731	GX_BH_bin_82_02350	70.125	no	no	GX_BH_bin_82-->JS_YC_bin_97	GX_BH_bin_82_02350	1304284.L21TH_0179	3.51e-253	710	COG1012@1|root,COG1012@2|Bacteria,1TP4S@1239|Firmicutes,247W7@186801|Clostridia,36HQZ@31979|Clostridiaceae	186801|Clostridia	C	Aldehyde dehydrogenase family	rocA	-	1.2.1.88	ko:K00294	ko00250,ko00330,ko01100,map00250,map00330,map01100	-	R00245,R00707,R00708,R04444,R04445,R05051	RC00080,RC00216,RC00242,RC00255	ko00000,ko00001,ko01000	-	-	-	Aldedh,Pro_dh
GX_BH_bin_122_01674	SD_QD_bin_87_02376	70.666	no	no	GX_BH_bin_122-->SD_QD_bin_87	GX_BH_bin_122_01674	1499967.BAYZ01000026_gene1558	0	1229	COG0376@1|root,COG0376@2|Bacteria,2NQNQ@2323|unclassified Bacteria	2|Bacteria	P	Bifunctional enzyme with both catalase and broad- spectrum peroxidase activity	katG	GO:0000302,GO:0003674,GO:0003824,GO:0004096,GO:0004601,GO:0005488,GO:0005575,GO:0005576,GO:0005622,GO:0005623,GO:0005737,GO:0005829,GO:0006950,GO:0006979,GO:0008150,GO:0008152,GO:0009056,GO:0009636,GO:0009987,GO:0010035,GO:0016209,GO:0016491,GO:0016684,GO:0016999,GO:0017001,GO:0017144,GO:0020037,GO:0033554,GO:0034599,GO:0034614,GO:0035690,GO:0042221,GO:0042493,GO:0042542,GO:0042737,GO:0042743,GO:…	1.11.1.21	ko:K03782	ko00360,ko00380,ko00940,ko00983,ko01100,ko01110,map00360,map00380,map00940,map00983,map01100,map01110	-	R00602,R00698,R02596,R02670,R03919,R04007,R07443,R11906	RC00034,RC00213,RC00767,RC02141	ko00000,ko00001,ko01000	-	-	-	peroxidase
SD_DY_bin_143_00097	SD_DY_bin_227_00705	70.725	no	no	SD_DY_bin_143-->SD_DY_bin_227	SD_DY_bin_143_00097	983545.Glaag_2406	4.42e-72	219	COG3631@1|root,COG3631@2|Bacteria,1RISB@1224|Proteobacteria,1SDAH@1236|Gammaproteobacteria	1236|Gammaproteobacteria	S	Ketosteroid isomerase-related protein	-	-	-	-	-	-	-	-	-	-	-	-	-
HN_SY_bin_220_03961	GX_BH_bin_82_01092	70.615	no	no	GX_BH_bin_82-->HN_SY_bin_220	GX_BH_bin_82_01092	706587.Desti_4338	1.41e-204	574	COG2502@1|root,COG2502@2|Bacteria,1MVWF@1224|Proteobacteria	1224|Proteobacteria	E	aspartate--ammonia ligase	asnA	GO:0003674,GO:0003824,GO:0004071,GO:0005488,GO:0005515,GO:0005575,GO:0005622,GO:0005623,GO:0005737,GO:0005829,GO:0006082,GO:0006520,GO:0006528,GO:0006529,GO:0006807,GO:0006950,GO:0006974,GO:0008150,GO:0008152,GO:0008652,GO:0009058,GO:0009066,GO:0009067,GO:0009987,GO:0016053,GO:0016211,GO:0016874,GO:0016879,GO:0016880,GO:0019752,GO:0032787,GO:0033554,GO:0034641,GO:0042802,GO:0043436,GO:0043603,GO:…	6.3.1.1	ko:K01914	ko00250,ko00460,ko01100,ko01110,ko01230,map00250,map00460,map01100,map01110,map01230	-	R00483	RC00010	ko00000,ko00001,ko01000	-	-	iAPECO1_1312.APECO1_2719,iECOK1_1307.ECOK1_4193,iECS88_1305.ECS88_4166,iUMN146_1321.UM146_18910,iUTI89_1310.UTI89_C4299	AsnA,tRNA-synt_2
SD_DY_bin_72_01001	SD_QD_bin_67_00926	72.068	no	no	SD_DY_bin_72-->SD_QD_bin_67	SD_DY_bin_72_01001	105559.Nwat_1822	0	913	COG0286@1|root,COG0286@2|Bacteria,1MW3A@1224|Proteobacteria,1RRVF@1236|Gammaproteobacteria,1WXCK@135613|Chromatiales	135613|Chromatiales	L	Putative RNA methylase family UPF0020	-	-	2.1.1.72	ko:K03427	-	-	-	-	ko00000,ko01000,ko02048	-	-	-	HsdM_N,N6_Mtase
GD_ZH_bin_201_03041	SD_QD_bin_87_02376	69.482	no	no	GD_ZH_bin_201-->SD_QD_bin_87	GD_ZH_bin_201_03041	1280941.HY2_01250	0	1079	COG0376@1|root,COG0376@2|Bacteria,1MUBF@1224|Proteobacteria,2TQJ7@28211|Alphaproteobacteria,43WI2@69657|Hyphomonadaceae	28211|Alphaproteobacteria	P	Bifunctional enzyme with both catalase and broad- spectrum peroxidase activity	katG	-	1.11.1.21	ko:K03782	ko00360,ko00380,ko00940,ko00983,ko01100,ko01110,map00360,map00380,map00940,map00983,map01100,map01110	-	R00602,R00698,R02596,R02670,R03919,R04007,R07443,R11906	RC00034,RC00213,RC00767,RC02141	ko00000,ko00001,ko01000	-	-	-	peroxidase
SD_QD_bin_52_00480	ZJ_WZ_bin_243_01459	70.063	no	no	ZJ_WZ_bin_243-->SD_QD_bin_52	ZJ_WZ_bin_243_01459	1408473.JHXO01000002_gene3986	6.32e-133	380	COG2020@1|root,COG2020@2|Bacteria	2|Bacteria	O	methyltransferase activity	-	-	-	-	-	-	-	-	-	-	-	-	PEMT
JS_YC_bin_221_01296	ZJ_WZ_bin_43_00038	77	no	no	JS_YC_bin_221-->ZJ_WZ_bin_43	JS_YC_bin_221_01296	1229909.NSED_04345	1.97e-17	75.5	arCOG11733@1|root,arCOG11733@2157|Archaea	2157|Archaea	-	-	-	-	-	-	-	-	-	-	-	-	-	-	-
SD_DY_bin_75_00658	ZJ_WZ_bin_43_00917	79.167	no	no	SD_DY_bin_75-->ZJ_WZ_bin_43	SD_DY_bin_75_00658	1229909.NSED_09870	1.93e-120	349	COG0175@1|root,arCOG00124@2157|Archaea,41S9Q@651137|Thaumarchaeota	651137|Thaumarchaeota	E	Phosphoadenosine phosphosulfate reductase family	-	-	1.8.4.10,1.8.4.8	ko:K00390	ko00920,ko01100,ko01120,map00920,map01100,map01120	M00176	R02021	RC00007,RC02862	ko00000,ko00001,ko00002,ko01000	-	-	-	PAPS_reduct
SD_DY_bin_75_01098	ZJ_WZ_bin_43_00373	75.463	no	no	SD_DY_bin_75-->ZJ_WZ_bin_43	SD_DY_bin_75_01098	436308.Nmar_0949	4.17e-40	134	COG4095@1|root,arCOG05022@2157|Archaea,41SUZ@651137|Thaumarchaeota	651137|Thaumarchaeota	S	Sugar efflux transporter for intercellular exchange	-	-	-	ko:K15383	-	-	-	-	ko00000,ko02000	9.A.58.2	-	-	MtN3_slv
ZJ_WZ_bin_184_00279	ZJ_WZ_bin_43_00968	74.7	no	no	ZJ_WZ_bin_184-->ZJ_WZ_bin_43	ZJ_WZ_bin_184_00279	436308.Nmar_0977	1.31e-253	704	COG0702@1|root,arCOG03015@2157|Archaea	2157|Archaea	GM	NAD-dependent epimerase dehydratase	-	-	4.2.1.46	ko:K01710	ko00521,ko00523,ko00525,ko01055,ko01130,map00521,map00523,map00525,map01055,map01130	M00793	R06513	RC00402	ko00000,ko00001,ko00002,ko01000	-	-	-	NAD_binding_10
SD_DY_bin_102_01720	GX_BH_bin_82_02350	70.722	no	no	SD_DY_bin_102-->GX_BH_bin_82	GD_ZH_bin_218_00011	593750.Metfor_1459	2.14e-88	263	COG1945@1|root,arCOG04490@2157|Archaea,2XX0H@28890|Euryarchaeota,2N9J2@224756|Methanomicrobia	224756|Methanomicrobia	E	Belongs to the PdaD family	pdaD	-	4.1.1.19	ko:K02626	ko00330,ko01100,map00330,map01100	M00133	R00566	RC00299	ko00000,ko00001,ko00002,ko01000	-	-	-	PvlArgDC
SD_DY_bin_391_00276	GX_BH_bin_82_02030	71.184	no	no	GX_BH_bin_82-->SD_DY_bin_391	GX_BH_bin_82_02030	479434.Sthe_1775	4.34e-96	288	COG1136@1|root,COG1136@2|Bacteria,2G6B5@200795|Chloroflexi,27YCE@189775|Thermomicrobia	189775|Thermomicrobia	V	ATPases associated with a variety of cellular activities	-	-	-	ko:K02003	-	M00258	-	-	ko00000,ko00002,ko02000	3.A.1	-	-	ABC_tran
ZJ_WZ_bin_243_01196	GD_ZH_bin_218_00011	73.777	no	no	GD_ZH_bin_218-->ZJ_WZ_bin_243	SD_DY_bin_102_01720	639282.DEFDS_1067	2.35e-240	678	COG1012@1|root,COG1012@2|Bacteria,2GEJJ@200930|Deferribacteres	200930|Deferribacteres	C	Aldehyde dehydrogenase family	-	-	1.2.1.88	ko:K00294	ko00250,ko00330,ko01100,map00250,map00330,map01100	-	R00245,R00707,R00708,R04444,R04445,R05051	RC00080,RC00216,RC00242,RC00255	ko00000,ko00001,ko01000	-	-	-	Aldedh
SD_DY_bin_312_00455	GX_BH_bin_82_01092	73.858	no	no	SD_DY_bin_312-->GX_BH_bin_82	SD_DY_bin_312_00455	706587.Desti_4338	1.47e-222	619	COG2502@1|root,COG2502@2|Bacteria,1MVWF@1224|Proteobacteria	1224|Proteobacteria	E	aspartate--ammonia ligase	asnA	GO:0003674,GO:0003824,GO:0004071,GO:0005488,GO:0005515,GO:0005575,GO:0005622,GO:0005623,GO:0005737,GO:0005829,GO:0006082,GO:0006520,GO:0006528,GO:0006529,GO:0006807,GO:0006950,GO:0006974,GO:0008150,GO:0008152,GO:0008652,GO:0009058,GO:0009066,GO:0009067,GO:0009987,GO:0016053,GO:0016211,GO:0016874,GO:0016879,GO:0016880,GO:0019752,GO:0032787,GO:0033554,GO:0034641,GO:0042802,GO:0043436,GO:0043603,GO:…	6.3.1.1	ko:K01914	ko00250,ko00460,ko01100,ko01110,ko01230,map00250,map00460,map01100,map01110,map01230	-	R00483	RC00010	ko00000,ko00001,ko01000	-	-	iAPECO1_1312.APECO1_2719,iECOK1_1307.ECOK1_4193,iECS88_1305.ECS88_4166,iUMN146_1321.UM146_18910,iUTI89_1310.UTI89_C4299	AsnA,tRNA-synt_2
SD_DY_bin_65_02389	GX_BH_bin_82_02890	72.011	no	no	SD_DY_bin_65-->GX_BH_bin_82	SD_DY_bin_65_02389	671143.DAMO_2342	1.69e-302	847	COG0178@1|root,COG0178@2|Bacteria,2NNT3@2323|unclassified Bacteria	2|Bacteria	L	The UvrABC repair system catalyzes the recognition and processing of DNA lesions. UvrA is an ATPase and a DNA-binding protein. A damage recognition complex composed of 2 UvrA and 2 UvrB subunits scans DNA for abnormalities. When the presence of a lesion has been verified by UvrB, the UvrA molecules dissociate	uvrA	GO:0003674,GO:0003676,GO:0003677,GO:0003824,GO:0004518,GO:0004519,GO:0004520,GO:0004536,GO:0005488,GO:0005515,GO:0005575,GO:0005622,GO:0005623,GO:0005737,GO:0005829,GO:0006139,GO:0006259,GO:0006281,GO:0006725,GO:0006807,GO:0006950,GO:0006974,GO:0008150,GO:0008152,GO:0009314,GO:0009380,GO:0009381,GO:0009628,GO:0009987,GO:0016462,GO:0016787,GO:0016788,GO:0016817,GO:0016818,GO:0016887,GO:0017111,GO:…	-	ko:K03701	ko03420,map03420	-	-	-	ko00000,ko00001,ko03400	-	-	-	ABC_tran
SD_QD_bin_236_02369	GX_BH_bin_82_02375	70.729	no	no	SD_QD_bin_236-->GX_BH_bin_82	SD_QD_bin_236_02369	1121405.dsmv_2608	3.71e-175	499	COG0498@1|root,COG0498@2|Bacteria	2|Bacteria	E	threonine synthase activity	-	-	2.5.1.76,4.2.3.1	ko:K01733,ko:K15527	ko00260,ko00750,ko01100,ko01110,ko01120,ko01230,map00260,map00750,map01100,map01110,map01120,map01230	M00018	R01466,R05086	RC00017,RC00526	ko00000,ko00001,ko00002,ko01000	-	-	-	Acetyltransf_1,PALP
ZJ_NB_bin_22_00484	SD_DY_bin_227_00705	82.014	no	no	ZJ_NB_bin_22-->SD_DY_bin_227	ZJ_NB_bin_22_00484	1123237.Salmuc_01762	7.57e-61	191	COG3631@1|root,COG3631@2|Bacteria,1RISB@1224|Proteobacteria,2UAAK@28211|Alphaproteobacteria	28211|Alphaproteobacteria	S	SnoaL-like polyketide cyclase	-	-	-	-	-	-	-	-	-	-	-	-	SnoaL
ZJ_NB_bin_78_00393	SD_QD_bin_87_02376	71.175	no	no	ZJ_NB_bin_78-->SD_QD_bin_87	ZJ_NB_bin_78_00393	443143.GM18_3943	0	1250	COG0376@1|root,COG0376@2|Bacteria,1MUBF@1224|Proteobacteria,42MZ4@68525|delta/epsilon subdivisions,2WJPB@28221|Deltaproteobacteria,43T5J@69541|Desulfuromonadales	28221|Deltaproteobacteria	H	Bifunctional enzyme with both catalase and broad- spectrum peroxidase activity	katG	GO:0000302,GO:0003674,GO:0003824,GO:0004096,GO:0004601,GO:0005488,GO:0005575,GO:0005576,GO:0005622,GO:0005623,GO:0005737,GO:0005829,GO:0006950,GO:0006979,GO:0008150,GO:0008152,GO:0009056,GO:0009636,GO:0009987,GO:0010035,GO:0016209,GO:0016491,GO:0016684,GO:0016999,GO:0017001,GO:0017144,GO:0020037,GO:0033554,GO:0034599,GO:0034614,GO:0035690,GO:0042221,GO:0042493,GO:0042542,GO:0042737,GO:0042743,GO:…	1.11.1.21	ko:K03782	ko00360,ko00380,ko00940,ko00983,ko01100,ko01110,map00360,map00380,map00940,map00983,map01100,map01110	-	R00602,R00698,R02596,R02670,R03919,R04007,R07443,R11906	RC00034,RC00213,RC00767,RC02141	ko00000,ko00001,ko01000	-	-	-	peroxidase
ZJ_WZ_bin_115_01849	GX_BH_bin_82_02432	72.319	no	no	ZJ_WZ_bin_115-->GX_BH_bin_82	ZJ_WZ_bin_115_01849	882378.RBRH_03596	8.45e-76	232	COG0386@1|root,COG0386@2|Bacteria,1RD1R@1224|Proteobacteria,2VR4K@28216|Betaproteobacteria,1K18T@119060|Burkholderiaceae	28216|Betaproteobacteria	O	Belongs to the glutathione peroxidase family	gpo	-	1.11.1.9	ko:K00432	ko00480,ko00590,ko04918,map00480,map00590,map04918	-	R00274,R07034,R07035	RC00011,RC00982	ko00000,ko00001,ko01000	-	-	-	GSHPx
Horizontal gene transfer events between archaeal MAGs identified by MetaCHIP
Gene_1	Gene_2	Identity	end_match	full_length_match	direction	#query	seed_ortholog	evalue	score	eggNOG_OGs	max_annot_lvl	COG_category	Description	Preferred_name	GOs	EC	KEGG_ko	KEGG_Pathway	KEGG_Module	KEGG_Reaction	KEGG_rclass	BRITE	KEGG_TC	CAZy	BiGG_Reaction	PFAMs
GD_ZH_bin_260_01472	SD_DY_bin_480_00885	80.132	no	no	GD_ZH_bin_260-->SD_DY_bin_480	GD_ZH_bin_260_01472	1229909.NSED_09295	2.22e-67	205	arCOG08766@1|root,arCOG08766@2157|Archaea,41T41@651137|Thaumarchaeota	651137|Thaumarchaeota	G	dUTPase	-	-	-	-	-	-	-	-	-	-	-	-	dUTPase_2
JS_LYG_bin_103_00608	JS_LYG_bin_132_00140	73.438	no	no	JS_LYG_bin_103-->JS_LYG_bin_132	JS_LYG_bin_103_00608	1094980.Mpsy_2247	9.84e-230	651	COG0459@1|root,arCOG01257@2157|Archaea,2XUDQ@28890|Euryarchaeota,2N9DC@224756|Methanomicrobia	224756|Methanomicrobia	O	PFAM chaperonin Cpn60 TCP-1	-	-	-	ko:K22447	-	-	-	-	ko00000,ko03110	-	-	-	Cpn60_TCP1
JS_YC_bin_164_00264	SD_DY_bin_417_00087	82.521	no	no	JS_YC_bin_164-->SD_DY_bin_417	JS_YC_bin_164_00264	436308.Nmar_0047	1.43e-221	617	COG1819@1|root,arCOG01393@2157|Archaea,41SZK@651137|Thaumarchaeota	651137|Thaumarchaeota	G	Glycosyl transferase family 1	-	-	-	-	-	-	-	-	-	-	-	-	-
JS_YC_bin_164_00332	JS_YC_bin_221_00144	88.527	no	no	JS_YC_bin_164-->JS_YC_bin_221	JS_YC_bin_164_00332	436308.Nmar_1309	0	1321	COG1042@1|root,arCOG01338@2157|Archaea,arCOG01340@2157|Archaea,41S7I@651137|Thaumarchaeota	651137|Thaumarchaeota	C	Succinyl-CoA ligase like flavodoxin domain	-	-	-	ko:K18594	ko00720,ko01120,map00720,map01120	-	R03157	RC00004,RC00014	ko00000,ko00001,ko01000	-	-	-	ATP-grasp_5,CoA_binding_2,Succ_CoA_lig
JS_YC_bin_164_00333	JS_YC_bin_221_00143	86.859	no	no	JS_YC_bin_164-->JS_YC_bin_221	JS_YC_bin_164_00333	1229909.NSED_07245	6.52e-169	473	COG1024@1|root,arCOG00239@2157|Archaea,41SH7@651137|Thaumarchaeota	651137|Thaumarchaeota	I	Belongs to the enoyl-CoA hydratase isomerase family	-	-	4.2.1.116	ko:K15019	ko00720,ko01120,ko01200,map00720,map01120,map01200	M00375	R03045	RC00834	ko00000,ko00001,ko00002,ko01000	-	-	-	ECH_1
JS_YC_bin_164_00705	SD_DY_bin_417_00951	82.857	no	no	SD_DY_bin_417-->JS_YC_bin_164	SD_DY_bin_417_00951	1229909.NSED_06565	1.06e-109	318	COG2101@1|root,arCOG01764@2157|Archaea,41SZD@651137|Thaumarchaeota	2157|Archaea	K	General factor that plays a role in the activation of archaeal genes transcribed by RNA polymerase. Binds specifically to the TATA box promoter element which lies close to the position of transcription initiation	tbp	-	-	ko:K03120	ko03022,ko05016,ko05165,ko05166,ko05168,ko05169,ko05203,map03022,map05016,map05165,map05166,map05168,map05169,map05203	-	-	-	ko00000,ko00001,ko03000,ko03021	-	11	-	TBP
JS_YC_bin_164_01146	JS_YC_bin_221_01616	85.46	no	no	JS_YC_bin_164-->JS_YC_bin_221	JS_YC_bin_164_01146	1229909.NSED_07510	1.81e-232	641	COG0473@1|root,arCOG01163@2157|Archaea,41S5U@651137|Thaumarchaeota	651137|Thaumarchaeota	C	Isocitrate isopropylmalate dehydrogenase	-	-	1.1.1.42	ko:K00031	ko00020,ko00480,ko00720,ko01100,ko01110,ko01120,ko01130,ko01200,ko01210,ko01230,ko04146,map00020,map00480,map00720,map01100,map01110,map01120,map01130,map01200,map01210,map01230,map04146	M00009,M00010,M00173,M00740	R00267,R00268,R01899	RC00001,RC00084,RC00114,RC00626,RC02801	br01601,ko00000,ko00001,ko00002,ko01000	-	-	-	Iso_dh
JS_YC_bin_164_01248	GD_ST_bin_83_00580	83.186	no	no	JS_YC_bin_164-->GD_ST_bin_83	JS_YC_bin_164_01248	224325.AF_1148	5.12e-33	120	COG1522@1|root,arCOG01580@2157|Archaea,2XWJA@28890|Euryarchaeota,2467I@183980|Archaeoglobi	183980|Archaeoglobi	K	AsnC family	-	-	-	ko:K03718	-	-	-	-	ko00000,ko03000	-	-	-	AsnC_trans_reg,HTH_24,HTH_AsnC-type
JS_YC_bin_164_01432	JS_YC_bin_221_00311	83.775	no	no	JS_YC_bin_164-->JS_YC_bin_221	JS_YC_bin_164_01432	436308.Nmar_0486	2.07e-59	184	arCOG11286@1|root,arCOG11286@2157|Archaea	2157|Archaea	S	Nitrogen regulatory protein P-II	-	-	-	-	-	-	-	-	-	-	-	-	P-II
JS_YC_bin_164_01560	SD_DY_bin_417_00997	91.091	no	no	JS_YC_bin_164-->SD_DY_bin_417	JS_YC_bin_164_01560	1229909.NSED_09935	7.29e-134	381	COG5491@1|root,arCOG00452@2157|Archaea,41SJ3@651137|Thaumarchaeota	651137|Thaumarchaeota	D	conserved protein implicated in secretion	-	-	-	-	-	-	-	-	-	-	-	-	-
JS_YC_bin_164_01562	SD_DY_bin_417_00321	82.193	no	no	JS_YC_bin_164-->SD_DY_bin_417	JS_YC_bin_164_01562	1229909.NSED_00010	0	908	COG0423@1|root,arCOG00405@2157|Archaea,41S8S@651137|Thaumarchaeota	651137|Thaumarchaeota	J	synthetase (class II)	-	-	6.1.1.14	ko:K01880	ko00970,map00970	M00359,M00360	R03654	RC00055,RC00523	ko00000,ko00001,ko00002,ko01000,ko01007,ko03016,ko03029	-	-	-	HGTP_anticodon,tRNA-synt_2b
JS_YC_bin_164_01563	SD_DY_bin_417_00320	83.571	no	no	JS_YC_bin_164-->SD_DY_bin_417	JS_YC_bin_164_01563	1229909.NSED_00015	6.88e-193	536	COG0648@1|root,arCOG01894@2157|Archaea,41SDW@651137|Thaumarchaeota	651137|Thaumarchaeota	L	Endonuclease IV plays a role in DNA repair. It cleaves phosphodiester bonds at apurinic or apyrimidinic sites (AP sites) to produce new 5'-ends that are base-free deoxyribose 5-phosphate residues. It preferentially attacks modified AP sites created by bleomycin and neocarzinostatin	nfo	-	3.1.21.2	ko:K01151	ko03410,map03410	-	-	-	ko00000,ko00001,ko01000,ko03400	-	-	-	AP_endonuc_2
JS_YC_bin_164_01593	SD_DY_bin_156_00253	85.446	no	no	JS_YC_bin_164-->SD_DY_bin_156	-	-	-	-	-	-	-	-	-	-	-	-	-	-	-	-	-	-	-	-	-
JS_YC_bin_221_00313	JS_YC_bin_164_01430	86.207	no	no	JS_YC_bin_221-->JS_YC_bin_164	JS_YC_bin_221_00313	1229909.NSED_02420	2.91e-198	553	COG0306@1|root,arCOG02267@2157|Archaea,41SD8@651137|Thaumarchaeota	651137|Thaumarchaeota	P	Phosphate transporter family	-	-	-	ko:K03306	-	-	-	-	ko00000	2.A.20	-	-	PHO4
JS_YC_bin_221_01189	ZJ_WZ_bin_184_00096	88.383	no	no	JS_YC_bin_221-->ZJ_WZ_bin_184	JS_YC_bin_221_01189	436308.Nmar_1622	1.44e-252	693	COG0604@1|root,arCOG01458@2157|Archaea,41SZ9@651137|Thaumarchaeota	651137|Thaumarchaeota	C	PFAM Alcohol dehydrogenase GroES-like domain	-	-	-	-	-	-	-	-	-	-	-	-	ADH_N,ADH_zinc_N
JS_YC_bin_221_01471	GD_ZH_bin_260_00793	88.643	no	no	GD_ZH_bin_260-->JS_YC_bin_221	GD_ZH_bin_260_00793	1229909.NSED_09620	8.59e-66	201	arCOG08806@1|root,arCOG08806@2157|Archaea,41SUU@651137|Thaumarchaeota	651137|Thaumarchaeota	-	-	-	-	-	-	-	-	-	-	-	-	-	-	-
SD_DY_bin_156_00808	JS_YC_bin_221_01460	80.337	no	no	JS_YC_bin_221-->SD_DY_bin_156	JS_YC_bin_221_01460	1229909.NSED_09750	4.48e-124	353	COG3945@1|root,arCOG01471@2157|Archaea,41T45@651137|Thaumarchaeota	651137|Thaumarchaeota	S	Hemerythrin HHE cation binding domain	-	-	-	-	-	-	-	-	-	-	-	-	Hemerythrin
SD_DY_bin_343_00199	SD_DY_bin_156_00476	88.696	no	no	SD_DY_bin_343-->SD_DY_bin_156	SD_DY_bin_343_00199	1229909.NSED_07285	1.31e-131	377	COG2226@1|root,arCOG04348@2157|Archaea,41SGQ@651137|Thaumarchaeota	651137|Thaumarchaeota	Q	ubiE/COQ5 methyltransferase family	-	-	2.1.1.163,2.1.1.201	ko:K03183	ko00130,ko01100,ko01110,map00130,map01100,map01110	M00116,M00117	R04990,R04993,R06859,R08774,R09736	RC00003,RC01253,RC01662	ko00000,ko00001,ko00002,ko01000	-	-	-	Ubie_methyltran
SD_DY_bin_343_00950	JS_YC_bin_221_01129	84.279	no	no	JS_YC_bin_221-->SD_DY_bin_343	JS_YC_bin_221_01129	436308.Nmar_1596	4.59e-101	294	COG1607@1|root,arCOG00773@2157|Archaea,41T2J@651137|Thaumarchaeota	651137|Thaumarchaeota	I	Thioesterase superfamily	-	-	-	-	-	-	-	-	-	-	-	-	4HBT
SD_DY_bin_417_00361	SD_DY_bin_7_00034	81.963	no	no	SD_DY_bin_417-->SD_DY_bin_7	SD_DY_bin_417_00361	1229909.NSED_09215	2.56e-254	699	COG0075@1|root,arCOG00082@2157|Archaea,41SZZ@651137|Thaumarchaeota	651137|Thaumarchaeota	E	Aminotransferase class-V	-	-	-	-	-	-	-	-	-	-	-	-	Aminotran_5
SD_DY_bin_417_01213	GD_ZH_bin_260_00248	82.59	no	no	GD_ZH_bin_260-->SD_DY_bin_417	GD_ZH_bin_260_00248	1229909.NSED_03000	3.38e-99	290	COG1528@1|root,arCOG01095@2157|Archaea	2157|Archaea	P	PFAM Ferritin, Dps family protein	-	-	1.16.3.2	ko:K02217	-	-	-	-	ko00000,ko01000	-	-	-	Ferritin
SD_DY_bin_417_01225	ZJ_WZ_bin_184_00432	82.911	no	no	SD_DY_bin_417-->ZJ_WZ_bin_184	SD_DY_bin_417_01225	436308.Nmar_0968	1.17e-51	164	arCOG08680@1|root,arCOG08680@2157|Archaea	2157|Archaea	-	-	-	-	-	-	-	-	-	-	-	-	-	-	-
ZJ_WZ_bin_184_00343	JS_YC_bin_221_00529	94.19	no	no	JS_YC_bin_221-->ZJ_WZ_bin_184	JS_YC_bin_221_00529	1229909.NSED_08915	1.11e-298	825	arCOG08793@1|root,arCOG08812@1|root,arCOG08793@2157|Archaea,arCOG08812@2157|Archaea,41T0K@651137|Thaumarchaeota	651137|Thaumarchaeota	-	-	-	-	-	-	-	-	-	-	-	-	-	-	-
ZJ_WZ_bin_184_00371	JS_YC_bin_221_01029	84.892	no	no	JS_YC_bin_221-->ZJ_WZ_bin_184	JS_YC_bin_221_01029	1229909.NSED_05090	1.4e-84	250	arCOG11732@1|root,arCOG11732@2157|Archaea	2157|Archaea	-	-	-	-	-	-	-	-	-	-	-	-	-	-	-
ZJ_WZ_bin_184_00721	JS_YC_bin_221_00810	95.238	no	no	ZJ_WZ_bin_184-->JS_YC_bin_221	ZJ_WZ_bin_184_00721	1229909.NSED_02250	1.92e-175	491	COG2123@1|root,arCOG01574@2157|Archaea,41SFZ@651137|Thaumarchaeota	651137|Thaumarchaeota	J	Non-catalytic component of the exosome, which is a complex involved in RNA degradation. Contributes to the structuring of the Rrp41 active site	rrp42	-	-	ko:K12589	ko03018,map03018	M00390,M00391	-	-	ko00000,ko00001,ko00002,ko03019	-	-	-	RNase_PH,RNase_PH_C
ZJ_WZ_bin_184_00722	JS_YC_bin_221_00809	97.183	no	no	ZJ_WZ_bin_184-->JS_YC_bin_221	ZJ_WZ_bin_184_00722	1229909.NSED_02255	2.18e-45	146	COG1997@1|root,arCOG04208@2157|Archaea,41SUE@651137|Thaumarchaeota	651137|Thaumarchaeota	J	Ribosomal L37ae protein family	rpl37ae	-	-	ko:K02921	ko03010,map03010	M00177,M00179	-	-	br01610,ko00000,ko00001,ko00002,ko03011	-	-	-	Ribosomal_L37ae
ZJ_WZ_bin_184_00723	JS_YC_bin_221_00808	88.618	no	no	ZJ_WZ_bin_184-->JS_YC_bin_221	ZJ_WZ_bin_184_00723	1229909.NSED_02260	3.1e-41	136	COG2892@1|root,arCOG04414@2157|Archaea,41T5I@651137|Thaumarchaeota	651137|Thaumarchaeota	S	protein conserved in archaea	-	-	-	ko:K09741	-	-	-	-	ko00000,ko03016	-	-	-	Pcc1
ZJ_WZ_bin_184_00724	JS_YC_bin_221_00807	89.664	no	no	ZJ_WZ_bin_184-->JS_YC_bin_221	ZJ_WZ_bin_184_00724	1229909.NSED_02265	2.8e-69	211	COG1382@1|root,arCOG01342@2157|Archaea,41SPD@651137|Thaumarchaeota	651137|Thaumarchaeota	O	Molecular chaperone capable of stabilizing a range of proteins. Seems to fulfill an ATP-independent, HSP70-like function in archaeal de novo protein folding	pfdB	-	-	ko:K04798	-	-	-	-	ko00000,ko03110	-	-	-	Prefoldin_2
ZJ_WZ_bin_184_00725	JS_YC_bin_221_00806	82.533	no	no	ZJ_WZ_bin_184-->JS_YC_bin_221	ZJ_WZ_bin_184_00725	1229909.NSED_02270	1.02e-147	417	COG1948@1|root,arCOG04206@2157|Archaea,41SIH@651137|Thaumarchaeota	651137|Thaumarchaeota	L	ERCC4 domain	-	-	-	ko:K10848	ko03420,ko03460,map03420,map03460	-	-	-	ko00000,ko00001,ko01000,ko03032,ko03400	-	-	-	ERCC4,HHH_5
ZJ_WZ_bin_184_01061	JS_YC_bin_221_01165	92.937	no	no	ZJ_WZ_bin_184-->JS_YC_bin_221	-	-	-	-	-	-	-	-	-	-	-	-	-	-	-	-	-	-	-	-	-

## Sheet: Supplement Data 9
Supplementary Data 9. nucleotide-level variations in contig BH_K127_29654705.
contig	pos	ref_base	depth	a_ct	t_ct	c_ct	g_ct	source	snps	contig_gene	start	end	OC	codon	pos_in_codon	link
BH_k127_29654705	426	C	3	0	3	0	0	YC3_FDME220007407-1r	T	BH_k127_29654705_1	1	1434	1	142	3	FALSE
BH_k127_29654705	822	T	7	0	2	5	0	YC3_FDME220007407-1r	C	BH_k127_29654705_1	1	1434	1	274	3	FALSE
BH_k127_29654705	879	G	9	0	6	0	3	YC3_FDME220007407-1r	T	BH_k127_29654705_1	1	1434	1	293	3	FALSE
BH_k127_29654705	1122	C	15	0	0	8	7	YC3_FDME220007407-1r	G	BH_k127_29654705_1	1	1434	1	374	3	FALSE
BH_k127_29654705	1203	G	11	5	0	0	6	YC3_FDME220007407-1r	A	BH_k127_29654705_1	1	1434	1	401	3	FALSE
BH_k127_29654705	1363	G	5	4	0	0	1	YC3_FDME220007407-1r	A	BH_k127_29654705_1	1	1434	1	455	1	FALSE
BH_k127_29654705	66	G	11	6	0	0	5	XM8_FDME220007442-1r	A	BH_k127_29654705_1	1	1434	1	22	3	FALSE
BH_k127_29654705	93	C	14	0	6	8	0	XM8_FDME220007442-1r	T	BH_k127_29654705_1	1	1434	1	31	3	FALSE
BH_k127_29654705	354	G	10	5	0	0	5	XM8_FDME220007442-1r	A	BH_k127_29654705_1	1	1434	1	118	3	FALSE
BH_k127_29654705	432	C	14	0	11	3	0	XM8_FDME220007442-1r	T	BH_k127_29654705_1	1	1434	1	144	3	FALSE
BH_k127_29654705	484	G	18	16	0	0	2	XM8_FDME220007442-1r	A	BH_k127_29654705_1	1	1434	1	162	1	FALSE
BH_k127_29654705	505	G	18	14	0	0	4	XM8_FDME220007442-1r	A	BH_k127_29654705_1	1	1434	1	169	1	FALSE
BH_k127_29654705	540	T	15	0	2	0	13	XM8_FDME220007442-1r	G	BH_k127_29654705_1	1	1434	1	180	3	FALSE
BH_k127_29654705	573	C	18	0	9	9	0	XM8_FDME220007442-1r	T	BH_k127_29654705_1	1	1434	1	191	3	FALSE
BH_k127_29654705	578	G	15	9	0	0	6	XM8_FDME220007442-1r	A	BH_k127_29654705_1	1	1434	1	193	2	FALSE
BH_k127_29654705	588	T	16	0	7	9	0	XM8_FDME220007442-1r	C	BH_k127_29654705_1	1	1434	1	196	3	FALSE
BH_k127_29654705	594	G	17	0	9	0	8	XM8_FDME220007442-1r	T	BH_k127_29654705_1	1	1434	1	198	3	FALSE
BH_k127_29654705	612	A	20	9	0	0	11	XM8_FDME220007442-1r	G	BH_k127_29654705_1	1	1434	1	204	3	FALSE
BH_k127_29654705	822	T	37	0	32	5	0	XM8_FDME220007442-1r	C	BH_k127_29654705_1	1	1434	1	274	3	FALSE
BH_k127_29654705	879	G	35	0	3	0	32	XM8_FDME220007442-1r	T	BH_k127_29654705_1	1	1434	1	293	3	FALSE
BH_k127_29654705	921	C	33	0	8	25	0	XM8_FDME220007442-1r	T	BH_k127_29654705_1	1	1434	1	307	3	FALSE
BH_k127_29654705	981	T	33	0	22	0	11	XM8_FDME220007442-1r	G	BH_k127_29654705_1	1	1434	1	327	3	FALSE
BH_k127_29654705	1116	T	27	0	16	11	0	XM8_FDME220007442-1r	C	BH_k127_29654705_1	1	1434	1	372	3	FALSE
BH_k127_29654705	1122	C	31	0	0	25	6	XM8_FDME220007442-1r	G	BH_k127_29654705_1	1	1434	1	374	3	FALSE
BH_k127_29654705	1127	C	30	0	10	20	0	XM8_FDME220007442-1r	T	BH_k127_29654705_1	1	1434	1	376	2	FALSE
BH_k127_29654705	1168	T	21	0	15	6	0	XM8_FDME220007442-1r	C	BH_k127_29654705_1	1	1434	1	390	1	FALSE
BH_k127_29654705	1173	C	17	0	0	11	6	XM8_FDME220007442-1r	G	BH_k127_29654705_1	1	1434	1	391	3	FALSE
BH_k127_29654705	1176	T	16	0	10	6	0	XM8_FDME220007442-1r	C	BH_k127_29654705_1	1	1434	1	392	3	FALSE
BH_k127_29654705	1206	C	17	0	3	14	0	XM8_FDME220007442-1r	T	BH_k127_29654705_1	1	1434	1	402	3	FALSE
BH_k127_29654705	1363	G	17	4	0	0	13	XM8_FDME220007442-1r	A	BH_k127_29654705_1	1	1434	1	455	1	FALSE
BH_k127_29654705	426	C	10	0	10	0	0	WZ14_L1	T	BH_k127_29654705_1	1	1434	1	142	3	FALSE
BH_k127_29654705	528	C	17	0	0	6	11	WZ14_L1	G	BH_k127_29654705_1	1	1434	1	176	3	FALSE
BH_k127_29654705	822	T	26	0	19	7	0	WZ14_L1	C	BH_k127_29654705_1	1	1434	1	274	3	FALSE
BH_k127_29654705	879	G	16	0	8	0	8	WZ14_L1	T	BH_k127_29654705_1	1	1434	1	293	3	FALSE
BH_k127_29654705	921	C	22	0	8	14	0	WZ14_L1	T	BH_k127_29654705_1	1	1434	1	307	3	FALSE
BH_k127_29654705	1122	C	15	0	0	9	6	WZ14_L1	G	BH_k127_29654705_1	1	1434	1	374	3	FALSE
BH_k127_29654705	1168	T	18	0	13	5	0	WZ14_L1	C	BH_k127_29654705_1	1	1434	1	390	1	FALSE
BH_k127_29654705	1203	G	12	6	0	0	6	WZ14_L1	A	BH_k127_29654705_1	1	1434	1	401	3	FALSE
BH_k127_29654705	1363	G	9	8	0	0	1	WZ14_L1	A	BH_k127_29654705_1	1	1434	1	455	1	FALSE
BH_k127_29654705	354	G	6	4	0	0	2	ST3_L1	A	BH_k127_29654705_1	1	1434	1	118	3	FALSE
BH_k127_29654705	426	C	8	0	6	2	0	ST3_L1	T	BH_k127_29654705_1	1	1434	1	142	3	FALSE
BH_k127_29654705	528	C	6	0	0	2	4	ST3_L1	G	BH_k127_29654705_1	1	1434	1	176	3	FALSE
BH_k127_29654705	588	T	3	0	0	3	0	ST3_L1	C	BH_k127_29654705_1	1	1434	1	196	3	FALSE
BH_k127_29654705	594	G	3	0	3	0	0	ST3_L1	T	BH_k127_29654705_1	1	1434	1	198	3	FALSE
BH_k127_29654705	612	A	4	0	0	0	4	ST3_L1	G	BH_k127_29654705_1	1	1434	1	204	3	FALSE
BH_k127_29654705	426	C	3	0	3	0	0	NB6_FDME210455357-1r	T	BH_k127_29654705_1	1	1434	1	142	3	FALSE
BH_k127_29654705	822	T	13	0	5	8	0	NB6_FDME210455357-1r	C	BH_k127_29654705_1	1	1434	1	274	3	FALSE
BH_k127_29654705	879	G	14	0	9	0	5	NB6_FDME210455357-1r	T	BH_k127_29654705_1	1	1434	1	293	3	FALSE
BH_k127_29654705	1122	C	12	0	0	8	4	NB6_FDME210455357-1r	G	BH_k127_29654705_1	1	1434	1	374	3	FALSE
BH_k127_29654705	1168	T	11	0	6	5	0	NB6_FDME210455357-1r	C	BH_k127_29654705_1	1	1434	1	390	1	FALSE
BH_k127_29654705	1203	G	19	5	0	0	14	NB6_FDME210455357-1r	A	BH_k127_29654705_1	1	1434	1	401	3	FALSE
BH_k127_29654705	1363	G	15	6	0	0	9	NB6_FDME210455357-1r	A	BH_k127_29654705_1	1	1434	1	455	1	FALSE
BH_k127_29654705	505	G	5	3	0	0	2	LYG3_FDME210455384-1r	A	BH_k127_29654705_1	1	1434	1	169	1	FALSE
BH_k127_29654705	540	T	7	0	4	0	3	LYG3_FDME210455384-1r	G	BH_k127_29654705_1	1	1434	1	180	3	FALSE
BH_k127_29654705	573	C	10	0	3	7	0	LYG3_FDME210455384-1r	T	BH_k127_29654705_1	1	1434	1	191	3	FALSE
BH_k127_29654705	578	G	10	3	0	0	7	LYG3_FDME210455384-1r	A	BH_k127_29654705_1	1	1434	1	193	2	FALSE
BH_k127_29654705	588	T	11	0	7	4	0	LYG3_FDME210455384-1r	C	BH_k127_29654705_1	1	1434	1	196	3	FALSE
BH_k127_29654705	594	G	10	0	3	0	7	LYG3_FDME210455384-1r	T	BH_k127_29654705_1	1	1434	1	198	3	FALSE
BH_k127_29654705	612	A	11	8	0	0	3	LYG3_FDME210455384-1r	G	BH_k127_29654705_1	1	1434	1	204	3	FALSE
BH_k127_29654705	750	T	34	0	29	5	0	LYG3_FDME210455384-1r	C	BH_k127_29654705_1	1	1434	1	250	3	FALSE
BH_k127_29654705	822	T	32	0	18	14	0	LYG3_FDME210455384-1r	C	BH_k127_29654705_1	1	1434	1	274	3	FALSE
BH_k127_29654705	879	G	23	0	5	0	18	LYG3_FDME210455384-1r	T	BH_k127_29654705_1	1	1434	1	293	3	FALSE
BH_k127_29654705	921	C	26	0	9	17	0	LYG3_FDME210455384-1r	T	BH_k127_29654705_1	1	1434	1	307	3	FALSE
BH_k127_29654705	981	T	30	0	24	0	6	LYG3_FDME210455384-1r	G	BH_k127_29654705_1	1	1434	1	327	3	FALSE
BH_k127_29654705	1116	T	17	0	11	6	0	LYG3_FDME210455384-1r	C	BH_k127_29654705_1	1	1434	1	372	3	FALSE
BH_k127_29654705	1122	C	16	0	0	9	7	LYG3_FDME210455384-1r	G	BH_k127_29654705_1	1	1434	1	374	3	FALSE
BH_k127_29654705	1127	C	17	0	6	11	0	LYG3_FDME210455384-1r	T	BH_k127_29654705_1	1	1434	1	376	2	FALSE
BH_k127_29654705	1173	C	18	0	0	14	4	LYG3_FDME210455384-1r	G	BH_k127_29654705_1	1	1434	1	391	3	FALSE
BH_k127_29654705	1176	T	18	0	14	4	0	LYG3_FDME210455384-1r	C	BH_k127_29654705_1	1	1434	1	392	3	FALSE
BH_k127_29654705	1206	C	23	0	4	19	0	LYG3_FDME210455384-1r	T	BH_k127_29654705_1	1	1434	1	402	3	FALSE
BH_k127_29654705	1363	G	10	3	0	0	7	LYG3_FDME210455384-1r	A	BH_k127_29654705_1	1	1434	1	455	1	FALSE
BH_k127_29654705	189	C	6	0	3	3	0	DD3_FDSW220008390-2r	T	BH_k127_29654705_1	1	1434	1	63	3	FALSE
BH_k127_29654705	432	C	6	0	5	1	0	DD3_FDSW220008390-2r	T	BH_k127_29654705_1	1	1434	1	144	3	FALSE
BH_k127_29654705	484	G	4	4	0	0	0	DD3_FDSW220008390-2r	A	BH_k127_29654705_1	1	1434	1	162	1	FALSE
BH_k127_29654705	505	G	4	4	0	0	0	DD3_FDSW220008390-2r	A	BH_k127_29654705_1	1	1434	1	169	1	FALSE
BH_k127_29654705	540	T	3	0	0	0	3	DD3_FDSW220008390-2r	G	BH_k127_29654705_1	1	1434	1	180	3	FALSE
BH_k127_29654705	981	T	8	0	3	0	5	DD3_FDSW220008390-2r	G	BH_k127_29654705_1	1	1434	1	327	3	FALSE
BH_k127_29654705	1116	T	4	0	1	3	0	DD3_FDSW220008390-2r	C	BH_k127_29654705_1	1	1434	1	372	3	FALSE
BH_k127_29654705	1127	C	4	0	3	1	0	DD3_FDSW220008390-2r	T	BH_k127_29654705_1	1	1434	1	376	2	FALSE
BH_k127_29654705	1173	C	5	0	0	1	4	DD3_FDSW220008390-2r	G	BH_k127_29654705_1	1	1434	1	391	3	FALSE
BH_k127_29654705	1176	T	5	0	1	4	0	DD3_FDSW220008390-2r	C	BH_k127_29654705_1	1	1434	1	392	3	FALSE
BH_k127_29654705	1206	C	4	0	4	0	0	DD3_FDSW220008390-2r	T	BH_k127_29654705_1	1	1434	1	402	3	FALSE
BH_k127_29654705	339	C	3	0	3	0	0	CXD_1604_FDSW210423236-1r	T	BH_k127_29654705_1	1	1434	1	113	3	FALSE
BH_k127_29654705	342	C	3	0	3	0	0	CXD_1604_FDSW210423236-1r	T	BH_k127_29654705_1	1	1434	1	114	3	FALSE
BH_k127_29654705	348	T	3	0	0	0	3	CXD_1604_FDSW210423236-1r	G	BH_k127_29654705_1	1	1434	1	116	3	FALSE
BH_k127_29654705	411	A	6	2	0	0	4	CXD_1604_FDSW210423236-1r	G	BH_k127_29654705_1	1	1434	1	137	3	FALSE
BH_k127_29654705	750	T	28	0	21	7	0	CXD_1604_FDSW210423236-1r	C	BH_k127_29654705_1	1	1434	1	250	3	FALSE
BH_k127_29654705	822	T	30	0	15	15	0	CXD_1604_FDSW210423236-1r	C	BH_k127_29654705_1	1	1434	1	274	3	FALSE
BH_k127_29654705	879	G	31	0	14	0	17	CXD_1604_FDSW210423236-1r	T	BH_k127_29654705_1	1	1434	1	293	3	FALSE
BH_k127_29654705	921	C	28	0	6	22	0	CXD_1604_FDSW210423236-1r	T	BH_k127_29654705_1	1	1434	1	307	3	FALSE
BH_k127_29654705	1122	C	14	0	0	9	5	CXD_1604_FDSW210423236-1r	G	BH_k127_29654705_1	1	1434	1	374	3	FALSE
BH_k127_29654705	1203	G	11	3	0	0	8	CXD_1604_FDSW210423236-1r	A	BH_k127_29654705_1	1	1434	1	401	3	FALSE
BH_k127_29654705	1363	G	7	3	0	0	4	CXD_1604_FDSW210423236-1r	A	BH_k127_29654705_1	1	1434	1	455	1	FALSE
BH_k127_29654705	189	C	3	0	3	0	0	BH6_FDSW220017126-1r	T	BH_k127_29654705_1	1	1434	1	63	3	FALSE
BH_k127_29654705	432	C	4	0	3	1	0	BH6_FDSW220017126-1r	T	BH_k127_29654705_1	1	1434	1	144	3	FALSE
BH_k127_29654705	484	G	7	7	0	0	0	BH6_FDSW220017126-1r	A	BH_k127_29654705_1	1	1434	1	162	1	FALSE
BH_k127_29654705	505	G	8	7	0	0	1	BH6_FDSW220017126-1r	A	BH_k127_29654705_1	1	1434	1	169	1	FALSE
BH_k127_29654705	540	T	7	0	0	0	7	BH6_FDSW220017126-1r	G	BH_k127_29654705_1	1	1434	1	180	3	FALSE
BH_k127_29654705	578	G	4	4	0	0	0	BH6_FDSW220017126-1r	A	BH_k127_29654705_1	1	1434	1	193	2	FALSE
BH_k127_29654705	1116	T	6	0	0	6	0	BH6_FDSW220017126-1r	C	BH_k127_29654705_1	1	1434	1	372	3	FALSE
BH_k127_29654705	1127	C	6	0	6	0	0	BH6_FDSW220017126-1r	T	BH_k127_29654705_1	1	1434	1	376	2	FALSE
BH_k127_29654705	1173	C	9	0	0	2	7	BH6_FDSW220017126-1r	G	BH_k127_29654705_1	1	1434	1	391	3	FALSE
BH_k127_29654705	1176	T	10	0	2	8	0	BH6_FDSW220017126-1r	C	BH_k127_29654705_1	1	1434	1	392	3	FALSE
BH_k127_29654705	1206	C	4	0	4	0	0	BH6_FDSW220017126-1r	T	BH_k127_29654705_1	1	1434	1	402	3	FALSE

## Sheet: Supplement Data 10
Supplementary Data 10. Nucleotide diversity analyses for archaeal contigs
contig	source	pi	num_snps	contig_len	theta	snps_present
BH_k127_10051575	ZH3_FDSW220008786-1r	0.00168313	3	911	0.00121165	TRUE
BH_k127_10051575	ZH9_FDSW220008792-2r	0.000586725	1	911	0.000375596	TRUE
BH_k127_10157283	BH6_FDSW220017126-1r	0.000293427	2	3411	0.000226335	TRUE
BH_k127_10157283	XM6_FDME220007440-1r	0.000469346	3	3411	0.000422411	TRUE
BH_k127_10157283	XM8_FDME220007442-1r	0.000312989	2	3411	0.000257017	TRUE
BH_k127_10360245	BH10_FDSW220017130-1r	0.00208835	3	834	0.00139401	TRUE
BH_k127_10360245	BH14_FDSW220017134-1r	0.00255573	4	834	0.00196468	TRUE
BH_k127_10360245	BH2_FDSW220017122-1r	0.00373959	6	834	0.00293995	TRUE
BH_k127_10360245	BH4_FDSW220017124-1r	0.00191719	3	834	0.00147529	TRUE
BH_k127_10360245	BH6_FDSW220017126-1r	0.00296474	5	834	0.00205179	TRUE
BH_k127_10360245	BH8_FDSW220017128-1r	0.00201951	3	834	0.00132989	TRUE
BH_k127_10404493	CXD_1412_FDSW210423229-1r	0.000607165	1	915	0.000373133	TRUE
BH_k127_10404493	DD5_FDSW220008392-2r	0.000607165	1	915	0.000373133	TRUE
BH_k127_10404493	LYG3_FDME210455384-1r	0.000607165	1	915	0.000373133	TRUE
BH_k127_10418958	DD7_FDSW220008394-1r	0.00127226	2	399	0.00277585	TRUE
BH_k127_10418958	LYG3_FDME210455384-1r	0	4	399	0.00552359	TRUE
BH_k127_10418958	YC11_FDME220007415-1r	0.00127551	1	399	0.00139147	TRUE
BH_k127_10418958	YC13_FDME220007417-1r	0.00152672	2	399	0.00277585	TRUE
BH_k127_10418958	YC15_FDME220007419-1r	0.00298073	2	399	0.00207717	TRUE
BH_k127_10418958	YC1_FDME220007405-1r	0.0041294	3	399	0.00280155	TRUE
BH_k127_10418958	YC5_FDME220007409-1r	0.00085034	1	399	0.00111724	TRUE
BH_k127_10476556	XM10_FDME220007444-1r	0.000550488	2	1942	0.000420354	TRUE
BH_k127_10476556	XM14_FDME220007448-1r	0.000561931	2	1942	0.000378926	TRUE
BH_k127_10686669	XM4_FDME220007438-1r	0.0027633	2	412	0.0019862	TRUE
BH_k127_10686669	XM8_FDME220007442-1r	0.00121951	1	412	0.00133038	TRUE
BH_k127_11300958	SY13_FDME210455409-2a	0.000399042	1	718	0.00057006	TRUE
BH_k127_11300958	SY15_FDME210455411-2a	0.00173321	3	718	0.00142653	TRUE
BH_k127_11300958	SY3_FDME210455399-2a	0.00055788	2	718	0.00133891	TRUE
BH_k127_11300958	SY9_FDME210455405-2a	0.000651769	1	718	0.00047684	TRUE
BH_k127_11614627	XM8_FDME220007442-1r	0.000914808	1	583	0.000585621	TRUE
BH_k127_11673955	ZH15_FDSW220008798-2r	0	1	379	0.00115556	TRUE
BH_k127_11673955	ZH7_FDSW220008790-1r	0.00158311	1	379	0.00126649	TRUE
BH_k127_11723947	BH4_FDSW220017124-1r	0.000526593	1	1056	0.000335058	TRUE
BH_k127_11723947	BH6_FDSW220017126-1r	0.000337019	1	1056	0.000323618	TRUE
BH_k127_11723947	BH8_FDSW220017128-1r	0.000442338	1	1056	0.000323618	TRUE
BH_k127_11822329	CXD_1412_FDSW210423229-1r	0.000678426	1	742	0.000740101	TRUE
BH_k127_11822329	CXD_1613_FDSW210423245-1r	0.00135501	2	742	0.0014782	TRUE
BH_k127_11822329	DD13_FDSW220008400-2r	0.000813008	2	742	0.00130081	TRUE
BH_k127_11822329	LYG11_FDME210455392-2r	0.000813008	2	742	0.00130081	TRUE
BH_k127_12444769	BH2_FDSW220017122-1r	0.000427693	1	1247	0.000273791	TRUE
BH_k127_12444769	BH4_FDSW220017124-1r	0.000285129	1	1247	0.000273791	TRUE
BH_k127_12579369	XM10_FDME220007444-1r	0	1	490	0.00111317	TRUE
BH_k127_12841546	SY13_FDME210455409-2a	0.00108985	5	2442	0.000724059	TRUE
BH_k127_12841546	SY15_FDME210455411-2a	0.000965972	5	2442	0.000789994	TRUE
BH_k127_12841546	SY3_FDME210455399-2a	0.000410172	2	2442	0.00028008	TRUE
BH_k127_12841546	SY9_FDME210455405-2a	0.000615006	3	2442	0.000434792	TRUE
BH_k127_13080794	ZH3_FDSW220008786-1r	0.000264945	1	1342	0.000254409	TRUE
BH_k127_13080794	ZH7_FDSW220008790-1r	0.000372578	1	1342	0.000263402	TRUE
BH_k127_13664157	BH15_FDSW220017135-1r	0.000539898	1	1029	0.000343524	TRUE
BH_k127_13664157	BH4_FDSW220017124-1r	0.000520616	1	1029	0.000374806	TRUE
BH_k127_13664157	BH6_FDSW220017126-1r	0	1	1029	0.000530082	TRUE
BH_k127_13669869	BH6_FDSW220017126-1r	0.000679348	2	1472	0.000463882	TRUE
BH_k127_13715406	XM14_FDME220007448-1r	0	2	457	0.00238711	TRUE
BH_k127_13802223	BH6_FDSW220017126-1r	0.00131062	2	763	0.000926568	TRUE
BH_k127_13962855	CXD_1613_FDSW210423245-1r	0	1	420	0.0012987	TRUE
BH_k127_14374516	XM4_FDME220007438-1r	0.00131666	1	437	0.000940468	TRUE
BH_k127_14374516	XM6_FDME220007440-1r	0.00214559	2	437	0.00201359	TRUE
BH_k127_14374516	XM8_FDME220007442-1r	0.00406291	3	437	0.00280846	TRUE
BH_k127_14430207	CXD_1604_FDSW210423236-1r	0.0010167	1	463	0.000743828	TRUE
BH_k127_14430207	LYG3_FDME210455384-1r	0.0026087	2	463	0.00190416	TRUE
BH_k127_14430207	NB15_FDME210455366-1r	0.00124494	1	463	0.000889245	TRUE
BH_k127_14430207	NB4_FDME210455355-1r	0.00224638	2	463	0.00167685	TRUE
BH_k127_14430207	NB7_FDME210455358-1r	0.00116195	1	463	0.000743828	TRUE
BH_k127_14430207	WZ11_L1	0.00244997	2	463	0.00159973	TRUE
BH_k127_14430207	WZ14_L1	0.00130719	1	463	0.000954153	TRUE
BH_k127_14430207	WZ1_L1	0.00130719	1	463	0.00104575	TRUE
BH_k127_14430207	WZ7_FDME210455463-1r	0.000774631	1	463	0.000743828	TRUE
BH_k127_14430207	XM10_FDME220007444-1r	0	2	463	0.00237154	TRUE
BH_k127_14430207	XM15_FDME220007449-1r	0.00241022	3	463	0.00250982	TRUE
BH_k127_14430207	XM2_FDME220007436-1r	0	3	463	0.00285004	TRUE
BH_k127_14430207	XM6_FDME220007440-1r	0.00195652	2	463	0.00208696	TRUE
BH_k127_14430207	XM8_FDME220007442-1r	0	2	463	0.00237154	TRUE
BH_k127_14430207	YC1_FDME220007405-1r	0.00231884	2	463	0.00190416	TRUE
BH_k127_1453566	BH10_FDSW220017130-1r	0.000566251	1	886	0.000617729	TRUE
BH_k127_1453566	BH6_FDSW220017126-1r	0.000528501	1	886	0.000386656	TRUE
BH_k127_1453566	BH8_FDSW220017128-1r	0.00119272	3	886	0.0014846	TRUE
BH_k127_14617126	BH6_FDSW220017126-1r	0.000867013	4	718	0.00268908	TRUE
BH_k127_14617126	LYG5_FDME210455386-1r	0	2	718	0.00153218	TRUE
BH_k127_14617126	XM10_FDME220007444-1r	0.00153268	2	718	0.00103353	TRUE
BH_k127_14617126	XM14_FDME220007448-1r	0.00304789	4	718	0.00245354	TRUE
BH_k127_14617126	XM4_FDME220007438-1r	0.000703235	1	718	0.000767165	TRUE
BH_k127_14617126	XM8_FDME220007442-1r	0.00320128	4	718	0.00228663	TRUE
BH_k127_14646042	BH2_FDSW220017122-1r	0.00149184	3	715	0.00183758	TRUE
BH_k127_14687686	BH6_FDSW220017126-1r	0	2	756	0.001443	TRUE
BH_k127_14907715	ZH11_FDSW220008794-2r	0.00225673	2	465	0.00159973	TRUE
BH_k127_14907715	ZH13_FDSW220008796-2r	0.00236715	2	465	0.00167685	TRUE
BH_k127_14907715	ZH15_FDSW220008798-2r	0.00322797	3	465	0.00250982	TRUE
BH_k127_14907715	ZH1_FDSW220008784-1r	0.00116713	1	465	0.00084025	TRUE
BH_k127_14907715	ZH3_FDSW220008786-1r	0.00245842	3	465	0.00285004	TRUE
BH_k127_14907715	ZH7_FDSW220008790-1r	0.00121036	1	465	0.000743828	TRUE
BH_k127_14907715	ZH9_FDSW220008792-2r	0.00130719	1	465	0.00104575	TRUE
BH_k127_1513831	BH2_FDSW220017122-1r	0	1	919	0.000594825	TRUE
BH_k127_1513831	BH6_FDSW220017126-1r	0.00114984	2	919	0.000889245	TRUE
BH_k127_1513831	BH8_FDSW220017128-1r	0.000654308	1	919	0.000523446	TRUE
BH_k127_15468702	CXD_1412_FDSW210423229-1r	0.000594354	1	684	0.000713224	TRUE
BH_k127_15468702	CXD_1414_FDSW210423231-1r	0.00414996	5	684	0.0030145	TRUE
BH_k127_15468702	CXD_1604_FDSW210423236-1r	0.00353982	6	684	0.00424779	TRUE
BH_k127_15468702	CXD_1609_FDSW210423241-1r	0.00228571	3	684	0.00181406	TRUE
BH_k127_15468702	CXD_1610_FDSW210423242-1r	0.0025291	3	684	0.00181406	TRUE
BH_k127_15468702	CXD_1611_FDSW210423243-1r	0.00483214	6	684	0.00341305	TRUE
BH_k127_15468702	CXD_1612_FDSW210423244-1r	0.00334366	4	684	0.00241517	TRUE
BH_k127_15468702	CXD_1613_FDSW210423245-1r	0.00289283	4	684	0.00259146	TRUE
BH_k127_15468702	NB11_FDME210455362-1b	0.000742942	1	684	0.000810482	TRUE
BH_k127_15468702	NB12_FDME210455363-1r	0.00158495	4	684	0.00259146	TRUE
BH_k127_15468702	ST3_L1	0.000738552	5	684	0.00402847	TRUE
BH_k127_15468702	WZ3_L1	0	1	684	0.000713224	TRUE
BH_k127_15468702	WZ7_FDME210455463-1r	0	1	684	0.000810482	TRUE
BH_k127_15468702	YC15_FDME220007419-1r	0.000794828	2	684	0.00142433	TRUE
BH_k127_15468702	YC1_FDME220007405-1r	0.00161556	2	684	0.00104892	TRUE
BH_k127_15468702	YC5_FDME220007409-1r	0.000742942	1	684	0.000810482	TRUE
BH_k127_15490402	BH10_FDSW220017130-1r	0	1	300	0.00181818	TRUE
BH_k127_15522485	XM12_FDME220007446-1r	0.00227883	2	443	0.00184272	TRUE
BH_k127_15522485	XM8_FDME220007442-1r	0	1	443	0.00123406	TRUE
BH_k127_15528476	BH10_FDSW220017130-1r	0.00288663	4	689	0.00223904	TRUE
BH_k127_15528476	BH4_FDSW220017124-1r	0.000518303	1	689	0.000497693	TRUE
BH_k127_15528476	BH6_FDSW220017126-1r	0.0016081	2	689	0.00107114	TRUE
BH_k127_15940693	BH2_FDSW220017122-1r	0.00231849	3	648	0.00188964	TRUE
BH_k127_15940693	BH6_FDSW220017126-1r	0.000884564	1	648	0.000631832	TRUE
BH_k127_16312362	BH6_FDSW220017126-1r	0.00105932	2	944	0.000723341	TRUE
BH_k127_17041564	BH12_FDSW220017132-1r	0.000983526	1	581	0.000702519	TRUE
BH_k127_17044303	BH6_FDSW220017126-1r	0.000904977	1	442	0.00108597	TRUE
BH_k127_17329439	ST10_L1	0	1	1495	0.000365586	TRUE
BH_k127_17329439	ST12_L1	0.000938675	3	1495	0.000774448	TRUE
BH_k127_17712799	SY13_FDME210455409-2a	0.000784929	1	730	0.000560664	TRUE
BH_k127_17712799	SY3_FDME210455399-2a	0.00137174	2	730	0.00149645	TRUE
BH_k127_17770258	ST10_L1	0	1	669	0.000817773	TRUE
BH_k127_17770258	ST12_L1	0	1	669	0.000817773	TRUE
BH_k127_17770258	ST1_FDME220007465-1r	0.000856714	1	669	0.000611939	TRUE
BH_k127_17771643	LYG6_FDME210455387-1r	0	1	318	0.00171527	TRUE
BH_k127_17953071	ZH11_FDSW220008794-2r	0.000765184	1	698	0.000489838	TRUE
BH_k127_17953071	ZH13_FDSW220008796-2r	0.000765184	1	698	0.000489838	TRUE
BH_k127_17953071	ZH15_FDSW220008798-2r	0	1	698	0.000782575	TRUE
BH_k127_17953071	ZH1_FDSW220008784-1r	0.000669536	1	698	0.000489838	TRUE
BH_k127_17953071	ZH3_FDSW220008786-1r	0.00152818	2	698	0.00110509	TRUE
BH_k127_17953071	ZH7_FDSW220008790-1r	0.000765184	1	698	0.000489838	TRUE
BH_k127_17953071	ZH9_FDSW220008792-2r	0.00143266	2	698	0.000978273	TRUE
BH_k127_18492470	ZH11_FDSW220008794-2r	0.00321488	5	868	0.0021219	TRUE
BH_k127_18492470	ZH5_FDSW220008788-1r	0.000579374	1	868	0.000632045	TRUE
BH_k127_1853645	BH8_FDSW220017128-1r	0	1	741	0.000736106	TRUE
BH_k127_18729484	BH2_FDSW220017122-1r	0.000546774	3	2876	0.000384068	TRUE
BH_k127_18729484	BH6_FDSW220017126-1r	0.000310223	2	2876	0.000256134	TRUE
BH_k127_19213537	XM14_FDME220007448-1r	0	2	332	0.00328587	TRUE
BH_k127_19281202	DD13_FDSW220008400-2r	0.00171086	1	338	0.00122205	TRUE
BH_k127_19281202	LYG11_FDME210455392-2r	0.0047619	3	338	0.00344353	TRUE
BH_k127_19281202	LYG3_FDME210455384-1r	0.00437925	3	338	0.00391032	TRUE
BH_k127_19281202	LYG7_FDME210455388-1r	0	2	338	0.00325645	TRUE
BH_k127_19281202	XM10_FDME220007444-1r	0.00319344	4	338	0.00519829	TRUE
BH_k127_19299964	CXD_1412_FDSW210423229-1r	0	1	792	0.000702001	TRUE
BH_k127_19299964	CXD_1414_FDSW210423231-1r	0.00179487	4	792	0.00175086	TRUE
BH_k127_19299964	CXD_1609_FDSW210423241-1r	0.000642674	2	792	0.00112585	TRUE
BH_k127_19299964	CXD_1610_FDSW210423242-1r	0.000624311	2	792	0.000945853	TRUE
BH_k127_19299964	CXD_1612_FDSW210423244-1r	0.00468305	9	792	0.00421839	TRUE
BH_k127_19299964	CXD_1613_FDSW210423245-1r	0.0004576	1	792	0.000439404	TRUE
BH_k127_19299964	DD11_FDSW220008398-1r	0.00381236	8	792	0.003607	TRUE
BH_k127_19299964	DD13_FDSW220008400-2r	0.000643501	1	792	0.000702001	TRUE
BH_k127_19299964	DD15_FDSW220008402-2r	0.00628753	9	792	0.00442175	TRUE
BH_k127_19299964	DD7_FDSW220008394-1r	0.00273369	7	792	0.00391532	TRUE
BH_k127_19299964	DD9_FDSW220008396-1r	0.00204866	5	792	0.00307298	TRUE
BH_k127_19299964	NB11_FDME210455362-1b	0	6	792	0.00418507	TRUE
BH_k127_19299964	NB15_FDME210455366-1r	0.000771208	2	792	0.00123393	TRUE
BH_k127_19299964	NB1_FDME210455352-1r	0.000771208	2	792	0.00123393	TRUE
BH_k127_19299964	NB6_FDME210455357-1r	0	2	792	0.00123393	TRUE
BH_k127_19299964	WZ14_L1	0.00144558	8	792	0.00489796	TRUE
BH_k127_19299964	YC11_FDME220007415-1r	0.000735429	1	792	0.000525307	TRUE
BH_k127_19299964	YC3_FDME220007407-1r	0.00150569	2	792	0.00112585	TRUE
BH_k127_19299964	YC5_FDME220007409-1r	0	2	792	0.0014022	TRUE
BH_k127_1945821	BH10_FDSW220017130-1r	0.00065606	1	877	0.000442796	TRUE
BH_k127_1945821	BH2_FDSW220017122-1r	0.00337392	6	877	0.00264161	TRUE
BH_k127_1945821	BH4_FDSW220017124-1r	0.00218481	4	877	0.00186802	TRUE
BH_k127_1945821	BH6_FDSW220017126-1r	0.00118502	2	877	0.00110092	TRUE
BH_k127_1945821	BH8_FDSW220017128-1r	0.00114679	2	877	0.00110092	TRUE
BH_k127_20074446	BH6_FDSW220017126-1r	0.000467836	1	855	0.000561404	TRUE
BH_k127_20202260	ZH11_FDSW220008794-2r	0.000597525	1	782	0.000437154	TRUE
BH_k127_20202260	ZH15_FDSW220008798-2r	0.000256082	1	782	0.000437154	TRUE
BH_k127_20202260	ZH1_FDSW220008784-1r	0.000711339	1	782	0.000437154	TRUE
BH_k127_20202260	ZH3_FDSW220008786-1r	0.00119352	2	782	0.00087319	TRUE
BH_k127_20202260	ZH7_FDSW220008790-1r	0.000597525	1	782	0.000437154	TRUE
BH_k127_20202260	ZH9_FDSW220008792-2r	0.000909349	2	782	0.00087319	TRUE
BH_k127_20592548	DD5_FDSW220008392-2r	0.00101847	4	1820	0.000754096	TRUE
BH_k127_20592548	ZH11_FDSW220008794-2r	0.00250551	9	1820	0.00182348	TRUE
BH_k127_20592548	ZH13_FDSW220008796-2r	0.0015978	8	1820	0.00179907	TRUE
BH_k127_20592548	ZH1_FDSW220008784-1r	0.00111602	5	1820	0.00106422	TRUE
BH_k127_20592548	ZH5_FDSW220008788-1r	0.00233113	9	1820	0.00175186	TRUE
BH_k127_20592548	ZH7_FDSW220008790-1r	0.00234728	8	1820	0.00169994	TRUE
BH_k127_21001700	CXD_1414_FDSW210423231-1r	0.00073779	1	761	0.000469437	TRUE
BH_k127_21001700	CXD_1613_FDSW210423245-1r	0.000708278	1	761	0.000581615	TRUE
BH_k127_21001700	DD11_FDSW220008398-1r	0.00106101	2	761	0.00127321	TRUE
BH_k127_21001700	XM10_FDME220007444-1r	0.00210526	8	761	0.00405974	TRUE
BH_k127_21001700	XM12_FDME220007446-1r	0.00234754	8	761	0.00429646	TRUE
BH_k127_21180472	BH12_FDSW220017132-1r	0.0010101	1	496	0.00110193	TRUE
BH_k127_21180472	BH2_FDSW220017122-1r	0.0011544	1	496	0.000824572	TRUE
BH_k127_21180472	BH6_FDSW220017126-1r	0.0011544	1	496	0.000779141	TRUE
BH_k127_21180472	BH8_FDSW220017128-1r	0.0010101	1	496	0.00110193	TRUE
BH_k127_2137731	BH4_FDSW220017124-1r	0	1	586	0.00093081	TRUE
BH_k127_22851952	SY13_FDME210455409-2a	0.00100862	2	780	0.00112441	TRUE
BH_k127_22851952	SY15_FDME210455411-2a	0.000599829	1	780	0.00043884	TRUE
BH_k127_22924175	BH4_FDSW220017124-1r	0.00112108	1	446	0.00122299	TRUE
BH_k127_22951660	BH6_FDSW220017126-1r	0.00120482	2	415	0.0026287	TRUE
BH_k127_22986081	ZH5_FDSW220008788-1r	0.000774293	1	369	0.00110613	TRUE
BH_k127_22986081	ZH7_FDSW220008790-1r	0	1	369	0.0014782	TRUE
BH_k127_22986081	ZH9_FDSW220008792-2r	0.00144535	1	369	0.00092525	TRUE
BH_k127_23129933	ZH5_FDSW220008788-1r	0.000591279	1	903	0.000378511	TRUE
BH_k127_23129933	ZH9_FDSW220008792-2r	0.000910545	2	903	0.000756184	TRUE
BH_k127_23348980	BH6_FDSW220017126-1r	0	1	382	0.00142789	TRUE
BH_k127_23422640	CXD_1412_FDSW210423229-1r	0.00236012	4	842	0.00168728	TRUE
BH_k127_23422640	CXD_1414_FDSW210423231-1r	0.00275132	6	842	0.00243869	TRUE
BH_k127_23422640	CXD_1604_FDSW210423236-1r	0.00151334	3	842	0.00122372	TRUE
BH_k127_23422640	CXD_1609_FDSW210423241-1r	0.00241028	5	842	0.00203467	TRUE
BH_k127_23422640	CXD_1610_FDSW210423242-1r	0.00140714	3	842	0.00122372	TRUE
BH_k127_23422640	CXD_1611_FDSW210423243-1r	0.000902695	3	842	0.00122372	TRUE
BH_k127_23422640	CXD_1612_FDSW210423244-1r	0.0023336	4	842	0.00162968	TRUE
BH_k127_23422640	CXD_1613_FDSW210423245-1r	0.00238663	4	842	0.00162968	TRUE
BH_k127_23422640	LYG11_FDME210455392-2r	0.00135566	2	842	0.000922667	TRUE
BH_k127_23422640	LYG15_FDME210455396-1a	0.00111376	4	842	0.00162968	TRUE
BH_k127_23422640	LYG3_FDME210455384-1r	0.00196469	3	842	0.00122372	TRUE
BH_k127_23422640	LYG5_FDME210455386-1r	0.00209744	3	842	0.00146295	TRUE
BH_k127_23422640	LYG6_FDME210455387-1r	0.000718563	1	842	0.00057485	TRUE
BH_k127_23422640	NB11_FDME210455362-1b	0.00267514	5	842	0.00203467	TRUE
BH_k127_23422640	NB12_FDME210455363-1r	0.00209494	4	842	0.00162968	TRUE
BH_k127_23422640	NB15_FDME210455366-1r	0.00228056	4	842	0.00162968	TRUE
BH_k127_23422640	NB1_FDME210455352-1r	0.00190931	4	842	0.00162968	TRUE
BH_k127_23422640	NB2_FDME210455353-1r	0.000684346	1	842	0.000488818	TRUE
BH_k127_23422640	NB4_FDME210455355-1r	0.00187176	3	842	0.00138235	TRUE
BH_k127_23422640	NB6_FDME210455357-1r	0.00225136	5	842	0.00203467	TRUE
BH_k127_23422640	NB7_FDME210455358-1r	0.00242641	4	842	0.00168728	TRUE
BH_k127_23422640	WZ10_L1	0.00264866	5	842	0.00203467	TRUE
BH_k127_23422640	WZ11_L1	0.00291005	6	842	0.00243869	TRUE
BH_k127_23422640	WZ14_L1	0.0025692	5	842	0.00203467	TRUE
BH_k127_23422640	WZ15_FDME210455471-1r	0.00286055	5	842	0.00203467	TRUE
BH_k127_23422640	WZ1_L1	0.00233082	5	842	0.00203467	TRUE
BH_k127_23422640	WZ3_L1	0.00198886	4	842	0.00162968	TRUE
BH_k127_23422640	WZ5_L1	0.0027546	5	842	0.00203467	TRUE
BH_k127_23422640	WZ7_FDME210455463-1r	0.00236012	4	842	0.00162968	TRUE
BH_k127_23422640	XM10_FDME220007444-1r	0.00191159	3	842	0.00122372	TRUE
BH_k127_23422640	XM12_FDME220007446-1r	0.0013025	2	842	0.000816787	TRUE
BH_k127_23422640	XM14_FDME220007448-1r	0.00238663	4	842	0.00162968	TRUE
BH_k127_23422640	XM15_FDME220007449-1r	0.0023336	4	842	0.00162968	TRUE
BH_k127_23422640	XM2_FDME220007436-1r	0.00251923	4	842	0.00162968	TRUE
BH_k127_23422640	XM4_FDME220007438-1r	0.0017978	3	842	0.00131877	TRUE
BH_k127_23422640	XM6_FDME220007440-1r	0.0013025	2	842	0.00084566	TRUE
BH_k127_23422640	XM8_FDME220007442-1r	0.00182975	4	842	0.00162968	TRUE
BH_k127_23422640	YC11_FDME220007415-1r	0.00236012	4	842	0.00162968	TRUE
BH_k127_23422640	YC13_FDME220007417-1r	0.00182975	4	842	0.00162968	TRUE
BH_k127_23422640	YC15_FDME220007419-1r	0.00225404	4	842	0.00162968	TRUE
BH_k127_23422640	YC1_FDME220007405-1r	0.0023336	4	842	0.00162968	TRUE
BH_k127_23422640	YC3_FDME220007407-1r	0.00198886	4	842	0.00175626	TRUE
BH_k127_23422640	YC5_FDME220007409-1r	0.000465735	1	842	0.000423336	TRUE
BH_k127_23422640	YC7_FDME220007411-1a	0.00212145	4	842	0.00162968	TRUE
BH_k127_23422640	YC9_FDME220007413-1r	0.00187176	3	842	0.00126697	TRUE
BH_k127_2354233	ST12_L1	0.000284553	1	1640	0.000208181	TRUE
BH_k127_23693746	ZH9_FDSW220008792-2r	0.00091954	1	435	0.00110345	TRUE
BH_k127_2370950	LYG13_FDME210455394-1a	0	1	345	0.00158103	TRUE
BH_k127_23716510	CXD_1414_FDSW210423231-1r	0	3	360	0.00458365	TRUE
BH_k127_23716510	CXD_1609_FDSW210423241-1r	0	5	360	0.00668524	TRUE
BH_k127_23716510	CXD_1613_FDSW210423245-1r	0	5	360	0.00759686	TRUE
BH_k127_23716510	DD15_FDSW220008402-2r	0.00696379	5	360	0.00759686	TRUE
BH_k127_23716510	LYG11_FDME210455392-2r	0.00160966	1	360	0.00114976	TRUE
BH_k127_23716510	LYG7_FDME210455388-1r	0.00140449	2	360	0.00306435	TRUE
BH_k127_23716510	NB15_FDME210455366-1r	0	3	360	0.00458365	TRUE
BH_k127_23779461	XM8_FDME220007442-1r	0.000680704	2	1574	0.000556488	TRUE
BH_k127_2390180	BH12_FDSW220017132-1r	0.000625894	5	3739	0.000547429	TRUE
BH_k127_2390180	BH15_FDSW220017135-1r	0.000518598	5	3739	0.000547429	TRUE
BH_k127_2390180	BH6_FDSW220017126-1r	0.00146828	11	3739	0.00104133	TRUE
BH_k127_24192976	BH10_FDSW220017130-1r	0.000621394	1	753	0.000454617	TRUE
BH_k127_24192976	BH12_FDSW220017132-1r	0.000569909	2	753	0.00116478	TRUE
BH_k127_24192976	BH14_FDSW220017134-1r	0.000798935	1	753	0.000639148	TRUE
BH_k127_24192976	BH15_FDSW220017135-1r	0	1	753	0.000583164	TRUE
BH_k127_24192976	BH2_FDSW220017122-1r	0.00155775	2	753	0.00116478	TRUE
BH_k127_24192976	BH6_FDSW220017126-1r	0.00216699	3	753	0.00146588	TRUE
BH_k127_24192976	BH8_FDSW220017128-1r	0.000946886	1	753	0.000454617	TRUE
BH_k127_24630577	LYG6_FDME210455387-1r	0.0032345	2	372	0.00236095	TRUE
BH_k127_24630577	WZ7_FDME210455463-1r	0.00108108	1	372	0.0012973	TRUE
BH_k127_24630577	XM10_FDME220007444-1r	0.00162162	1	372	0.0012973	TRUE
BH_k127_24630577	XM14_FDME220007448-1r	0	1	372	0.0014742	TRUE
BH_k127_24630577	XM4_FDME220007438-1r	0.0032345	2	372	0.00236095	TRUE
BH_k127_24749929	BH15_FDSW220017135-1r	0.001221	1	391	0.00104657	TRUE
BH_k127_24749929	BH2_FDSW220017122-1r	0.0014245	1	391	0.000875429	TRUE
BH_k127_24749929	BH4_FDSW220017124-1r	0.00239313	2	391	0.00208779	TRUE
BH_k127_24749929	BH6_FDSW220017126-1r	0.00279097	2	391	0.00188203	TRUE
BH_k127_24749929	BH8_FDSW220017128-1r	0.0014652	1	391	0.00104657	TRUE
BH_k127_24799880	SY11_FDME210455407-1r	0.00288066	3	540	0.00189676	TRUE
BH_k127_24799880	SY12_FDME210455408-1r	0.00300412	3	540	0.00189676	TRUE
BH_k127_24799880	SY13_FDME210455409-2a	0.00131932	2	540	0.00126685	TRUE
BH_k127_24799880	SY15_FDME210455411-2a	0.00304527	3	540	0.00189676	TRUE
BH_k127_24799880	SY3_FDME210455399-2a	0.00296737	3	540	0.00196381	TRUE
BH_k127_24799880	SY7_FDME210455403-2a	0.00288066	3	540	0.00196381	TRUE
BH_k127_24799880	SY9_FDME210455405-2a	0.00185529	2	540	0.00126685	TRUE
BH_k127_24853403	CXD_1613_FDSW210423245-1r	0.00289017	4	346	0.00630583	TRUE
BH_k127_24853403	NB6_FDME210455357-1r	0	2	346	0.00317125	TRUE
BH_k127_24853403	XM10_FDME220007444-1r	0	1	346	0.00159025	TRUE
BH_k127_24907948	BH6_FDSW220017126-1r	0	1	360	0.00151515	TRUE
BH_k127_25079133	BH10_FDSW220017130-1r	0.000471784	4	1856	0.000801169	TRUE
BH_k127_25079133	BH12_FDSW220017132-1r	0.000942029	7	1856	0.00146724	TRUE
BH_k127_25079133	BH14_FDSW220017134-1r	0.00288913	13	1856	0.00248934	TRUE
BH_k127_25079133	BH15_FDSW220017135-1r	0.00149191	14	1856	0.00267937	TRUE
BH_k127_25079133	BH2_FDSW220017122-1r	0.0005934	2	1856	0.000420354	TRUE
BH_k127_25079133	BH4_FDSW220017124-1r	0.00206525	9	1856	0.00172713	TRUE
BH_k127_25079133	BH6_FDSW220017126-1r	0.000496248	3	1856	0.000557871	TRUE
BH_k127_25079133	BH8_FDSW220017128-1r	0.00162442	6	1856	0.00120045	TRUE
BH_k127_25079133	LYG11_FDME210455392-2r	0.00186089	12	1856	0.00265472	TRUE
BH_k127_25079133	LYG13_FDME210455394-1a	0.000516796	16	1856	0.00333737	TRUE
BH_k127_25079133	LYG15_FDME210455396-1a	0.000193237	7	1856	0.00129887	TRUE
BH_k127_25079133	LYG1_FDME210455382-1r	0.000481105	8	1856	0.00153606	TRUE
BH_k127_25079133	LYG3_FDME210455384-1r	0.00249187	13	1856	0.00271602	TRUE
BH_k127_25079133	ST10_L1	0.000881643	7	1856	0.0015528	TRUE
BH_k127_25079133	ST12_L1	0	1	1856	0.000297413	TRUE
BH_k127_25079133	ST15_L1	0.00146407	9	1856	0.00179774	TRUE
BH_k127_25079133	ST1_FDME220007465-1r	0.00165549	6	1856	0.0011533	TRUE
BH_k127_25079133	ST7_FDME220007471-1r	0.00298781	11	1856	0.00219485	TRUE
BH_k127_25079133	SY3_FDME210455399-2a	0.000405692	2	1856	0.000385271	TRUE
BH_k127_25079133	SY7_FDME210455403-2a	0.0011976	4	1856	0.000801169	TRUE
BH_k127_25079133	XM10_FDME220007444-1r	0.00322948	13	1856	0.00240435	TRUE
BH_k127_25079133	XM12_FDME220007446-1r	0.00124464	6	1856	0.00120045	TRUE
BH_k127_25079133	XM14_FDME220007448-1r	0.00184582	9	1856	0.00166816	TRUE
BH_k127_25079133	XM15_FDME220007449-1r	0.00218581	9	1856	0.00166816	TRUE
BH_k127_25079133	XM2_FDME220007436-1r	0.00303652	12	1856	0.00229909	TRUE
BH_k127_25079133	XM4_FDME220007438-1r	0.00248769	11	1856	0.00219485	TRUE
BH_k127_25079133	XM6_FDME220007440-1r	0.0020498	10	1856	0.00185251	TRUE
BH_k127_25079133	XM8_FDME220007442-1r	0.000873491	6	1856	0.00133169	TRUE
BH_k127_25231220	XM8_FDME220007442-1r	0.00114123	3	1402	0.000730565	TRUE
BH_k127_25234928	ST13_L1	0.00083668	1	664	0.000514182	TRUE
BH_k127_25430969	BH10_FDSW220017130-1r	0	1	834	0.000491171	TRUE
BH_k127_25430969	ST9_L1	0.00116758	2	834	0.000981162	TRUE
BH_k127_25430969	XM10_FDME220007444-1r	0.00106838	2	834	0.000927103	TRUE
BH_k127_25430969	XM12_FDME220007446-1r	0.000641797	1	834	0.000410851	TRUE
BH_k127_25430969	XM2_FDME220007436-1r	0.00109509	2	834	0.000820714	TRUE
BH_k127_25430969	XM4_FDME220007438-1r	0.000641797	1	834	0.000410851	TRUE
BH_k127_25430969	XM6_FDME220007440-1r	0.000427865	1	834	0.000410851	TRUE
BH_k127_25697263	NB1_FDME210455352-1r	0.000734127	3	1123	0.00109329	TRUE
BH_k127_25697263	YC11_FDME220007415-1r	0.000381971	5	1123	0.00243072	TRUE
BH_k127_25697263	YC13_FDME220007417-1r	0.000892857	3	1123	0.000985545	TRUE
BH_k127_25846013	ST10_L1	0.00242938	3	590	0.00179739	TRUE
BH_k127_26273633	BH14_FDSW220017134-1r	0.000471988	2	1964	0.000374681	TRUE
BH_k127_26292496	BH6_FDSW220017126-1r	0.00113717	1	469	0.000727968	TRUE
BH_k127_26549056	ST10_L1	0.000658626	2	1302	0.000544243	TRUE
BH_k127_26549056	ST12_L1	0.00181911	4	1302	0.00118578	TRUE
BH_k127_26907872	BH10_FDSW220017130-1r	0.000325005	4	1113	0.00175503	TRUE
BH_k127_26907872	BH12_FDSW220017132-1r	0.000458295	1	1113	0.000499958	TRUE
BH_k127_26907872	BH14_FDSW220017134-1r	0.0015844	4	1113	0.0016013	TRUE
BH_k127_26907872	BH2_FDSW220017122-1r	0.00347168	8	1113	0.00297387	TRUE
BH_k127_26907872	BH4_FDSW220017124-1r	0.000731261	4	1113	0.0016013	TRUE
BH_k127_26907872	BH6_FDSW220017126-1r	0.00473377	10	1113	0.00321351	TRUE
BH_k127_26907872	BH8_FDSW220017128-1r	0.000719519	2	1113	0.000706364	TRUE
BH_k127_26907872	DD3_FDSW220008390-2r	0	1	1113	0.000499958	TRUE
BH_k127_26907872	WZ14_L1	0.000366636	1	1113	0.000439963	TRUE
BH_k127_26907872	WZ1_L1	0.000523766	1	1113	0.000374118	TRUE
BH_k127_26907872	WZ7_FDME210455463-1r	0.000261883	1	1113	0.000374118	TRUE
BH_k127_26907872	XM10_FDME220007444-1r	0.0022293	9	1113	0.00393085	TRUE
BH_k127_26907872	XM12_FDME220007446-1r	0.0015193	7	1113	0.00279462	TRUE
BH_k127_26907872	XM14_FDME220007448-1r	0.000915751	2	1113	0.000879121	TRUE
BH_k127_26907872	XM2_FDME220007436-1r	0	1	1113	0.000499958	TRUE
BH_k127_26907872	XM4_FDME220007438-1r	0.00127971	4	1113	0.00149237	TRUE
BH_k127_26907872	XM6_FDME220007440-1r	0.000770394	2	1113	0.000706364	TRUE
BH_k127_26907872	YC1_FDME220007405-1r	0	1	1113	0.000499958	TRUE
BH_k127_26911832	BH6_FDSW220017126-1r	0.000755943	2	1326	0.000554958	TRUE
BH_k127_27291041	ZH13_FDSW220008796-2r	0.000503778	1	1192	0.000403023	TRUE
BH_k127_27291041	ZH3_FDSW220008786-1r	0	1	1192	0.00045798	TRUE
BH_k127_27556699	SY3_FDME210455399-2a	0.00512821	5	390	0.00615385	TRUE
BH_k127_27572911	CXD_1412_FDSW210423229-1r	0.00316761	10	1380	0.00250858	TRUE
BH_k127_27572911	CXD_1414_FDSW210423231-1r	0.00124733	3	1380	0.000756463	TRUE
BH_k127_27572911	CXD_1604_FDSW210423236-1r	0.00137863	3	1380	0.00090435	TRUE
BH_k127_27572911	CXD_1609_FDSW210423241-1r	0.00256914	7	1380	0.00182209	TRUE
BH_k127_27572911	CXD_1610_FDSW210423242-1r	0	1	1380	0.00035503	TRUE
BH_k127_27572911	CXD_1611_FDSW210423243-1r	0.000780159	2	1380	0.000647385	TRUE
BH_k127_27572911	CXD_1612_FDSW210423244-1r	0.00125554	3	1380	0.00090435	TRUE
BH_k127_27572911	DD11_FDSW220008398-1r	0.00246277	7	1380	0.00189658	TRUE
BH_k127_27572911	DD13_FDSW220008400-2r	0.0015721	6	1380	0.00170527	TRUE
BH_k127_27572911	DD15_FDSW220008402-2r	0.0019119	6	1380	0.00156294	TRUE
BH_k127_27572911	DD1_FDSW220008388-1r	0.00157325	5	1380	0.00125891	TRUE
BH_k127_27572911	DD3_FDSW220008390-2r	0.00153934	6	1380	0.00170527	TRUE
BH_k127_27572911	DD5_FDSW220008392-2r	0.00186686	6	1380	0.0018047	TRUE
BH_k127_27572911	DD7_FDSW220008394-1r	0.00252451	9	1380	0.00233924	TRUE
BH_k127_27572911	DD9_FDSW220008396-1r	0.0017673	7	1380	0.00189658	TRUE
BH_k127_27572911	LYG11_FDME210455392-2r	0.00283939	8	1380	0.00208086	TRUE
BH_k127_27572911	LYG13_FDME210455394-1a	0.00111029	5	1380	0.00150503	TRUE
BH_k127_27572911	LYG1_FDME210455382-1r	0.00238913	7	1380	0.00198802	TRUE
BH_k127_27572911	LYG3_FDME210455384-1r	0.00125437	3	1380	0.000854523	TRUE
BH_k127_27572911	LYG5_FDME210455386-1r	0.00152522	4	1380	0.00113852	TRUE
BH_k127_27572911	LYG6_FDME210455387-1r	0.00208948	5	1380	0.00130341	TRUE
BH_k127_27572911	LYG7_FDME210455388-1r	0.00235814	6	1380	0.00156294	TRUE
BH_k127_27572911	YC11_FDME220007415-1r	0.00400488	14	1380	0.00362549	TRUE
BH_k127_27572911	YC13_FDME220007417-1r	0.00439941	13	1380	0.00350673	TRUE
BH_k127_27572911	YC15_FDME220007419-1r	0.00236701	15	1380	0.00480918	TRUE
BH_k127_27572911	YC1_FDME220007405-1r	0.00253454	8	1380	0.00200981	TRUE
BH_k127_27572911	YC3_FDME220007407-1r	0.00226957	10	1380	0.00270343	TRUE
BH_k127_27572911	YC5_FDME220007409-1r	0.00328931	12	1380	0.00323936	TRUE
BH_k127_27572911	YC7_FDME220007411-1a	0.00119545	6	1380	0.00162684	TRUE
BH_k127_27572911	YC9_FDME220007413-1r	0.00212551	11	1380	0.00297159	TRUE
BH_k127_27731065	ST12_L1	0.000389712	1	1283	0.000275515	TRUE
BH_k127_28472578	BH15_FDSW220017135-1r	0.000512295	1	976	0.000558867	TRUE
BH_k127_28566549	SY15_FDME210455411-2a	0.000591279	1	902	0.000378511	TRUE
BH_k127_28984521	NB11_FDME210455362-1b	0.000372266	1	1559	0.000265904	TRUE
BH_k127_28984521	NB12_FDME210455363-1r	0.000752315	2	1559	0.000502181	TRUE
BH_k127_28984521	NB1_FDME210455352-1r	0.000347222	2	1559	0.000502181	TRUE
BH_k127_28984521	NB4_FDME210455355-1r	0.000303819	2	1559	0.000502181	TRUE
BH_k127_28984521	NB6_FDME210455357-1r	0.000557002	2	1559	0.000531463	TRUE
BH_k127_28984521	ST1_FDME220007465-1r	0.00071367	14	1559	0.0036914	TRUE
BH_k127_28984521	WZ10_L1	0	1	1559	0.000355345	TRUE
BH_k127_28984521	WZ14_L1	0.000372266	1	1559	0.000265904	TRUE
BH_k127_28984521	YC11_FDME220007415-1r	0.000347222	2	1559	0.000531463	TRUE
BH_k127_28984521	YC13_FDME220007417-1r	0.000347448	1	1559	0.000222422	TRUE
BH_k127_28984521	YC15_FDME220007419-1r	0.000372266	1	1559	0.000265904	TRUE
BH_k127_28984521	YC1_FDME220007405-1r	0.000533234	2	1559	0.000531463	TRUE
BH_k127_28984521	ZH11_FDSW220008794-2r	0.002536	17	1559	0.00403284	TRUE
BH_k127_28984521	ZH13_FDSW220008796-2r	0.00141499	9	1559	0.00224956	TRUE
BH_k127_28984521	ZH3_FDSW220008786-1r	0.00272753	14	1559	0.0031969	TRUE
BH_k127_28984521	ZH7_FDSW220008790-1r	0.00192671	14	1559	0.0036914	TRUE
BH_k127_28984521	ZH9_FDSW220008792-2r	0.00307527	16	1559	0.0042133	TRUE
BH_k127_29374796	BH6_FDSW220017126-1r	0.000620444	1	921	0.000443174	TRUE
BH_k127_29411663	ZH7_FDSW220008790-1r	0	2	560	0.00145773	TRUE
BH_k127_29654705	BH6_FDSW220017126-1r	0.000989043	11	1537	0.0031883	TRUE
BH_k127_29654705	CXD_1412_FDSW210423229-1r	0.0021355	10	1537	0.00290037	TRUE
BH_k127_29654705	CXD_1414_FDSW210423231-1r	0.00231723	7	1537	0.00179146	TRUE
BH_k127_29654705	CXD_1604_FDSW210423236-1r	0.00259893	11	1537	0.00297141	TRUE
BH_k127_29654705	CXD_1609_FDSW210423241-1r	0.00273047	10	1537	0.00234097	TRUE
BH_k127_29654705	CXD_1610_FDSW210423242-1r	0.00213432	6	1537	0.00174485	TRUE
BH_k127_29654705	CXD_1611_FDSW210423243-1r	0.00232987	7	1537	0.00170906	TRUE
BH_k127_29654705	CXD_1612_FDSW210423244-1r	0.00384219	11	1537	0.00280769	TRUE
BH_k127_29654705	CXD_1613_FDSW210423245-1r	0.00216924	7	1537	0.00179146	TRUE
BH_k127_29654705	DD13_FDSW220008400-2r	0.00148394	5	1537	0.001455	TRUE
BH_k127_29654705	DD1_FDSW220008388-1r	0.00361085	10	1537	0.00255414	TRUE
BH_k127_29654705	DD3_FDSW220008390-2r	0.0021635	11	1537	0.00349437	TRUE
BH_k127_29654705	DD5_FDSW220008392-2r	0.0019894	6	1537	0.00146588	TRUE
BH_k127_29654705	DD9_FDSW220008396-1r	0.00192111	5	1537	0.00135602	TRUE
BH_k127_29654705	LYG11_FDME210455392-2r	0.00303279	11	1537	0.00267856	TRUE
BH_k127_29654705	LYG13_FDME210455394-1a	0.00243491	15	1537	0.00364294	TRUE
BH_k127_29654705	LYG1_FDME210455382-1r	0.00201886	8	1537	0.00204602	TRUE
BH_k127_29654705	LYG3_FDME210455384-1r	0.00645357	21	1537	0.00488047	TRUE
BH_k127_29654705	LYG5_FDME210455386-1r	0.00142213	4	1537	0.00102573	TRUE
BH_k127_29654705	LYG6_FDME210455387-1r	0.00128124	4	1537	0.000940122	TRUE
BH_k127_29654705	NB11_FDME210455362-1b	0.00204969	7	1537	0.00170906	TRUE
BH_k127_29654705	NB12_FDME210455363-1r	0.00170701	5	1537	0.00117437	TRUE
BH_k127_29654705	NB15_FDME210455366-1r	0.00300735	9	1537	0.00219445	TRUE
BH_k127_29654705	NB1_FDME210455352-1r	0.00246095	8	1537	0.00181123	TRUE
BH_k127_29654705	NB2_FDME210455353-1r	0.00140168	5	1537	0.00135602	TRUE
BH_k127_29654705	NB4_FDME210455355-1r	0.00213675	8	1537	0.00187526	TRUE
BH_k127_29654705	NB6_FDME210455357-1r	0.00254031	9	1537	0.00219445	TRUE
BH_k127_29654705	NB7_FDME210455358-1r	0.00201733	6	1537	0.00140831	TRUE
BH_k127_29654705	ST3_L1	0.000992854	6	1537	0.00191235	TRUE
BH_k127_29654705	ST9_L1	0.000879194	3	1537	0.00076981	TRUE
BH_k127_29654705	WZ10_L1	0.00259554	9	1537	0.00210826	TRUE
BH_k127_29654705	WZ11_L1	0.00236832	8	1537	0.00187526	TRUE
BH_k127_29654705	WZ14_L1	0.0025624	9	1537	0.00210826	TRUE
BH_k127_29654705	WZ15_FDME210455471-1r	0.00158519	6	1537	0.00146588	TRUE
BH_k127_29654705	WZ1_L1	0.00162422	5	1537	0.00122238	TRUE
BH_k127_29654705	WZ3_L1	0.0019699	6	1537	0.00146588	TRUE
BH_k127_29654705	WZ5_L1	0.00176765	5	1537	0.00117437	TRUE
BH_k127_29654705	WZ7_FDME210455463-1r	0.00216766	7	1537	0.00164194	TRUE
BH_k127_29654705	XM10_FDME220007444-1r	0.00619475	21	1537	0.00471385	TRUE
BH_k127_29654705	XM12_FDME220007446-1r	0.0057739	23	1537	0.0055565	TRUE
BH_k127_29654705	XM14_FDME220007448-1r	0.00443126	17	1537	0.00396128	TRUE
BH_k127_29654705	XM15_FDME220007449-1r	0.00503099	16	1537	0.00388324	TRUE
BH_k127_29654705	XM2_FDME220007436-1r	0.00218491	6	1537	0.00153655	TRUE
BH_k127_29654705	XM4_FDME220007438-1r	0.00460307	19	1537	0.00442148	TRUE
BH_k127_29654705	XM6_FDME220007440-1r	0.0051569	19	1537	0.00460224	TRUE
BH_k127_29654705	XM8_FDME220007442-1r	0.00705282	25	1537	0.005597	TRUE
BH_k127_29654705	YC11_FDME220007415-1r	0.00107193	3	1537	0.00076981	TRUE
BH_k127_29654705	YC13_FDME220007417-1r	0.00115248	4	1537	0.000908024	TRUE
BH_k127_29654705	YC15_FDME220007419-1r	0.00203208	6	1537	0.00140831	TRUE
BH_k127_29654705	YC1_FDME220007405-1r	0.00205422	6	1537	0.00140831	TRUE
BH_k127_29654705	YC3_FDME220007407-1r	0.00165159	6	1537	0.00162615	TRUE
BH_k127_29654705	YC5_FDME220007409-1r	0.0017782	5	1537	0.00117437	TRUE
BH_k127_29654705	YC7_FDME220007411-1a	0.00156833	6	1537	0.00146588	TRUE
BH_k127_29654705	YC9_FDME220007413-1r	0.00214591	6	1537	0.00140831	TRUE
BH_k127_30008956	LYG3_FDME210455384-1r	0.0004329	1	1232	0.000277124	TRUE
BH_k127_30559358	SY13_FDME210455409-2a	0.00131563	2	891	0.000793459	TRUE
BH_k127_30559358	SY15_FDME210455411-2a	0.000599251	1	891	0.000383615	TRUE
BH_k127_30610203	BH10_FDSW220017130-1r	0.00117179	2	534	0.00153734	TRUE
BH_k127_30610203	CXD_1412_FDSW210423229-1r	0.000754717	1	534	0.00090566	TRUE
BH_k127_30610203	CXD_1604_FDSW210423236-1r	0	2	534	0.00180791	TRUE
BH_k127_30610203	DD13_FDSW220008400-2r	0.00150659	2	534	0.00180791	TRUE
BH_k127_30610203	DD5_FDSW220008392-2r	0.00100629	1	534	0.000826332	TRUE
BH_k127_30610203	DD7_FDSW220008394-1r	0.00113208	1	534	0.00090566	TRUE
BH_k127_30610203	DD9_FDSW220008396-1r	0.00201776	2	534	0.00138583	TRUE
BH_k127_30610203	LYG3_FDME210455384-1r	0	1	534	0.00102916	TRUE
BH_k127_30610203	LYG5_FDME210455386-1r	0.00150659	2	534	0.00180791	TRUE
BH_k127_30610203	LYG6_FDME210455387-1r	0.00107614	2	534	0.00164955	TRUE
BH_k127_30610203	XM12_FDME220007446-1r	0.00104822	1	534	0.000644183	TRUE
BH_k127_30610203	XM14_FDME220007448-1r	0.00188324	2	534	0.00164955	TRUE
BH_k127_30610203	XM15_FDME220007449-1r	0.00188324	2	534	0.00164955	TRUE
BH_k127_30610203	XM2_FDME220007436-1r	0.00107817	1	534	0.000727689	TRUE
BH_k127_30610203	XM4_FDME220007438-1r	0.00388189	4	534	0.0026528	TRUE
BH_k127_30610203	XM6_FDME220007440-1r	0.00398612	4	534	0.00289437	TRUE
BH_k127_30610203	XM8_FDME220007442-1r	0.00348134	4	534	0.00306314	TRUE
BH_k127_30619560	BH6_FDSW220017126-1r	0.00117647	1	425	0.00128342	TRUE
BH_k127_307263	LYG1_FDME210455382-1r	0	1	594	0.000918274	TRUE
BH_k127_307263	WZ10_L1	0.0010101	1	594	0.000808081	TRUE
BH_k127_30784542	DD13_FDSW220008400-2r	0.000608134	2	878	0.00109464	TRUE
BH_k127_30784542	DD1_FDSW220008388-1r	0.000570776	1	878	0.000403523	TRUE
BH_k127_30784542	DD9_FDSW220008396-1r	0	1	878	0.00046594	TRUE
BH_k127_31270548	ST12_L1	0.00109095	1	622	0.000620056	TRUE
BH_k127_3208650	ZH13_FDSW220008796-2r	0.000428036	1	1247	0.000274011	TRUE
BH_k127_3208650	ZH5_FDSW220008788-1r	0.000428036	1	1247	0.000274011	TRUE
BH_k127_3208650	ZH7_FDSW220008790-1r	0.000596988	2	1247	0.000566938	TRUE
BH_k127_3208650	ZH9_FDSW220008792-2r	0.000374532	1	1247	0.000274011	TRUE
BH_k127_3254921	BH6_FDSW220017126-1r	0.00164609	1	325	0.00135172	TRUE
BH_k127_3254921	SY15_FDME210455411-2a	0.00154321	1	325	0.0016835	TRUE
BH_k127_32976978	CXD_1612_FDSW210423244-1r	0.00146119	1	365	0.000935389	TRUE
BH_k127_32976978	CXD_1613_FDSW210423245-1r	0.00156556	1	365	0.00111826	TRUE
BH_k127_32976978	DD5_FDSW220008392-2r	0.00136986	1	365	0.0014944	TRUE
BH_k127_33321286	ST12_L1	0.000310752	1	1609	0.000219693	TRUE
BH_k127_33527338	ZH11_FDSW220008794-2r	0.00123726	2	919	0.000842085	TRUE
BH_k127_33527338	ZH13_FDSW220008796-2r	0.000582878	1	919	0.000373133	TRUE
BH_k127_33527338	ZH15_FDSW220008798-2r	0.00172059	3	919	0.00111696	TRUE
BH_k127_33527338	ZH3_FDSW220008786-1r	0.000607165	1	919	0.000373133	TRUE
BH_k127_33527338	ZH5_FDSW220008788-1r	0.000607165	1	919	0.000373133	TRUE
BH_k127_33527338	ZH7_FDSW220008790-1r	0.00162365	3	919	0.00126175	TRUE
BH_k127_33527338	ZH9_FDSW220008792-2r	0.000946143	2	919	0.000842085	TRUE
BH_k127_33863221	BH6_FDSW220017126-1r	0.00210728	3	526	0.0031348	TRUE
BH_k127_33863221	CXD_1414_FDSW210423231-1r	0.00417008	4	526	0.00294971	TRUE
BH_k127_33863221	CXD_1612_FDSW210423244-1r	0	4	526	0.00417174	TRUE
BH_k127_33863221	XM8_FDME220007442-1r	0.00115385	1	526	0.000923077	TRUE
BH_k127_3388251	NB6_FDME210455357-1r	0.00168776	2	396	0.0022175	TRUE
BH_k127_3388251	YC15_FDME220007419-1r	0.00126904	1	396	0.0013844	TRUE
BH_k127_3388251	YC7_FDME220007411-1a	0.00101523	1	396	0.00121827	TRUE
BH_k127_3759810	BH10_FDSW220017130-1r	0.00102023	3	1283	0.000861007	TRUE
BH_k127_3759810	BH12_FDSW220017132-1r	0.000277778	1	1283	0.000266732	TRUE
BH_k127_3759810	BH14_FDSW220017134-1r	0.000676555	2	1283	0.000602147	TRUE
BH_k127_3759810	BH15_FDSW220017135-1r	0.000364299	2	1283	0.000637257	TRUE
BH_k127_3759810	BH2_FDSW220017122-1r	0.00121338	3	1283	0.000861007	TRUE
BH_k127_3759810	BH4_FDSW220017124-1r	0.0012951	3	1283	0.000861007	TRUE
BH_k127_3759810	BH6_FDSW220017126-1r	0.00100537	3	1283	0.000798948	TRUE
BH_k127_3759810	BH8_FDSW220017128-1r	0.00102271	3	1283	0.000902515	TRUE
BH_k127_3986144	NB11_FDME210455362-1b	0	3	1552	0.00106188	TRUE
BH_k127_3986144	NB12_FDME210455363-1r	0	3	1552	0.000934458	TRUE
BH_k127_3986144	YC11_FDME220007415-1r	0	2	1552	0.000708383	TRUE
BH_k127_3986144	ZH11_FDSW220008794-2r	0.00128261	4	1552	0.000954441	TRUE
BH_k127_3986144	ZH13_FDSW220008796-2r	0.00131469	5	1552	0.00124976	TRUE
BH_k127_3986144	ZH3_FDSW220008786-1r	0.000962874	5	1552	0.00141917	TRUE
BH_k127_3986144	ZH7_FDSW220008790-1r	0.00137937	4	1552	0.000954441	TRUE
BH_k127_410144	ZH9_FDSW220008792-2r	0.00036036	1	1295	0.000263643	TRUE
BH_k127_472978	CXD_1412_FDSW210423229-1r	0.000992556	1	407	0.00119107	TRUE
BH_k127_472978	CXD_1414_FDSW210423231-1r	0.00148883	1	407	0.00119107	TRUE
BH_k127_472978	CXD_1609_FDSW210423241-1r	0.000992556	1	407	0.00119107	TRUE
BH_k127_472978	CXD_1612_FDSW210423244-1r	0.000992556	1	407	0.00119107	TRUE
BH_k127_472978	DD9_FDSW220008396-1r	0.00265205	2	407	0.00190928	TRUE
BH_k127_472978	LYG13_FDME210455394-1a	0.00509031	4	407	0.00336372	TRUE
BH_k127_472978	LYG6_FDME210455387-1r	0	1	407	0.00108674	TRUE
BH_k127_472978	LYG7_FDME210455388-1r	0.00148883	1	407	0.00108674	TRUE
BH_k127_472978	YC13_FDME220007417-1r	0.00082713	1	407	0.00108674	TRUE
BH_k127_4817154	BH10_FDSW220017130-1r	0	5	1397	0.00148856	TRUE
BH_k127_4817154	BH12_FDSW220017132-1r	0.000364431	6	1397	0.00168663	TRUE
BH_k127_4817154	BH2_FDSW220017122-1r	0.00185513	6	1397	0.00178497	TRUE
BH_k127_4817154	BH6_FDSW220017126-1r	0.0014959	6	1397	0.00178497	TRUE
BH_k127_4817154	BH8_FDSW220017128-1r	0	6	1397	0.00238537	TRUE
BH_k127_4817154	CXD_1412_FDSW210423229-1r	0	5	1397	0.00175055	TRUE
BH_k127_4817154	CXD_1604_FDSW210423236-1r	0.00215304	6	1397	0.00178497	TRUE
BH_k127_4817154	CXD_1609_FDSW210423241-1r	0	1	1397	0.000399016	TRUE
BH_k127_4817154	CXD_1610_FDSW210423242-1r	0.000783208	2	1397	0.000563852	TRUE
BH_k127_4817154	CXD_1613_FDSW210423245-1r	0	2	1397	0.000797448	TRUE
BH_k127_4817154	DD11_FDSW220008398-1r	0	2	1397	0.000797448	TRUE
BH_k127_4817154	DD1_FDSW220008388-1r	0.000828989	4	1397	0.0012787	TRUE
BH_k127_4817154	DD7_FDSW220008394-1r	0	2	1397	0.000797448	TRUE
BH_k127_4817154	DD9_FDSW220008396-1r	0	2	1397	0.000701754	TRUE
BH_k127_4817154	LYG11_FDME210455392-2r	0	1	1397	0.000399016	TRUE
BH_k127_4817154	LYG3_FDME210455384-1r	0.000779727	2	1397	0.000499148	TRUE
BH_k127_4817154	NB11_FDME210455362-1b	0.00079539	3	1397	0.000894441	TRUE
BH_k127_4817154	NB1_FDME210455352-1r	0.000783208	2	1397	0.000563852	TRUE
BH_k127_4817154	NB2_FDME210455353-1r	0	5	1397	0.00198926	TRUE
BH_k127_4817154	NB4_FDME210455355-1r	0	2	1397	0.000797448	TRUE
BH_k127_4817154	NB6_FDME210455357-1r	0.000877193	2	1397	0.000701754	TRUE
BH_k127_4817154	NB7_FDME210455358-1r	0.00236017	9	1397	0.00267161	TRUE
BH_k127_4817154	ST13_L1	0	2	1397	0.000797448	TRUE
BH_k127_4817154	ST3_L1	0.000365497	2	1397	0.000797448	TRUE
BH_k127_4817154	ST9_L1	0	4	1397	0.00159257	TRUE
BH_k127_4817154	WZ11_L1	0.00082846	2	1397	0.000640287	TRUE
BH_k127_4817154	WZ14_L1	0	1	1397	0.000399016	TRUE
BH_k127_4817154	WZ1_L1	0	1	1397	0.000399016	TRUE
BH_k127_4817154	WZ3_L1	0	1	1397	0.000399016	TRUE
BH_k127_4817154	XM10_FDME220007444-1r	0.00393884	10	1397	0.00280287	TRUE
BH_k127_4817154	XM12_FDME220007446-1r	0.00114279	7	1397	0.0027809	TRUE
BH_k127_4817154	XM14_FDME220007448-1r	0.00156415	5	1397	0.00159721	TRUE
BH_k127_4817154	XM15_FDME220007449-1r	0.00216634	6	1397	0.00160905	TRUE
BH_k127_4817154	XM2_FDME220007436-1r	0.000779727	2	1397	0.000499148	TRUE
BH_k127_4817154	XM6_FDME220007440-1r	0.00278732	7	1397	0.0019663	TRUE
BH_k127_4817154	XM8_FDME220007442-1r	0.00309507	11	1397	0.00308092	TRUE
BH_k127_4817154	YC13_FDME220007417-1r	0.000730994	2	1397	0.000797448	TRUE
BH_k127_4817154	YC1_FDME220007405-1r	0	5	1397	0.00198926	TRUE
BH_k127_4817154	YC5_FDME220007409-1r	0.00131483	3	1397	0.00105186	TRUE
BH_k127_5094811	BH14_FDSW220017134-1r	0.00168915	10	3304	0.00111361	TRUE
BH_k127_5094811	BH15_FDSW220017135-1r	0.00130729	8	3304	0.000891428	TRUE
BH_k127_528798	ST12_L1	0.000763942	1	748	0.000545673	TRUE
BH_k127_53477	BH14_FDSW220017134-1r	0.00108401	1	494	0.000890155	TRUE
BH_k127_53477	BH8_FDSW220017128-1r	0.00121951	1	494	0.000890155	TRUE
BH_k127_53477	XM8_FDME220007442-1r	0.00187063	2	494	0.0015646	TRUE
BH_k127_5355302	XM10_FDME220007444-1r	0	1	1148	0.000475135	TRUE
BH_k127_5543006	BH6_FDSW220017126-1r	0.000618212	2	1330	0.000513409	TRUE
BH_k127_5785479	CXD_1412_FDSW210423229-1r	0.00406082	9	1055	0.00316581	TRUE
BH_k127_5785479	CXD_1414_FDSW210423231-1r	0.00183584	4	1055	0.00135825	TRUE
BH_k127_5785479	CXD_1604_FDSW210423236-1r	0.00531217	13	1055	0.00422707	TRUE
BH_k127_5785479	CXD_1609_FDSW210423241-1r	0.00483922	10	1055	0.00368362	TRUE
BH_k127_5785479	CXD_1610_FDSW210423242-1r	0.00292958	6	1055	0.00211661	TRUE
BH_k127_5785479	CXD_1611_FDSW210423243-1r	0.00215605	4	1055	0.00141378	TRUE
BH_k127_5785479	CXD_1612_FDSW210423244-1r	0.000791359	2	1055	0.000657203	TRUE
BH_k127_5785479	CXD_1613_FDSW210423245-1r	0.00186634	4	1055	0.00135825	TRUE
BH_k127_5785479	DD11_FDSW220008398-1r	0.00262065	6	1055	0.00196405	TRUE
BH_k127_5785479	DD13_FDSW220008400-2r	0.00365353	7	1055	0.00246701	TRUE
BH_k127_5785479	DD15_FDSW220008402-2r	0.00146696	5	1055	0.00176553	TRUE
BH_k127_5785479	DD1_FDSW220008388-1r	0.000791359	2	1055	0.000657203	TRUE
BH_k127_5785479	DD3_FDSW220008390-2r	0.0024715	6	1055	0.00196405	TRUE
BH_k127_5785479	DD5_FDSW220008392-2r	0.00251348	5	1055	0.00176553	TRUE
BH_k127_5785479	DD7_FDSW220008394-1r	0.00482103	10	1055	0.0035142	TRUE
BH_k127_5785479	DD9_FDSW220008396-1r	0.00408434	9	1055	0.00316581	TRUE
BH_k127_5785479	LYG11_FDME210455392-2r	0.0008983	2	1055	0.000657203	TRUE
BH_k127_5785479	LYG13_FDME210455394-1a	0.000982906	3	1055	0.000984857	TRUE
BH_k127_5785479	LYG1_FDME210455382-1r	0.00166667	3	1055	0.00117739	TRUE
BH_k127_5785479	LYG3_FDME210455384-1r	0.00257556	7	1055	0.00237012	TRUE
BH_k127_5785479	LYG5_FDME210455386-1r	0.00243351	5	1055	0.00195856	TRUE
BH_k127_5785479	LYG6_FDME210455387-1r	0.00313055	8	1055	0.00270611	TRUE
BH_k127_5785479	LYG7_FDME210455388-1r	0.0024655	5	1055	0.00230326	TRUE
BH_k127_5785479	NB11_FDME210455362-1b	0.0017718	4	1055	0.00131188	TRUE
BH_k127_5785479	NB12_FDME210455363-1r	0.00136228	7	1055	0.00293649	TRUE
BH_k127_5785479	NB15_FDME210455366-1r	0.00124542	3	1055	0.00111252	TRUE
BH_k127_5785479	NB1_FDME210455352-1r	0.00123626	3	1055	0.00106136	TRUE
BH_k127_5785479	NB2_FDME210455353-1r	0.00175045	4	1055	0.00156835	TRUE
BH_k127_5785479	NB4_FDME210455355-1r	0.00234595	6	1055	0.00221865	TRUE
BH_k127_5785479	NB6_FDME210455357-1r	0.0014673	8	1055	0.00295254	TRUE
BH_k127_5785479	NB7_FDME210455358-1r	0.00228194	5	1055	0.00163828	TRUE
BH_k127_5785479	ST13_L1	0.00505602	10	1055	0.00337618	TRUE
BH_k127_5785479	ST15_L1	0.00172745	5	1055	0.00210152	TRUE
BH_k127_5785479	ST3_L1	0.00225452	5	1055	0.00185065	TRUE
BH_k127_5785479	WZ10_L1	0.00227539	8	1055	0.00281674	TRUE
BH_k127_5785479	WZ11_L1	0.00206273	8	1055	0.00281674	TRUE
BH_k127_5785479	WZ14_L1	0.00214779	8	1055	0.00270611	TRUE
BH_k127_5785479	WZ15_FDME210455471-1r	0.00168641	4	1055	0.00131188	TRUE
BH_k127_5785479	WZ1_L1	0.00206273	8	1055	0.00270611	TRUE
BH_k127_5785479	WZ3_L1	0.00214779	8	1055	0.00261372	TRUE
BH_k127_5785479	WZ5_L1	0.00334473	8	1055	0.00281674	TRUE
BH_k127_5785479	WZ7_FDME210455463-1r	0.00170776	4	1055	0.00131188	TRUE
BH_k127_5785479	XM10_FDME220007444-1r	0.00532826	14	1055	0.0045479	TRUE
BH_k127_5785479	XM12_FDME220007446-1r	0.00535355	12	1055	0.00404369	TRUE
BH_k127_5785479	XM14_FDME220007448-1r	0.00614702	15	1055	0.00486812	TRUE
BH_k127_5785479	XM15_FDME220007449-1r	0.00387671	12	1055	0.00404369	TRUE
BH_k127_5785479	XM2_FDME220007436-1r	0.00581506	12	1055	0.00404369	TRUE
BH_k127_5785479	XM4_FDME220007438-1r	0.00557672	13	1055	0.00437649	TRUE
BH_k127_5785479	XM6_FDME220007440-1r	0.00361881	10	1055	0.00337618	TRUE
BH_k127_5785479	XM8_FDME220007442-1r	0.00480423	13	1055	0.00422707	TRUE
BH_k127_5785479	YC11_FDME220007415-1r	0.00164372	4	1055	0.00131188	TRUE
BH_k127_5785479	YC13_FDME220007417-1r	0.00160102	4	1055	0.00131188	TRUE
BH_k127_5785479	YC15_FDME220007419-1r	0.00138889	3	1055	0.00101967	TRUE
BH_k127_5785479	YC1_FDME220007405-1r	0.00209	5	1055	0.00163828	TRUE
BH_k127_5785479	YC3_FDME220007407-1r	0.00224995	5	1055	0.00176553	TRUE
BH_k127_5785479	YC5_FDME220007409-1r	0.000876912	2	1055	0.000657203	TRUE
BH_k127_5785479	YC7_FDME220007411-1a	0.00135164	7	1055	0.00293649	TRUE
BH_k127_5785479	YC9_FDME220007413-1r	0.00191939	5	1055	0.00169619	TRUE
BH_k127_5898970	CXD_1412_FDSW210423229-1r	0.00190434	7	1550	0.00188342	TRUE
BH_k127_5898970	CXD_1414_FDSW210423231-1r	0.00677895	21	1550	0.00559858	TRUE
BH_k127_5898970	CXD_1604_FDSW210423236-1r	0.00108039	4	1550	0.00126816	TRUE
BH_k127_5898970	CXD_1609_FDSW210423241-1r	0.00293056	12	1550	0.00345301	TRUE
BH_k127_5898970	CXD_1610_FDSW210423242-1r	0.00317044	15	1550	0.00361905	TRUE
BH_k127_5898970	CXD_1611_FDSW210423243-1r	0.00371101	11	1550	0.00278923	TRUE
BH_k127_5898970	CXD_1612_FDSW210423244-1r	0.00852413	27	1550	0.00677503	TRUE
BH_k127_5898970	CXD_1613_FDSW210423245-1r	0.00118969	3	1550	0.000868386	TRUE
BH_k127_5898970	DD11_FDSW220008398-1r	0	1	1550	0.000360989	TRUE
BH_k127_5898970	DD1_FDSW220008388-1r	0	4	1550	0.0014411	TRUE
BH_k127_5898970	DD9_FDSW220008396-1r	0.000264201	4	1550	0.0014411	TRUE
BH_k127_5898970	LYG3_FDME210455384-1r	0.00321733	13	1550	0.0037383	TRUE
BH_k127_5898970	LYG6_FDME210455387-1r	0.00187978	15	1550	0.00401472	TRUE
BH_k127_5898970	NB11_FDME210455362-1b	0	4	1550	0.0014411	TRUE
BH_k127_5898970	NB12_FDME210455363-1r	0	4	1550	0.00107837	TRUE
BH_k127_5898970	NB15_FDME210455366-1r	0.000366946	4	1550	0.00115708	TRUE
BH_k127_5898970	NB1_FDME210455352-1r	0.000165125	4	1550	0.00107837	TRUE
BH_k127_5898970	NB2_FDME210455353-1r	0.000397088	1	1550	0.00031767	TRUE
BH_k127_5898970	NB4_FDME210455355-1r	0.000131752	8	1550	0.0018629	TRUE
BH_k127_5898970	NB6_FDME210455357-1r	0.000365979	8	1550	0.00215106	TRUE
BH_k127_5898970	NB7_FDME210455358-1r	0	4	1550	0.00115708	TRUE
BH_k127_5898970	ST3_L1	0.00503527	20	1550	0.00572492	TRUE
BH_k127_5898970	ST9_L1	0.00408059	16	1550	0.00404377	TRUE
BH_k127_5898970	WZ10_L1	0.00030722	9	1550	0.00241835	TRUE
BH_k127_5898970	WZ11_L1	0.000376187	9	1550	0.00284398	TRUE
BH_k127_5898970	WZ14_L1	0.000307828	6	1550	0.00189974	TRUE
BH_k127_5898970	WZ15_FDME210455471-1r	0.00014707	1	1550	0.000233942	TRUE
BH_k127_5898970	WZ1_L1	0.000664598	9	1550	0.00323179	TRUE
BH_k127_5898970	WZ3_L1	0	6	1550	0.00161542	TRUE
BH_k127_5898970	WZ5_L1	0.000617284	2	1550	0.000510152	TRUE
BH_k127_5898970	WZ7_FDME210455463-1r	0.000354543	1	1550	0.000255245	TRUE
BH_k127_5898970	XM10_FDME220007444-1r	0.0032662	15	1550	0.00430777	TRUE
BH_k127_5898970	XM15_FDME220007449-1r	0.00369989	16	1550	0.00404377	TRUE
BH_k127_5898970	XM4_FDME220007438-1r	0.0035021	24	1550	0.00638587	TRUE
BH_k127_5898970	XM8_FDME220007442-1r	0.00296057	14	1550	0.00402322	TRUE
BH_k127_5898970	YC11_FDME220007415-1r	0.000352967	1	1550	0.000225954	TRUE
BH_k127_5898970	YC13_FDME220007417-1r	0.000352501	3	1550	0.000868386	TRUE
BH_k127_5898970	YC15_FDME220007419-1r	0	9	1550	0.00284398	TRUE
BH_k127_5898970	YC1_FDME220007405-1r	0.00134213	5	1550	0.00134707	TRUE
BH_k127_5898970	YC3_FDME220007407-1r	0.00170366	11	1550	0.0034714	TRUE
BH_k127_5898970	YC5_FDME220007409-1r	0.000717318	8	1550	0.00252964	TRUE
BH_k127_5898970	YC7_FDME220007411-1a	0.000674289	6	1550	0.00173334	TRUE
BH_k127_5898970	YC9_FDME220007413-1r	0.000665913	6	1550	0.00189974	TRUE
BH_k127_5898970	ZH11_FDSW220008794-2r	0.00129964	24	1550	0.00638587	TRUE
BH_k127_5898970	ZH3_FDSW220008786-1r	0.00106856	23	1550	0.00612378	TRUE
BH_k127_5898970	ZH7_FDSW220008790-1r	0.000996966	28	1550	0.0074308	TRUE
BH_k127_5898970	ZH9_FDSW220008792-2r	0.000696712	21	1550	0.00529012	TRUE
BH_k127_6040218	BH6_FDSW220017126-1r	0.000327485	1	1425	0.000239591	TRUE
BH_k127_6151451	BH10_FDSW220017130-1r	0.000681896	1	847	0.000487068	TRUE
BH_k127_6151451	BH12_FDSW220017132-1r	0.000568246	1	847	0.000487068	TRUE
BH_k127_6151451	BH15_FDSW220017135-1r	0.000793651	3	847	0.00171429	TRUE
BH_k127_6151451	BH2_FDSW220017122-1r	0.000715137	2	847	0.00114422	TRUE
BH_k127_6151451	BH4_FDSW220017124-1r	0.000714286	3	847	0.00194805	TRUE
BH_k127_6151451	BH6_FDSW220017126-1r	0.00197657	3	847	0.00137741	TRUE
BH_k127_6151451	BH8_FDSW220017128-1r	0.00107838	2	847	0.000972976	TRUE
BH_k127_6362955	BH4_FDSW220017124-1r	0.000777454	1	741	0.000524728	TRUE
BH_k127_6362955	BH6_FDSW220017126-1r	0	7	741	0.00515274	TRUE
BH_k127_6682876	BH10_FDSW220017130-1r	0.00365476	9	1162	0.00273784	TRUE
BH_k127_6682876	BH12_FDSW220017132-1r	0.0032539	8	1162	0.00235257	TRUE
BH_k127_6682876	BH14_FDSW220017134-1r	0.00319923	7	1162	0.00206028	TRUE
BH_k127_6682876	BH15_FDSW220017135-1r	0.00365271	9	1162	0.00264437	TRUE
BH_k127_6682876	BH2_FDSW220017122-1r	0.00320605	8	1162	0.00243573	TRUE
BH_k127_6682876	BH4_FDSW220017124-1r	0.00228166	6	1162	0.00176747	TRUE
BH_k127_6682876	BH6_FDSW220017126-1r	0.00348359	8	1162	0.00235257	TRUE
BH_k127_6682876	BH8_FDSW220017128-1r	0.00371008	9	1162	0.00264437	TRUE
BH_k127_6682876	ST9_L1	0.000431779	5	1162	0.00207254	TRUE
BH_k127_6910197	BH4_FDSW220017124-1r	0.0010142	1	495	0.0011064	TRUE
BH_k127_6910197	BH6_FDSW220017126-1r	0.000965904	1	495	0.000827917	TRUE
BH_k127_6910197	XM8_FDME220007442-1r	0	2	495	0.00220832	TRUE
BH_k127_6920331	CXD_1604_FDSW210423236-1r	0	1	908	0.000602047	TRUE
BH_k127_6920331	XM10_FDME220007444-1r	0.000551876	1	908	0.000602047	TRUE
BH_k127_6920331	XM4_FDME220007438-1r	0.00102903	2	908	0.000965725	TRUE
BH_k127_7089684	BH12_FDSW220017132-1r	0.0019802	5	505	0.00540054	TRUE
BH_k127_7089684	BH2_FDSW220017122-1r	0.00419344	4	505	0.00280544	TRUE
BH_k127_7488265	BH12_FDSW220017132-1r	0.000716332	1	700	0.000781454	TRUE
BH_k127_7488265	BH6_FDSW220017126-1r	0.00152599	2	700	0.00125309	TRUE
BH_k127_7598827	BH6_FDSW220017126-1r	0.000290867	1	1719	0.000205635	TRUE
BH_k127_7602743	LYG11_FDME210455392-2r	0.000192713	1	1845	0.00018505	TRUE
BH_k127_7810264	XM10_FDME220007444-1r	0	3	336	0.00487013	TRUE
BH_k127_7810264	XM14_FDME220007448-1r	0.00238095	3	336	0.00428571	TRUE
BH_k127_7810264	XM4_FDME220007438-1r	0.000992063	3	336	0.00391032	TRUE
BH_k127_7810264	XM6_FDME220007440-1r	0.00510204	3	336	0.00364431	TRUE
BH_k127_7895217	ZH11_FDSW220008794-2r	0.00155336	4	1216	0.00112308	TRUE
BH_k127_7895217	ZH13_FDSW220008796-2r	0.000732198	2	1216	0.000562466	TRUE
BH_k127_7895217	ZH15_FDSW220008798-2r	0.000412201	1	1216	0.000291414	TRUE
BH_k127_7895217	ZH1_FDSW220008784-1r	0.00113397	3	1216	0.000843005	TRUE
BH_k127_7895217	ZH3_FDSW220008786-1r	0.000823723	2	1216	0.000562466	TRUE
BH_k127_7895217	ZH5_FDSW220008788-1r	0.00106277	3	1216	0.000908486	TRUE
BH_k127_7895217	ZH7_FDSW220008790-1r	0.00169956	4	1216	0.00112308	TRUE
BH_k127_7895217	ZH9_FDSW220008792-2r	0.00137061	4	1216	0.00112308	TRUE
BH_k127_8667114	SY11_FDME210455407-1r	0.000977581	1	548	0.000703786	TRUE
BH_k127_8667114	SY12_FDME210455408-1r	0.000851582	1	548	0.000623024	TRUE
BH_k127_8906568	ST10_L1	0.000525017	1	908	0.000450015	TRUE
BH_k127_8906568	ST12_L1	0.000551268	1	908	0.000389731	TRUE
BH_k127_9130389	BH12_FDSW220017132-1r	0.000479185	1	742	0.000460131	TRUE
BH_k127_9130389	BH6_FDSW220017126-1r	0.000628931	1	742	0.000460131	TRUE
BH_k127_9146073	BH4_FDSW220017124-1r	0.000753012	1	664	0.000821468	TRUE
BH_k127_9477321	SY15_FDME210455411-2a	0.000883002	1	604	0.00056526	TRUE
BH_k127_9708935	BH14_FDSW220017134-1r	0	3	459	0.00360433	TRUE
BH_k127_9708935	BH15_FDSW220017135-1r	0.00328947	5	459	0.00598086	TRUE
BH_k127_9708935	CXD_1412_FDSW210423229-1r	0.00395604	4	459	0.00421978	TRUE
BH_k127_9708935	CXD_1611_FDSW210423243-1r	0.00132743	1	459	0.00106195	TRUE
BH_k127_9708935	LYG6_FDME210455387-1r	0.00110619	1	459	0.00120676	TRUE
BH_k127_9708935	XM12_FDME220007446-1r	0.000737463	1	459	0.00096893	TRUE
BH_k127_975983	SY11_FDME210455407-1r	0.00055325	1	964	0.000354167	TRUE
BH_k127_975983	SY12_FDME210455408-1r	0.00055325	1	964	0.000354167	TRUE
BH_k127_975983	SY13_FDME210455409-2a	0.00055325	1	964	0.000354167	TRUE
BH_k127_975983	SY3_FDME210455399-2a	0.00055325	1	964	0.000354167	TRUE
BH_k127_9779943	ZH11_FDSW220008794-2r	0.000222469	1	900	0.000379774	TRUE
BH_k127_9779943	ZH1_FDSW220008784-1r	0.000395501	1	900	0.000379774	TRUE
BH_k127_9779943	ZH5_FDSW220008788-1r	0.000987654	2	900	0.000758705	TRUE
BH_k127_9779943	ZH9_FDSW220008792-2r	0.000395501	1	900	0.000379774	TRUE
BH_k127_9911748	LYG3_FDME210455384-1r	0.000634921	1	947	0.000507937	TRUE
BH_k127_9911748	NB11_FDME210455362-1b	0	1	947	0.000507937	TRUE
BH_k127_9911748	WZ11_L1	0.000634249	2	947	0.00115318	TRUE
DD_k127_1000690	CXD_1604_FDSW210423236-1r	0	1	763	0.000719597	TRUE
DD_k127_1000690	LYG6_FDME210455387-1r	0.00233083	3	763	0.00172877	TRUE
DD_k127_1000690	XM10_FDME220007444-1r	0.00268444	4	763	0.00193397	TRUE
DD_k127_1000690	XM12_FDME220007446-1r	0.000659631	1	763	0.00046634	TRUE
DD_k127_1000690	XM14_FDME220007448-1r	0.00122807	3	763	0.00139534	TRUE
DD_k127_1000690	XM4_FDME220007438-1r	0.00216688	3	763	0.00145238	TRUE
DD_k127_1000690	XM6_FDME220007440-1r	0.00259475	4	763	0.00185801	TRUE
DD_k127_1000690	XM8_FDME220007442-1r	0.00207602	3	763	0.00145238	TRUE
DD_k127_10301354	CXD_1609_FDSW210423241-1r	0.0018644	10	2557	0.00138513	TRUE
DD_k127_10301354	LYG1_FDME210455382-1r	0.00206436	10	2557	0.00138513	TRUE
DD_k127_10301354	LYG3_FDME210455384-1r	0.0018562	11	2557	0.00152305	TRUE
DD_k127_10301354	LYG5_FDME210455386-1r	0.00143411	7	2557	0.00101042	TRUE
DD_k127_10301354	WZ10_L1	0.00125353	7	2557	0.00101042	TRUE
DD_k127_10301354	WZ11_L1	0.00149891	8	2557	0.00110897	TRUE
DD_k127_10301354	WZ3_L1	0.00103764	5	2557	0.000722295	TRUE
DD_k127_10301354	WZ5_L1	0.00131289	6	2557	0.000832384	TRUE
DD_k127_10348066	XM4_FDME220007438-1r	0.00150892	2	729	0.00131687	TRUE
DD_k127_10409056	DD9_FDSW220008396-1r	0.000586166	1	853	0.000414403	TRUE
DD_k127_10436349	DD11_FDSW220008398-1r	0.00216542	5	1254	0.00136349	TRUE
DD_k127_10436349	DD13_FDSW220008400-2r	0.00262481	6	1254	0.00163488	TRUE
DD_k127_10436349	DD15_FDSW220008402-2r	0.000960769	2	1254	0.000768615	TRUE
DD_k127_10436349	DD7_FDSW220008394-1r	0.00234105	6	1254	0.00163488	TRUE
DD_k127_10633769	ZH11_FDSW220008794-2r	0.0016129	2	747	0.00129032	TRUE
DD_k127_10633769	ZH13_FDSW220008796-2r	0.000807537	1	747	0.00064603	TRUE
DD_k127_10633769	ZH15_FDSW220008798-2r	0.00210009	4	747	0.00189537	TRUE
DD_k127_10633769	ZH1_FDSW220008784-1r	0.00187919	3	747	0.00137483	TRUE
DD_k127_10633769	ZH5_FDSW220008788-1r	0	3	747	0.00164361	TRUE
DD_k127_10633769	ZH7_FDSW220008790-1r	0.00297885	4	747	0.00189537	TRUE
DD_k127_10633991	DD11_FDSW220008398-1r	0.00202138	3	742	0.00166597	TRUE
DD_k127_10633991	DD13_FDSW220008400-2r	0.0014835	2	742	0.000930292	TRUE
DD_k127_10633991	DD15_FDSW220008402-2r	0.000730852	1	742	0.00052616	TRUE
DD_k127_10633991	DD1_FDSW220008388-1r	0.00344705	5	742	0.00249618	TRUE
DD_k127_10633991	DD3_FDSW220008390-2r	0.00221058	4	742	0.0023802	TRUE
DD_k127_10633991	DD5_FDSW220008392-2r	0.00275082	4	742	0.00192112	TRUE
DD_k127_10633991	DD7_FDSW220008394-1r	0.000779575	1	742	0.00052616	TRUE
DD_k127_10633991	DD9_FDSW220008396-1r	0.00151378	2	742	0.000930292	TRUE
DD_k127_10633991	DY3_FDME210438601-1r	0	1	742	0.000654843	TRUE
DD_k127_10633991	ST3_L1	0	4	742	0.00296443	TRUE
DD_k127_10633991	ZH11_FDSW220008794-2r	0	3	742	0.00178758	TRUE
DD_k127_10633991	ZH15_FDSW220008798-2r	0	1	742	0.00074414	TRUE
DD_k127_1063465	ZH11_FDSW220008794-2r	0.000827586	1	726	0.000662069	TRUE
DD_k127_1063465	ZH13_FDSW220008796-2r	0.00146924	2	726	0.00106247	TRUE
DD_k127_1063465	ZH15_FDSW220008798-2r	0.000490421	1	726	0.00047092	TRUE
DD_k127_1063465	ZH3_FDSW220008786-1r	0.000766284	1	726	0.000487567	TRUE
DD_k127_1063465	ZH5_FDSW220008788-1r	0.000689655	1	726	0.000487567	TRUE
DD_k127_1063465	ZH7_FDSW220008790-1r	0.000766284	1	726	0.00047092	TRUE
DD_k127_10720875	LYG7_FDME210455388-1r	0.00149477	3	669	0.00244598	TRUE
DD_k127_10799918	CXD_1412_FDSW210423229-1r	0.000655308	2	1531	0.000463284	TRUE
DD_k127_10799918	CXD_1414_FDSW210423231-1r	0.000698995	2	1531	0.000447467	TRUE
DD_k127_10799918	CXD_1610_FDSW210423242-1r	0.000393443	1	1531	0.000314754	TRUE
DD_k127_10799918	CXD_1611_FDSW210423243-1r	0.00141382	4	1531	0.00106849	TRUE
DD_k127_10799918	CXD_1612_FDSW210423244-1r	0.000393443	1	1531	0.000287184	TRUE
DD_k127_10799918	CXD_1613_FDSW210423245-1r	0.000327869	1	1531	0.000357675	TRUE
DD_k127_10799918	DD11_FDSW220008398-1r	0.00162672	6	1531	0.00133889	TRUE
DD_k127_10799918	DD13_FDSW220008400-2r	0.00238967	7	1531	0.00156102	TRUE
DD_k127_10799918	DD15_FDSW220008402-2r	0.00161325	5	1531	0.00111647	TRUE
DD_k127_10799918	DD1_FDSW220008388-1r	0.00233326	7	1531	0.0016162	TRUE
DD_k127_10799918	DD3_FDSW220008390-2r	0.00211917	7	1531	0.00156102	TRUE
DD_k127_10799918	DD5_FDSW220008392-2r	0.0022498	7	1531	0.00156102	TRUE
DD_k127_10799918	DD7_FDSW220008394-1r	0.00194499	7	1531	0.0016162	TRUE
DD_k127_10799918	DD9_FDSW220008396-1r	0.00247478	7	1531	0.0016162	TRUE
DD_k127_10799918	LYG13_FDME210455394-1a	0.000611621	2	1531	0.000447467	TRUE
DD_k127_10799918	LYG15_FDME210455396-1a	0	1	1531	0.00022388	TRUE
DD_k127_10799918	LYG6_FDME210455387-1r	0.00171499	5	1531	0.00120319	TRUE
DD_k127_10799918	LYG7_FDME210455388-1r	0.000538809	2	1531	0.000447467	TRUE
DD_k127_10944051	DD11_FDSW220008398-1r	0.00403536	8	1029	0.00286054	TRUE
DD_k127_10944051	DD13_FDSW220008400-2r	0.000977517	2	1029	0.000667482	TRUE
DD_k127_10944051	DD15_FDSW220008402-2r	0.00132068	3	1029	0.00112991	TRUE
DD_k127_10944051	DD1_FDSW220008388-1r	0.000912349	2	1029	0.000667482	TRUE
DD_k127_10944051	DD7_FDSW220008394-1r	0.000489237	1	1029	0.000345876	TRUE
DD_k127_10944051	DD9_FDSW220008396-1r	0.00209292	4	1029	0.00143585	TRUE
DD_k127_1104697	CXD_1611_FDSW210423243-1r	0.00122383	8	1730	0.00189293	TRUE
DD_k127_1104697	CXD_1613_FDSW210423245-1r	0.000904393	3	1730	0.000595495	TRUE
DD_k127_1104697	NB11_FDME210455362-1b	0.00180538	8	1730	0.00189293	TRUE
DD_k127_1104697	NB12_FDME210455363-1r	0.000710594	3	1730	0.000595495	TRUE
DD_k127_1104697	NB15_FDME210455366-1r	0.000890955	4	1730	0.000793532	TRUE
DD_k127_1104697	NB4_FDME210455355-1r	0.000865633	3	1730	0.000595495	TRUE
DD_k127_1104697	NB6_FDME210455357-1r	0.00130415	4	1730	0.00085517	TRUE
DD_k127_1104697	ST1_FDME220007465-1r	0.00054232	4	1730	0.00085517	TRUE
DD_k127_1104697	WZ10_L1	0.00156149	5	1730	0.000991339	TRUE
DD_k127_1104697	WZ11_L1	0.0016486	5	1730	0.00102638	TRUE
DD_k127_1104697	WZ15_FDME210455471-1r	0.00147116	5	1730	0.00102638	TRUE
DD_k127_1104697	WZ1_L1	0.00189262	9	1730	0.00201105	TRUE
DD_k127_1104697	WZ3_L1	0.00123959	4	1730	0.000793532	TRUE
DD_k127_1104697	WZ5_L1	0.000891473	3	1730	0.000595495	TRUE
DD_k127_1104697	WZ7_FDME210455463-1r	0.00120085	4	1730	0.000793532	TRUE
DD_k127_1138534	BH6_FDSW220017126-1r	0	3	1422	0.00117555	TRUE
DD_k127_1138534	CXD_1412_FDSW210423229-1r	0.000694944	2	1422	0.000586863	TRUE
DD_k127_1138534	CXD_1414_FDSW210423231-1r	0.00153037	5	1422	0.00172166	TRUE
DD_k127_1138534	CXD_1604_FDSW210423236-1r	0.00117337	3	1422	0.000831196	TRUE
DD_k127_1138534	CXD_1609_FDSW210423241-1r	0.000431034	3	1422	0.00117555	TRUE
DD_k127_1138534	CXD_1610_FDSW210423242-1r	0	3	1422	0.00117555	TRUE
DD_k127_1138534	CXD_1611_FDSW210423243-1r	0.000287356	3	1422	0.00103448	TRUE
DD_k127_1138534	CXD_1613_FDSW210423245-1r	0.000431655	1	1422	0.000315076	TRUE
DD_k127_1138534	DD13_FDSW220008400-2r	0	3	1422	0.00117555	TRUE
DD_k127_1138534	DD1_FDSW220008388-1r	0.00292425	9	1422	0.00281946	TRUE
DD_k127_1138534	DD3_FDSW220008390-2r	0.00028777	1	1422	0.000345324	TRUE
DD_k127_1138534	DD5_FDSW220008392-2r	0.000478583	4	1422	0.00125759	TRUE
DD_k127_1138534	DD9_FDSW220008396-1r	0	4	1422	0.00156627	TRUE
DD_k127_1138534	LYG11_FDME210455392-2r	0.00272011	8	1422	0.00250798	TRUE
DD_k127_1138534	LYG1_FDME210455382-1r	0.000862689	2	1422	0.0006297	TRUE
DD_k127_1138534	LYG3_FDME210455384-1r	0.000431655	1	1422	0.000315076	TRUE
DD_k127_1138534	LYG6_FDME210455387-1r	0.00140284	5	1422	0.001464	TRUE
DD_k127_1138534	NB11_FDME210455362-1b	0.000287356	3	1422	0.00103448	TRUE
DD_k127_1138534	NB12_FDME210455363-1r	0.000287356	3	1422	0.00117555	TRUE
DD_k127_1138534	NB15_FDME210455366-1r	0	5	1422	0.00172166	TRUE
DD_k127_1138534	NB1_FDME210455352-1r	0	1	1422	0.000345324	TRUE
DD_k127_1138534	NB4_FDME210455355-1r	0	1	1422	0.000345324	TRUE
DD_k127_1138534	NB6_FDME210455357-1r	0	3	1422	0.00117555	TRUE
DD_k127_1138534	NB7_FDME210455358-1r	0.000647017	2	1422	0.000690151	TRUE
DD_k127_1138534	ST3_L1	0.00129218	4	1422	0.00137832	TRUE
DD_k127_1138534	ST9_L1	0.00094075	3	1422	0.000943871	TRUE
DD_k127_1138534	WZ10_L1	0	2	1422	0.000586863	TRUE
DD_k127_1138534	WZ11_L1	0	5	1422	0.00195644	TRUE
DD_k127_1138534	WZ14_L1	0.000949872	3	1422	0.000879662	TRUE
DD_k127_1138534	WZ15_FDME210455471-1r	0	2	1422	0.000784262	TRUE
DD_k127_1138534	WZ1_L1	0.000205402	2	1422	0.0006297	TRUE
DD_k127_1138534	WZ3_L1	0	3	1422	0.00103448	TRUE
DD_k127_1138534	WZ5_L1	0.00102098	4	1422	0.00117204	TRUE
DD_k127_1138534	WZ7_FDME210455463-1r	0.000382592	5	1422	0.00157086	TRUE
DD_k127_1138534	XM10_FDME220007444-1r	0.0048604	13	1422	0.00341168	TRUE
DD_k127_1138534	XM12_FDME220007446-1r	0.00765957	21	1422	0.00547991	TRUE
DD_k127_1138534	XM14_FDME220007448-1r	0.00278488	8	1422	0.00202426	TRUE
DD_k127_1138534	XM15_FDME220007449-1r	0.00426679	12	1422	0.00302772	TRUE
DD_k127_1138534	XM2_FDME220007436-1r	0.00112206	3	1422	0.000879662	TRUE
DD_k127_1138534	XM4_FDME220007438-1r	0.00421093	14	1422	0.0035273	TRUE
DD_k127_1138534	XM6_FDME220007440-1r	0.0068281	18	1422	0.00470708	TRUE
DD_k127_1138534	XM8_FDME220007442-1r	0.00608071	18	1422	0.00452221	TRUE
DD_k127_1138534	YC13_FDME220007417-1r	0	3	1422	0.00117555	TRUE
DD_k127_1138534	YC1_FDME220007405-1r	0	4	1422	0.00137832	TRUE
DD_k127_1138534	YC7_FDME220007411-1a	0	4	1422	0.00156627	TRUE
DD_k127_11396256	CXD_1609_FDSW210423241-1r	0.000661704	2	1209	0.000638007	TRUE
DD_k127_11396256	DD3_FDSW220008390-2r	0.000294334	1	1209	0.00028263	TRUE
DD_k127_11396256	LYG11_FDME210455392-2r	0.000955795	2	1209	0.000675208	TRUE
DD_k127_11396256	LYG3_FDME210455384-1r	0.000459897	1	1209	0.00028263	TRUE
DD_k127_11491993	CXD_1412_FDSW210423229-1r	0.00286436	10	1451	0.00306263	TRUE
DD_k127_11491993	CXD_1414_FDSW210423231-1r	0.0019435	6	1451	0.00184273	TRUE
DD_k127_11491993	CXD_1609_FDSW210423241-1r	0.00178112	5	1451	0.00135325	TRUE
DD_k127_11491993	CXD_1610_FDSW210423242-1r	0.00177529	7	1451	0.00214835	TRUE
DD_k127_11491993	CXD_1611_FDSW210423243-1r	0.000351865	1	1451	0.000383853	TRUE
DD_k127_11491993	CXD_1613_FDSW210423245-1r	0.000586029	2	1451	0.000675105	TRUE
DD_k127_11491993	DD11_FDSW220008398-1r	0.00244491	7	1451	0.00189189	TRUE
DD_k127_11491993	DD13_FDSW220008400-2r	0.00426664	11	1451	0.00296466	TRUE
DD_k127_11491993	DD15_FDSW220008402-2r	0.00162292	6	1451	0.00184273	TRUE
DD_k127_11491993	DD1_FDSW220008388-1r	0.000351617	2	1451	0.000675105	TRUE
DD_k127_11491993	DD3_FDSW220008390-2r	0.00317516	10	1451	0.00247193	TRUE
DD_k127_11491993	DD5_FDSW220008392-2r	0.00250925	9	1451	0.00257066	TRUE
DD_k127_11491993	DD7_FDSW220008394-1r	0.000656353	2	1451	0.000615972	TRUE
DD_k127_11491993	DD9_FDSW220008396-1r	0.00190243	8	1451	0.00245354	TRUE
DD_k127_11491993	LYG11_FDME210455392-2r	0.00354231	11	1451	0.00271722	TRUE
DD_k127_11491993	LYG15_FDME210455396-1a	0	4	1451	0.000959037	TRUE
DD_k127_11491993	LYG1_FDME210455382-1r	0.0021507	7	1451	0.00214835	TRUE
DD_k127_11491993	LYG3_FDME210455384-1r	0.00152488	4	1451	0.00114653	TRUE
DD_k127_11491993	LYG5_FDME210455386-1r	0.00227743	6	1451	0.00171738	TRUE
DD_k127_11491993	LYG6_FDME210455387-1r	0.00419659	12	1451	0.00308327	TRUE
DD_k127_11491993	LYG7_FDME210455388-1r	0.000499025	5	1451	0.00168421	TRUE
DD_k127_11491993	NB1_FDME210455352-1r	0.00182328	6	1451	0.00201964	TRUE
DD_k127_11491993	WZ11_L1	0.000584795	5	1451	0.00168421	TRUE
DD_k127_11491993	YC15_FDME220007419-1r	0	5	1451	0.00168421	TRUE
DD_k127_11685248	NB11_FDME210455362-1b	0.000394769	1	1352	0.000252714	TRUE
DD_k127_11685248	NB1_FDME210455352-1r	0.000422967	1	1352	0.000302119	TRUE
DD_k127_11685248	NB4_FDME210455355-1r	0.000641026	2	1352	0.000570525	TRUE
DD_k127_11685248	WZ15_FDME210455471-1r	0.000780736	2	1352	0.000603792	TRUE
DD_k127_1179904	CXD_1604_FDSW210423236-1r	0.00106979	3	1563	0.000711218	TRUE
DD_k127_1179904	LYG11_FDME210455392-2r	0.00149243	7	1563	0.00159023	TRUE
DD_k127_1179904	LYG3_FDME210455384-1r	0.00260778	8	1563	0.00189049	TRUE
DD_k127_1179904	WZ11_L1	0.000644745	2	1563	0.000703359	TRUE
DD_k127_1179904	WZ7_FDME210455463-1r	0.00201501	6	1563	0.00157491	TRUE
DD_k127_1179904	XM10_FDME220007444-1r	0.00183637	6	1563	0.00136393	TRUE
DD_k127_1179904	XM12_FDME220007446-1r	0.00198642	6	1563	0.00136393	TRUE
DD_k127_1179904	XM14_FDME220007448-1r	0.0013696	4	1563	0.000910459	TRUE
DD_k127_1179904	XM2_FDME220007436-1r	0.000358192	2	1563	0.00056474	TRUE
DD_k127_1179904	XM4_FDME220007438-1r	0.00162305	5	1563	0.00113734	TRUE
DD_k127_1179904	XM6_FDME220007440-1r	0.000945017	3	1563	0.000659956	TRUE
DD_k127_1179904	XM8_FDME220007442-1r	0.00235496	8	1563	0.00175423	TRUE
DD_k127_12003495	YC3_FDME220007407-1r	0.000413679	1	1295	0.000297818	TRUE
DD_k127_12205957	DD11_FDSW220008398-1r	0.00137386	4	1562	0.000944639	TRUE
DD_k127_12205957	DD15_FDSW220008402-2r	0.00165191	6	1562	0.00141514	TRUE
DD_k127_12205957	DD1_FDSW220008388-1r	0.00087062	3	1562	0.000657837	TRUE
DD_k127_12205957	DD7_FDSW220008394-1r	0.00178215	6	1562	0.00141514	TRUE
DD_k127_12210752	DD1_FDSW220008388-1r	0.000979737	3	1497	0.000684203	TRUE
DD_k127_12220436	LYG7_FDME210455388-1r	0.00113636	1	355	0.00136364	TRUE
DD_k127_12220436	YC11_FDME220007415-1r	0.00162338	1	355	0.00115955	TRUE
DD_k127_12220436	YC13_FDME220007417-1r	0.00323756	2	355	0.00218513	TRUE
DD_k127_12220436	YC15_FDME220007419-1r	0.00273169	2	355	0.00218513	TRUE
DD_k127_12220436	YC3_FDME220007407-1r	0	2	355	0.00309039	TRUE
DD_k127_12220436	YC5_FDME220007409-1r	0.00464084	3	355	0.00326843	TRUE
DD_k127_12220436	YC9_FDME220007413-1r	0.00449511	3	355	0.00311811	TRUE
DD_k127_12264022	DD11_FDSW220008398-1r	0.0007455	2	1435	0.000513162	TRUE
DD_k127_12264022	DD13_FDSW220008400-2r	0.00100658	3	1435	0.000713764	TRUE
DD_k127_12264022	DD5_FDSW220008392-2r	0.000805827	2	1435	0.000537901	TRUE
DD_k127_12264022	DD7_FDSW220008394-1r	0.000387687	1	1435	0.000238253	TRUE
DD_k127_12264022	DD9_FDSW220008396-1r	0.000635363	2	1435	0.000476175	TRUE
DD_k127_12344004	CXD_1412_FDSW210423229-1r	0.000238582	1	1968	0.000174549	TRUE
DD_k127_12344004	CXD_1414_FDSW210423231-1r	0.000919867	4	1968	0.000697125	TRUE
DD_k127_12344004	CXD_1604_FDSW210423236-1r	0.000272665	1	1968	0.000174549	TRUE
DD_k127_12344004	CXD_1609_FDSW210423241-1r	0.000181777	1	1968	0.000174549	TRUE
DD_k127_12344004	CXD_1610_FDSW210423242-1r	0.000181777	1	1968	0.000174549	TRUE
DD_k127_12344004	CXD_1611_FDSW210423243-1r	0.000272665	1	1968	0.000174549	TRUE
DD_k127_12344004	CXD_1612_FDSW210423244-1r	0.000238582	1	1968	0.000174549	TRUE
DD_k127_12344004	CXD_1613_FDSW210423245-1r	0.000272665	1	1968	0.000174549	TRUE
DD_k127_12344004	DD11_FDSW220008398-1r	0.000181777	1	1968	0.000174549	TRUE
DD_k127_12344004	DD13_FDSW220008400-2r	0.000102249	1	1968	0.000174549	TRUE
DD_k127_12344004	DD15_FDSW220008402-2r	0.000272665	1	1968	0.000174549	TRUE
DD_k127_12344004	DD5_FDSW220008392-2r	0.00120243	4	1968	0.000894244	TRUE
DD_k127_12344004	DD7_FDSW220008394-1r	0.00184053	7	1968	0.00171254	TRUE
DD_k127_12344004	DD9_FDSW220008396-1r	0.000238582	1	1968	0.000174549	TRUE
DD_k127_12344004	LYG6_FDME210455387-1r	0.000272665	1	1968	0.000174549	TRUE
DD_k127_12344004	LYG7_FDME210455388-1r	0.00185307	7	1968	0.00126116	TRUE
DD_k127_12507607	CXD_1414_FDSW210423231-1r	0.00150376	2	665	0.00164046	TRUE
DD_k127_12535019	NB1_FDME210455352-1r	0.000475221	1	982	0.000347675	TRUE
DD_k127_12538373	DD11_FDSW220008398-1r	0.00113208	2	531	0.00205832	TRUE
DD_k127_12538373	DD1_FDSW220008388-1r	0.00094518	1	531	0.00103111	TRUE
DD_k127_12538373	DD7_FDSW220008394-1r	0.0010502	1	531	0.000668215	TRUE
DD_k127_12576299	DD1_FDSW220008388-1r	0.000981997	1	611	0.000716786	TRUE
DD_k127_12731778	DD1_FDSW220008388-1r	0	1	528	0.00103306	TRUE
DD_k127_12847739	BH2_FDSW220017122-1r	0.00131761	1	519	0.000748883	TRUE
DD_k127_12847739	BH6_FDSW220017126-1r	0.0020718	2	519	0.00142611	TRUE
DD_k127_12847739	CXD_1412_FDSW210423229-1r	0.00414445	4	519	0.00297818	TRUE
DD_k127_12847739	CXD_1604_FDSW210423236-1r	0.00539499	5	519	0.00354467	TRUE
DD_k127_12847739	CXD_1609_FDSW210423241-1r	0.00348162	3	519	0.00254133	TRUE
DD_k127_12847739	DD13_FDSW220008400-2r	0.000431499	1	519	0.00068638	TRUE
DD_k127_12847739	DD5_FDSW220008392-2r	0.00288754	3	519	0.00236845	TRUE
DD_k127_12847739	DD9_FDSW220008396-1r	0.00156115	2	519	0.00142611	TRUE
DD_k127_12847739	LYG11_FDME210455392-2r	0.00107875	1	519	0.00068638	TRUE
DD_k127_12847739	LYG1_FDME210455382-1r	0.0012082	1	519	0.000662946	TRUE
DD_k127_12847739	LYG3_FDME210455384-1r	0.0024453	4	519	0.00284121	TRUE
DD_k127_12847739	LYG5_FDME210455386-1r	0.0020724	3	519	0.00254133	TRUE
DD_k127_12847739	LYG6_FDME210455387-1r	0.00256921	3	519	0.00205117	TRUE
DD_k127_12847739	WZ11_L1	0.00287372	3	519	0.00223796	TRUE
DD_k127_12847739	XM10_FDME220007444-1r	0.00193798	2	519	0.00132332	TRUE
DD_k127_12847739	XM14_FDME220007448-1r	0.00206718	2	519	0.00132332	TRUE
DD_k127_12847739	XM15_FDME220007449-1r	0.00146425	2	519	0.0013701	TRUE
DD_k127_12847739	XM2_FDME220007436-1r	0.0032882	3	519	0.00205117	TRUE
DD_k127_12847739	XM4_FDME220007438-1r	0.00159345	2	519	0.00132332	TRUE
DD_k127_12847739	XM6_FDME220007440-1r	0.00257117	3	519	0.00198114	TRUE
DD_k127_12847739	XM8_FDME220007442-1r	0.00107875	1	519	0.000662946	TRUE
DD_k127_12849049	DD7_FDSW220008394-1r	0	3	397	0.00413223	TRUE
DD_k127_12849049	YC5_FDME220007409-1r	0.00120861	1	397	0.00103595	TRUE
DD_k127_12849049	YC7_FDME220007411-1a	0.00145033	1	397	0.00103595	TRUE
DD_k127_13098239	DD13_FDSW220008400-2r	0.000129271	1	3610	9.45754e-05	TRUE
DD_k127_13098239	DD3_FDSW220008390-2r	0.000153894	1	3610	9.45754e-05	TRUE
DD_k127_13163641	CXD_1611_FDSW210423243-1r	0	5	733	0.00374111	TRUE
DD_k127_13163641	XM15_FDME220007449-1r	0.000689655	1	733	0.000752351	TRUE
DD_k127_13163641	XM2_FDME220007436-1r	0.00233619	3	733	0.00159151	TRUE
DD_k127_13163641	XM4_FDME220007438-1r	0.000788177	1	733	0.000562984	TRUE
DD_k127_13163641	XM6_FDME220007440-1r	0.000689655	1	733	0.000752351	TRUE
DD_k127_1345672	CXD_1414_FDSW210423231-1r	0.000299236	2	1411	0.000501043	TRUE
DD_k127_1345672	CXD_1609_FDSW210423241-1r	0.000503977	2	1411	0.000483936	TRUE
DD_k127_1345672	CXD_1610_FDSW210423242-1r	0.000771714	2	1411	0.000483936	TRUE
DD_k127_1345672	CXD_1612_FDSW210423244-1r	0.000809963	2	1411	0.000546669	TRUE
DD_k127_1345672	LYG11_FDME210455392-2r	0.000787464	2	1411	0.000501043	TRUE
DD_k127_1345672	WZ10_L1	0.000661469	2	1411	0.000483936	TRUE
DD_k127_1345672	WZ11_L1	0.000661469	2	1411	0.000483936	TRUE
DD_k127_1345672	WZ14_L1	0.000787464	2	1411	0.000483936	TRUE
DD_k127_1345672	WZ15_FDME210455471-1r	0.000755965	2	1411	0.000483936	TRUE
DD_k127_1345672	WZ1_L1	0.000724466	2	1411	0.000483936	TRUE
DD_k127_1345672	WZ3_L1	0.000771714	2	1411	0.000483936	TRUE
DD_k127_1345672	WZ5_L1	0.000787464	2	1411	0.000483936	TRUE
DD_k127_1346372	BH10_FDSW220017130-1r	0.000334323	5	6796	0.000322643	TRUE
DD_k127_1346372	BH15_FDSW220017135-1r	0.000247943	4	6796	0.000240591	TRUE
DD_k127_1346372	BH2_FDSW220017122-1r	0.000515388	9	6796	0.000580416	TRUE
DD_k127_1346372	BH4_FDSW220017124-1r	0.000157233	2	6796	0.000100654	TRUE
DD_k127_1346372	BH6_FDSW220017126-1r	0.000231252	3	6796	0.00018047	TRUE
DD_k127_1346372	BH8_FDSW220017128-1r	0.000209613	3	6796	0.000170527	TRUE
DD_k127_13573625	LYG11_FDME210455392-2r	0.00471757	5	537	0.0032913	TRUE
DD_k127_13573625	LYG1_FDME210455382-1r	0.0039801	4	537	0.00326833	TRUE
DD_k127_13576933	CXD_1414_FDSW210423231-1r	0.00025355	1	1995	0.0002766	TRUE
DD_k127_13576933	CXD_1609_FDSW210423241-1r	0	1	1995	0.0002766	TRUE
DD_k127_13576933	CXD_1610_FDSW210423242-1r	0	2	1995	0.000552919	TRUE
DD_k127_13576933	CXD_1611_FDSW210423243-1r	0.000632911	4	1995	0.000972152	TRUE
DD_k127_13576933	DD11_FDSW220008398-1r	0.00190564	11	1995	0.00226529	TRUE
DD_k127_13576933	DD13_FDSW220008400-2r	0	5	1995	0.0010328	TRUE
DD_k127_13576933	DD15_FDSW220008402-2r	0.000553102	2	1995	0.000372972	TRUE
DD_k127_13576933	DD1_FDSW220008388-1r	0.00167393	8	1995	0.00155907	TRUE
DD_k127_13576933	DD3_FDSW220008390-2r	0.00215168	9	1995	0.00160675	TRUE
DD_k127_13576933	DD5_FDSW220008392-2r	0.000579248	2	1995	0.000390953	TRUE
DD_k127_13576933	DD7_FDSW220008394-1r	0.00162181	7	1995	0.00136488	TRUE
DD_k127_13576933	DD9_FDSW220008396-1r	0.000897973	7	1995	0.00169869	TRUE
DD_k127_13576933	LYG11_FDME210455392-2r	0.000894515	4	1995	0.000781114	TRUE
DD_k127_13576933	LYG3_FDME210455384-1r	0.00184931	10	1995	0.00221078	TRUE
DD_k127_13576933	LYG5_FDME210455386-1r	0.00118084	5	1995	0.000894448	TRUE
DD_k127_13576933	LYG6_FDME210455387-1r	0.000811743	3	1995	0.000537212	TRUE
DD_k127_13576933	LYG7_FDME210455388-1r	0.000535	2	1995	0.000358323	TRUE
DD_k127_13622731	DD15_FDSW220008402-2r	0	1	1451	0.000375916	TRUE
DD_k127_13824941	CXD_1609_FDSW210423241-1r	0.000178941	1	1987	0.000171825	TRUE
DD_k127_13911361	LYG3_FDME210455384-1r	0.000578955	1	990	0.000413539	TRUE
DD_k127_13911361	ST3_L1	0	3	990	0.00165456	TRUE
DD_k127_13911361	XM12_FDME220007446-1r	0.000540358	1	990	0.000345914	TRUE
DD_k127_13911361	XM8_FDME220007442-1r	0.00150545	3	990	0.00103564	TRUE
DD_k127_14008444	CXD_1414_FDSW210423231-1r	0.00225534	7	1550	0.0016638	TRUE
DD_k127_14008444	CXD_1604_FDSW210423236-1r	0.00137823	4	1550	0.000952588	TRUE
DD_k127_14008444	CXD_1609_FDSW210423241-1r	0.0014949	5	1550	0.00114323	TRUE
DD_k127_14008444	CXD_1611_FDSW210423243-1r	0.001768	5	1550	0.0011042	TRUE
DD_k127_14008444	LYG1_FDME210455382-1r	0.00187921	6	1550	0.00137099	TRUE
DD_k127_14008444	LYG3_FDME210455384-1r	0.00182432	6	1550	0.00132418	TRUE
DD_k127_14008444	LYG6_FDME210455387-1r	0.00101776	3	1550	0.000850951	TRUE
DD_k127_14008444	WZ10_L1	0.00178007	7	1550	0.0016638	TRUE
DD_k127_14008444	WZ11_L1	0.00152365	5	1550	0.00114323	TRUE
DD_k127_14008444	WZ14_L1	0.00100748	3	1550	0.000663375	TRUE
DD_k127_14008444	WZ15_FDME210455471-1r	0.00180189	5	1550	0.00124733	TRUE
DD_k127_14008444	WZ1_L1	0.00133765	4	1550	0.000883928	TRUE
DD_k127_14008444	WZ3_L1	0.00133765	4	1550	0.000915173	TRUE
DD_k127_14008444	WZ5_L1	0.000921128	3	1550	0.000663375	TRUE
DD_k127_14010368	XM12_FDME220007446-1r	0.00181554	3	766	0.00138622	TRUE
DD_k127_14010368	XM14_FDME220007448-1r	0.00153328	2	766	0.00106849	TRUE
DD_k127_14010368	XM2_FDME220007436-1r	0.000465997	1	766	0.000447467	TRUE
DD_k127_14010368	XM4_FDME220007438-1r	0.000611621	1	766	0.000447467	TRUE
DD_k127_14010368	XM6_FDME220007440-1r	0.00187053	3	766	0.00144289	TRUE
DD_k127_14010368	XM8_FDME220007442-1r	0.00126527	2	766	0.000925355	TRUE
DD_k127_14157989	DD11_FDSW220008398-1r	0.000870053	4	2040	0.000860425	TRUE
DD_k127_14157989	DD13_FDSW220008400-2r	0.00128963	5	2040	0.000867663	TRUE
DD_k127_14157989	DD1_FDSW220008388-1r	0.000764025	4	2040	0.000722862	TRUE
DD_k127_14157989	DD3_FDSW220008390-2r	0.000916051	4	2040	0.000722862	TRUE
DD_k127_14157989	DD7_FDSW220008394-1r	0.0004914	3	2040	0.000568563	TRUE
DD_k127_14157989	DD9_FDSW220008396-1r	0.000700876	4	2040	0.000860425	TRUE
DD_k127_1423354	ZH5_FDSW220008788-1r	0	1	278	0.00196207	TRUE
DD_k127_14241287	ZH11_FDSW220008794-2r	0.000673401	1	529	0.000646623	TRUE
DD_k127_14241287	ZH15_FDSW220008798-2r	0.000883838	1	529	0.000646623	TRUE
DD_k127_14241287	ZH1_FDSW220008784-1r	0.000883838	1	529	0.000646623	TRUE
DD_k127_14241287	ZH3_FDSW220008786-1r	0.00201638	2	529	0.0012908	TRUE
DD_k127_14241287	ZH7_FDSW220008790-1r	0.000883838	1	529	0.000646623	TRUE
DD_k127_14241287	ZH9_FDSW220008792-2r	0.00175233	2	529	0.00139107	TRUE
DD_k127_14272294	DD11_FDSW220008398-1r	0.000963278	4	2193	0.000673569	TRUE
DD_k127_14272294	DD3_FDSW220008390-2r	0.00107756	5	2193	0.000780918	TRUE
DD_k127_14272294	DD5_FDSW220008392-2r	0.00120989	6	2193	0.00105809	TRUE
DD_k127_14272294	DD7_FDSW220008394-1r	0.00119338	7	2193	0.00117713	TRUE
DD_k127_14272294	DD9_FDSW220008396-1r	0.0011244	5	2193	0.000841576	TRUE
DD_k127_14279174	DD13_FDSW220008400-2r	0.00178434	9	2308	0.00133366	TRUE
DD_k127_14279174	DD1_FDSW220008388-1r	0.00156007	7	2308	0.00111884	TRUE
DD_k127_14279174	DD3_FDSW220008390-2r	0.0016335	7	2308	0.00111884	TRUE
DD_k127_14279174	DD5_FDSW220008392-2r	0.00118772	5	2308	0.000838424	TRUE
DD_k127_14279174	DD7_FDSW220008394-1r	0.00133482	6	2308	0.000921736	TRUE
DD_k127_14279174	DD9_FDSW220008396-1r	0.00193831	9	2308	0.00143725	TRUE
DD_k127_14282728	CXD_1412_FDSW210423229-1r	0.000982962	1	545	0.00070766	TRUE
DD_k127_14438198	ZH11_FDSW220008794-2r	0	1	332	0.0016479	TRUE
DD_k127_14438198	ZH7_FDSW220008790-1r	0	1	332	0.0016479	TRUE
DD_k127_14489150	CXD_1414_FDSW210423231-1r	0.00586319	3	308	0.00469055	TRUE
DD_k127_14489150	CXD_1604_FDSW210423236-1r	0.00187354	1	308	0.00133824	TRUE
DD_k127_14489150	CXD_1610_FDSW210423242-1r	0.00488599	3	308	0.00533017	TRUE
DD_k127_14489150	DD1_FDSW220008388-1r	0.00779221	4	308	0.00568774	TRUE
DD_k127_14489150	LYG11_FDME210455392-2r	0	3	308	0.00469055	TRUE
DD_k127_14489150	LYG5_FDME210455386-1r	0.00456026	3	308	0.00398857	TRUE
DD_k127_14489150	LYG6_FDME210455387-1r	0.00187354	1	308	0.00133824	TRUE
DD_k127_14489150	NB4_FDME210455355-1r	0.00196721	1	308	0.00157377	TRUE
DD_k127_14489150	WZ11_L1	0	1	308	0.00178838	TRUE
DD_k127_14489150	WZ14_L1	0	2	308	0.00356506	TRUE
DD_k127_14489150	WZ7_FDME210455463-1r	0.00305011	2	308	0.00223148	TRUE
DD_k127_14489150	XM15_FDME220007449-1r	0.00196721	1	308	0.00157377	TRUE
DD_k127_14489150	XM6_FDME220007440-1r	0.0038282	2	308	0.00266773	TRUE
DD_k127_14489150	YC1_FDME220007405-1r	0	3	308	0.00533017	TRUE
DD_k127_14809293	NB12_FDME210455363-1r	0.000558214	1	837	0.000408394	TRUE
DD_k127_14809293	NB1_FDME210455352-1r	0.00066454	1	837	0.000408394	TRUE
DD_k127_14809293	NB4_FDME210455355-1r	0.00122129	2	837	0.000844649	TRUE
DD_k127_14853933	DD11_FDSW220008398-1r	0.00427019	3	368	0.00314409	TRUE
DD_k127_14853933	DD1_FDSW220008388-1r	0.00136612	1	368	0.00149031	TRUE
DD_k127_14853933	DD9_FDSW220008396-1r	0.000910747	1	368	0.0011966	TRUE
DD_k127_1489520	WZ10_L1	0	1	420	0.0013018	TRUE
DD_k127_1489520	XM8_FDME220007442-1r	0.00127287	1	420	0.00104524	TRUE
DD_k127_14898333	XM8_FDME220007442-1r	0	1	712	0.000674157	TRUE
DD_k127_14961234	YC11_FDME220007415-1r	0.00335008	3	401	0.00361809	TRUE
DD_k127_14961234	YC7_FDME220007411-1a	0.00151515	1	401	0.00121212	TRUE
DD_k127_14961234	YC9_FDME220007413-1r	0.00125945	2	401	0.00274788	TRUE
DD_k127_14968684	SY9_FDME210455405-2a	0.00168586	2	612	0.00120241	TRUE
DD_k127_14978752	DD5_FDSW220008392-2r	0.000512237	2	1757	0.000546386	TRUE
DD_k127_15115417	DD15_FDSW220008402-2r	0	2	200	0.00545455	TRUE
DD_k127_15191075	ZH13_FDSW220008796-2r	0.00116054	1	517	0.000847111	TRUE
DD_k127_15191075	ZH15_FDSW220008798-2r	0.00103159	1	517	0.000660381	TRUE
DD_k127_15191075	ZH3_FDSW220008786-1r	0.000967118	1	517	0.000683725	TRUE
DD_k127_15191075	ZH5_FDSW220008788-1r	0.00116054	1	517	0.000847111	TRUE
DD_k127_15363812	WZ10_L1	0.00045208	1	1186	0.000325464	TRUE
DD_k127_15363812	WZ11_L1	0.00045007	1	1186	0.000288116	TRUE
DD_k127_15363812	WZ14_L1	0.000393812	1	1186	0.000288116	TRUE
DD_k127_1541569	ZH9_FDSW220008792-2r	0.00262123	2	436	0.00176915	TRUE
DD_k127_1558718	LYG1_FDME210455382-1r	0.00330033	2	303	0.00360036	TRUE
DD_k127_15692275	CXD_1609_FDSW210423241-1r	0.000790264	1	714	0.000485657	TRUE
DD_k127_15692275	DD13_FDSW220008400-2r	0.00744187	12	714	0.00594094	TRUE
DD_k127_15692275	DD15_FDSW220008402-2r	0.00533007	9	714	0.0044745	TRUE
DD_k127_15692275	DD3_FDSW220008390-2r	0.000505769	1	714	0.000485657	TRUE
DD_k127_15692275	DD7_FDSW220008394-1r	0.00094697	2	714	0.000969935	TRUE
DD_k127_15692275	DD9_FDSW220008396-1r	0.00282885	5	714	0.00241455	TRUE
DD_k127_15692275	LYG1_FDME210455382-1r	0.000711238	1	714	0.000775896	TRUE
DD_k127_15692275	LYG7_FDME210455388-1r	0.000663822	1	714	0.000485657	TRUE
DD_k127_15692275	YC5_FDME220007409-1r	0.000711238	1	714	0.000775896	TRUE
DD_k127_15938260	LYG11_FDME210455392-2r	0.000312576	2	2275	0.000300147	TRUE
DD_k127_16401661	DD15_FDSW220008402-2r	0	1	1198	0.000455304	TRUE
DD_k127_16475722	CXD_1610_FDSW210423242-1r	0.000805241	3	1305	0.00100989	TRUE
DD_k127_16475722	WZ10_L1	0.000807071	3	1305	0.000889335	TRUE
DD_k127_16475722	WZ11_L1	0.000192456	1	1305	0.000296901	TRUE
DD_k127_16475722	WZ14_L1	0.00162872	5	1305	0.00147995	TRUE
DD_k127_16537472	DD15_FDSW220008402-2r	0.000741152	1	771	0.000529395	TRUE
DD_k127_16594445	LYG13_FDME210455394-1a	0.0010274	1	584	0.000821918	TRUE
DD_k127_1671675	DD15_FDSW220008402-2r	0.000194805	1	2200	0.000175307	TRUE
DD_k127_1671675	DD1_FDSW220008388-1r	0.000227273	1	2200	0.000160675	TRUE
DD_k127_1671675	DD3_FDSW220008390-2r	0.000272727	1	2200	0.000218182	TRUE
DD_k127_1671675	DD7_FDSW220008394-1r	0.000242424	1	2200	0.00015519	TRUE
DD_k127_17355355	DD11_FDSW220008398-1r	0.000345722	1	1161	0.000414866	TRUE
DD_k127_17355355	DD7_FDSW220008394-1r	0	1	1161	0.000471439	TRUE
DD_k127_17355355	LYG7_FDME210455388-1r	0	3	1161	0.00141188	TRUE
DD_k127_17377053	ZH11_FDSW220008794-2r	0.00158416	2	508	0.00190099	TRUE
DD_k127_17377053	ZH15_FDSW220008798-2r	0.00211221	2	508	0.00152743	TRUE
DD_k127_17377053	ZH3_FDSW220008786-1r	0.000705467	1	508	0.000677415	TRUE
DD_k127_17377053	ZH7_FDSW220008790-1r	0.00324989	3	508	0.00202421	TRUE
DD_k127_17377053	ZH9_FDSW220008792-2r	0.00281072	3	508	0.00202421	TRUE
DD_k127_17392195	DD11_FDSW220008398-1r	0.00251767	18	3791	0.00168104	TRUE
DD_k127_17392195	DD13_FDSW220008400-2r	0.00241763	20	3791	0.00186684	TRUE
DD_k127_17392195	DD15_FDSW220008402-2r	0.00184429	13	3791	0.00121569	TRUE
DD_k127_17392195	DD1_FDSW220008388-1r	0.00231971	17	3791	0.00153385	TRUE
DD_k127_17392195	DD3_FDSW220008390-2r	0.00186556	15	3791	0.00140198	TRUE
DD_k127_17392195	DD5_FDSW220008392-2r	0.00224336	17	3791	0.00153385	TRUE
DD_k127_17392195	DD7_FDSW220008394-1r	0.00224336	17	3791	0.00158807	TRUE
DD_k127_17392195	DD9_FDSW220008396-1r	0.00233145	17	3791	0.00153385	TRUE
DD_k127_17392195	LYG6_FDME210455387-1r	0.00199724	16	3791	0.00163119	TRUE
DD_k127_17392195	LYG7_FDME210455388-1r	0.001708	14	3791	0.00136237	TRUE
DD_k127_17432083	CXD_1610_FDSW210423242-1r	0.000541382	2	2111	0.000386701	TRUE
DD_k127_17432083	NB11_FDME210455362-1b	9.47867e-05	1	2111	0.000161809	TRUE
DD_k127_17432083	NB15_FDME210455366-1r	0.00016851	1	2111	0.000161809	TRUE
DD_k127_17432083	WZ11_L1	0.00033686	2	2111	0.000323465	TRUE
DD_k127_17432083	WZ5_L1	0.00033686	2	2111	0.000323465	TRUE
DD_k127_17454081	CXD_1611_FDSW210423243-1r	0	4	680	0.00284444	TRUE
DD_k127_17454081	CXD_1612_FDSW210423244-1r	0	1	680	0.000811688	TRUE
DD_k127_17454081	DD11_FDSW220008398-1r	0.00472674	6	680	0.00313281	TRUE
DD_k127_17454081	DD13_FDSW220008400-2r	0.00237389	3	680	0.00181675	TRUE
DD_k127_17454081	DD15_FDSW220008402-2r	0.0023209	3	680	0.00181675	TRUE
DD_k127_17454081	DD1_FDSW220008388-1r	0.000892857	1	680	0.000714286	TRUE
DD_k127_17454081	DD5_FDSW220008392-2r	0.00185263	5	680	0.00323932	TRUE
DD_k127_17454081	DD9_FDSW220008396-1r	0.00335188	5	680	0.00285263	TRUE
DD_k127_17454081	LYG7_FDME210455388-1r	0.00118871	2	680	0.00142645	TRUE
DD_k127_17502855	YC1_FDME220007405-1r	0.000459041	3	3226	0.000342692	TRUE
DD_k127_17502855	YC3_FDME220007407-1r	0.000927813	6	3226	0.000684746	TRUE
DD_k127_17502855	YC5_FDME220007409-1r	0.000882272	6	3226	0.000717757	TRUE
DD_k127_17520415	ZH11_FDSW220008794-2r	0.000952381	1	492	0.00069677	TRUE
DD_k127_17520415	ZH13_FDSW220008796-2r	0.00116618	1	492	0.000832986	TRUE
DD_k127_17520415	ZH15_FDSW220008798-2r	0.00181036	2	492	0.0013907	TRUE
DD_k127_17520415	ZH1_FDSW220008784-1r	0.00231306	2	492	0.00166258	TRUE
DD_k127_17520415	ZH3_FDSW220008786-1r	0.00304878	3	492	0.0021554	TRUE
DD_k127_17520415	ZH5_FDSW220008788-1r	0.000969838	2	492	0.00178394	TRUE
DD_k127_17520415	ZH7_FDSW220008790-1r	0.0035682	3	492	0.00235168	TRUE
DD_k127_17520415	ZH9_FDSW220008792-2r	0.00203666	2	492	0.0013907	TRUE
DD_k127_17672523	CXD_1412_FDSW210423229-1r	0.000731452	1	640	0.000535137	TRUE
DD_k127_17672523	CXD_1414_FDSW210423231-1r	0.00142584	2	640	0.0010686	TRUE
DD_k127_17672523	CXD_1604_FDSW210423236-1r	0.000731452	1	640	0.000535137	TRUE
DD_k127_17672523	CXD_1609_FDSW210423241-1r	0.000870777	1	640	0.000554053	TRUE
DD_k127_17672523	CXD_1610_FDSW210423242-1r	0.000870777	1	640	0.000535137	TRUE
DD_k127_17672523	CXD_1611_FDSW210423243-1r	0.000835946	1	640	0.000535137	TRUE
DD_k127_17672523	CXD_1612_FDSW210423244-1r	0.000870777	1	640	0.000535137	TRUE
DD_k127_17672523	CXD_1613_FDSW210423245-1r	0.000731452	1	640	0.000535137	TRUE
DD_k127_17672523	DD11_FDSW220008398-1r	0.000895656	1	640	0.000639754	TRUE
DD_k127_17672523	DD1_FDSW220008388-1r	0.000731452	1	640	0.000535137	TRUE
DD_k127_17672523	DD3_FDSW220008390-2r	0.000731452	1	640	0.000535137	TRUE
DD_k127_17672523	DD5_FDSW220008392-2r	0.000522466	1	640	0.000686452	TRUE
DD_k127_17672523	DD7_FDSW220008394-1r	0.000835946	1	640	0.000535137	TRUE
DD_k127_17672523	DD9_FDSW220008396-1r	0.000783699	1	640	0.000854944	TRUE
DD_k127_17672523	LYG1_FDME210455382-1r	0.000783699	1	640	0.000854944	TRUE
DD_k127_17672523	LYG5_FDME210455386-1r	0.000839678	1	640	0.000604506	TRUE
DD_k127_17672523	LYG6_FDME210455387-1r	0.000835946	1	640	0.000535137	TRUE
DD_k127_17672523	LYG7_FDME210455388-1r	0.000557297	1	640	0.000535137	TRUE
DD_k127_17672523	NB1_FDME210455352-1r	0	1	640	0.000639754	TRUE
DD_k127_17672523	NB6_FDME210455357-1r	0.00167673	2	640	0.00137075	TRUE
DD_k127_17672523	WZ10_L1	0.000835946	1	640	0.000535137	TRUE
DD_k127_17672523	YC11_FDME220007415-1r	0.000839678	1	640	0.000604506	TRUE
DD_k127_17672523	YC13_FDME220007417-1r	0.00139106	2	640	0.0010686	TRUE
DD_k127_17672523	YC15_FDME220007419-1r	0.000447828	1	640	0.000639754	TRUE
DD_k127_17672523	YC1_FDME220007405-1r	0.000834637	2	640	0.00137075	TRUE
DD_k127_17672523	YC3_FDME220007407-1r	0	1	640	0.000854944	TRUE
DD_k127_17725499	CXD_1412_FDSW210423229-1r	0.00171921	5	1468	0.00122398	TRUE
DD_k127_17725499	CXD_1414_FDSW210423231-1r	0.00198385	6	1468	0.00146776	TRUE
DD_k127_17725499	CXD_1604_FDSW210423236-1r	0.00257649	10	1468	0.00235623	TRUE
DD_k127_17725499	CXD_1609_FDSW210423241-1r	0.00089382	3	1468	0.000710299	TRUE
DD_k127_17725499	CXD_1610_FDSW210423242-1r	0.0027062	8	1468	0.00195431	TRUE
DD_k127_17725499	CXD_1611_FDSW210423243-1r	0.00487544	15	1468	0.00397876	TRUE
DD_k127_17725499	CXD_1612_FDSW210423244-1r	0.00199785	7	1468	0.00165278	TRUE
DD_k127_17725499	CXD_1613_FDSW210423245-1r	0.00259362	9	1468	0.0022869	TRUE
DD_k127_17725499	DD13_FDSW220008400-2r	0.00179601	6	1468	0.00160142	TRUE
DD_k127_17725499	DD15_FDSW220008402-2r	0.00149497	5	1468	0.00133544	TRUE
DD_k127_17725499	DD1_FDSW220008388-1r	0.00186393	7	1468	0.00197589	TRUE
DD_k127_17725499	DD3_FDSW220008390-2r	0.00102371	3	1468	0.000765472	TRUE
DD_k127_17725499	DD5_FDSW220008392-2r	0.00186082	6	1468	0.00141765	TRUE
DD_k127_17725499	DD7_FDSW220008394-1r	0.00167744	5	1468	0.00127402	TRUE
DD_k127_17725499	DD9_FDSW220008396-1r	0.00386898	16	1468	0.00448839	TRUE
DD_k127_17725499	LYG11_FDME210455392-2r	0.00274708	9	1468	0.00212207	TRUE
DD_k127_17725499	LYG13_FDME210455394-1a	0	6	1468	0.0016948	TRUE
DD_k127_17725499	LYG15_FDME210455396-1a	0	1	1468	0.000237095	TRUE
DD_k127_17725499	LYG1_FDME210455382-1r	0.0015092	4	1468	0.000946409	TRUE
DD_k127_17725499	LYG3_FDME210455384-1r	0.00254934	8	1468	0.00188759	TRUE
DD_k127_17725499	LYG5_FDME210455386-1r	0.00221915	8	1468	0.00195431	TRUE
DD_k127_17725499	LYG6_FDME210455387-1r	0.00265317	10	1468	0.00235623	TRUE
DD_k127_17725499	LYG7_FDME210455388-1r	0.00113764	3	1468	0.000849161	TRUE
DD_k127_17725499	NB11_FDME210455362-1b	0.00187161	7	1468	0.00178116	TRUE
DD_k127_17725499	NB12_FDME210455363-1r	0.00143121	5	1468	0.00118219	TRUE
DD_k127_17725499	NB15_FDME210455366-1r	0.00181798	6	1468	0.00152777	TRUE
DD_k127_17725499	NB1_FDME210455352-1r	0.00189158	6	1468	0.00141765	TRUE
DD_k127_17725499	NB2_FDME210455353-1r	0.00206097	7	1468	0.00178116	TRUE
DD_k127_17725499	NB4_FDME210455355-1r	0.00400704	14	1468	0.00328964	TRUE
DD_k127_17725499	NB6_FDME210455357-1r	0.00155432	5	1468	0.00127402	TRUE
DD_k127_17725499	NB7_FDME210455358-1r	0.00162789	8	1468	0.00213227	TRUE
DD_k127_17725499	ST13_L1	0.00108825	5	1468	0.00151647	TRUE
DD_k127_17725499	ST3_L1	0.00184233	5	1468	0.00127402	TRUE
DD_k127_17725499	ST9_L1	0.000385802	1	1468	0.000245476	TRUE
DD_k127_17725499	WZ10_L1	0.00208956	10	1468	0.00243952	TRUE
DD_k127_17725499	WZ11_L1	0.00423062	16	1468	0.00388713	TRUE
DD_k127_17725499	WZ14_L1	0.00273952	13	1468	0.00305677	TRUE
DD_k127_17725499	WZ15_FDME210455471-1r	0.00089382	3	1468	0.000710299	TRUE
DD_k127_17725499	WZ1_L1	0.00447807	15	1468	0.00364669	TRUE
DD_k127_17725499	WZ3_L1	0.00308046	11	1468	0.00259006	TRUE
[truncated: 56,496 more rows]

## Sheet: Supplementary Data 11
Supplementary Data 11. Quantifying ecological processes mediating archaeal community assembly using iCAMP
[truncated: 291 more rows]
[truncated: 219 more columns]

[truncated: 1 more sheets: Supplementary Data 12]
